# Supplementary material for: Transcriptomic Analysis of a Tertiary Relict Plant, Extreme Xerophyte Reaumuria soongorica to Identify Genes Related to Drought Adaptation
Source: PLoS One. 2013 May 23;8(5):e63993. doi: 10.1371/journal.pone.0063993 (PMC3662755; doi:10.1371/journal.pone.0063993)
Supplement: Table S1 — List of unigenes with significant BLASTN matches against Nr, Nt, Swiss-Prot and KEGG databases. (XLSX) [file pone.0063993.s005.xlsx]

## Sheet: Nr
Top BLAST hits from the NCBI Nr database
Query_id	Query_length	Query_start	Query_end	Subject_id	Subject_length	Subject_start	Subject_end	Identity	Positive	Gap	Align_length	Score	E_value	Query_annotation	Subject_annotation
CL7384.Contig1_A	1373	2	241	gi|359490745|ref|XP_003634152.1|	767	399	476	0.41	0.61	0	80	60.1	8e-08	--	PREDICTED: subtilisin-like protease-like [Vitis vinifera]
CL7384.Contig2_A	369	1	255	gi|224117768|ref|XP_002317663.1|	770	481	567	0.71	0.83	0.02	87	121.3	3e-27	--	predicted protein [Populus trichocarpa] >gi|222860728|gb|EEE98275.1| predicted protein [Populus trichocarpa]
CL7384.Contig3_A	352	1	351	gi|224117768|ref|XP_002317663.1|	770	449	567	0.63	0.78	0.02	119	146.7	8e-35	--	predicted protein [Populus trichocarpa] >gi|222860728|gb|EEE98275.1| predicted protein [Populus trichocarpa]
CL7385.Contig1_A	298	2	298	gi|356544152|ref|XP_003540519.1|	339	94	192	0.69	0.83	0	99	136	1e-31	--	PREDICTED: chaperone protein dnaJ 10-like [Glycine max]
CL7385.Contig2_A	205	1	204	gi|363807528|ref|NP_001242400.1|	339	206	273	0.82	0.96	0	68	117.9	4e-26	--	uncharacterized protein LOC100787075 [Glycine max]
CL7385.Contig3_A	1899	139	1122	gi|255543767|ref|XP_002512946.1|	338	1	328	0.73	0.88	0	328	497.7	2e-139	--	Chaperone protein dnaJ, putative [Ricinus communis] >gi|223547957|gb|EEF49449.1| Chaperone protein dnaJ, putative [Ricinus communis]
CL7386.Contig1_A	3723	2102	3313	gi|359486903|ref|XP_002265236.2|	403	24	403	0.5	0.66	0.02	411	377.5	7e-103	--	PREDICTED: uncharacterized protein LOC100267656 [Vitis vinifera]
CL7386.Contig2_A	3155	389	2434	gi|224100647|ref|XP_002311961.1|	747	1	698	0.22	0.37	0.11	769	98.2	7e-19	--	predicted protein [Populus trichocarpa] >gi|222851781|gb|EEE89328.1| predicted protein [Populus trichocarpa]
CL7388.Contig1_A	554	90	545	gi|297738870|emb|CBI28115.3|	662	1	152	0.8	0.93	0	152	254.2	6e-67	--	unnamed protein product [Vitis vinifera]
CL7390.Contig1_A	366	11	247	gi|341605677|gb|AEK84224.1|	789	461	535	0.42	0.56	0	79	56.6	1e-07	--	hypothetical protein [Cucurbita maxima]
CL7390.Contig2_A	2194	9	1970	gi|224132916|ref|XP_002327911.1|	811	133	808	0.61	0.74	0.04	681	776.9	0	--	predicted protein [Populus trichocarpa] >gi|222837320|gb|EEE75699.1| predicted protein [Populus trichocarpa]
CL7390.Contig3_A	469	1	468	gi|224132916|ref|XP_002327911.1|	811	583	738	0.79	0.9	0	156	272.7	1e-72	--	predicted protein [Populus trichocarpa] >gi|222837320|gb|EEE75699.1| predicted protein [Populus trichocarpa]
CL7391.Contig1_A	719	52	639	gi|300176575|emb|CBK24240.2|	659	61	259	0.27	0.42	0.08	212	52	8e-06	--	unnamed protein product [Blastocystis hominis]
CL7392.Contig1_A	1504	434	1504	gi|359476473|ref|XP_002266678.2|	846	456	814	0.54	0.72	0.02	365	361.3	2e-98	--	PREDICTED: auxin response factor 8-like [Vitis vinifera]
CL7392.Contig2_A	1492	434	1492	gi|359476473|ref|XP_002266678.2|	846	456	814	0.55	0.69	0.03	363	351.3	2e-95	--	PREDICTED: auxin response factor 8-like [Vitis vinifera]
CL7392.Contig3_A	1424	354	1424	gi|359476473|ref|XP_002266678.2|	846	456	814	0.54	0.72	0.02	365	364.8	1e-99	--	PREDICTED: auxin response factor 8-like [Vitis vinifera]
CL7392.Contig4_A	1412	354	1412	gi|359476473|ref|XP_002266678.2|	846	456	814	0.55	0.69	0.03	363	354.8	1e-96	--	PREDICTED: auxin response factor 8-like [Vitis vinifera]
CL7393.Contig1_A	605	90	590	gi|13992688|gb|AAK51582.1|AC022352_18	2447	2232	2397	0.25	0.46	0.05	175	53.5	2e-06	--	Putative retroelement [Oryza sativa Japonica Group] >gi|31431012|gb|AAP52850.1| retrotransposon protein, putative, Ty3-gypsy subclass [Oryza sativa Japonica Group]
CL7393.Contig2_A	479	69	437	gi|13992688|gb|AAK51582.1|AC022352_18	2447	1461	1581	0.51	0.66	0.02	126	120.2	1e-26	--	Putative retroelement [Oryza sativa Japonica Group] >gi|31431012|gb|AAP52850.1| retrotransposon protein, putative, Ty3-gypsy subclass [Oryza sativa Japonica Group]
CL7395.Contig1_A	3447	1419	3182	gi|297743243|emb|CBI36110.3|	622	14	581	0.62	0.78	0	588	740.3	0	--	unnamed protein product [Vitis vinifera]
CL7396.Contig1_A	1565	332	1279	gi|225440986|ref|XP_002283513.1|	315	1	315	0.78	0.9	0	316	504.6	1e-141	--	PREDICTED: ribosome production factor 2 homolog [Vitis vinifera] >gi|297740066|emb|CBI30248.3| unnamed protein product [Vitis vinifera]
CL7396.Contig2_A	1300	399	1034	gi|359487818|ref|XP_002277092.2|	215	5	215	0.67	0.82	0	212	297.4	3e-79	--	PREDICTED: MKI67 FHA domain-interacting nucleolar phosphoprotein-like [Vitis vinifera] >gi|298204899|emb|CBI34206.3| unnamed protein product [Vitis vinifera]
CL7396.Contig3_A	1228	327	962	gi|359487818|ref|XP_002277092.2|	215	5	215	0.67	0.82	0	212	297.4	2e-79	--	PREDICTED: MKI67 FHA domain-interacting nucleolar phosphoprotein-like [Vitis vinifera] >gi|298204899|emb|CBI34206.3| unnamed protein product [Vitis vinifera]
CL7399.Contig1_A	2069	129	1442	gi|225443146|ref|XP_002263392.1|	444	1	444	0.83	0.91	0.01	444	721.9	0	--	PREDICTED: magnesium transporter MRS2-1-like [Vitis vinifera]
CL7399.Contig2_A	1644	129	1442	gi|225443146|ref|XP_002263392.1|	444	1	444	0.83	0.91	0.01	444	716.5	0	--	PREDICTED: magnesium transporter MRS2-1-like [Vitis vinifera]
CL7402.Contig1_A	2253	6	1829	gi|225470340|ref|XP_002267812.1|	780	133	778	0.44	0.6	0.06	649	476.9	5e-133	--	PREDICTED: uncharacterized protein LOC100248155 [Vitis vinifera]
CL7403.Contig1_A	598	3	596	gi|255570280|ref|XP_002526100.1|	1758	1231	1428	0.76	0.87	0	198	302	3e-81	--	pearli, putative [Ricinus communis] >gi|223534597|gb|EEF36294.1| pearli, putative [Ricinus communis]
CL7403.Contig2_A	537	329	535	gi|356573530|ref|XP_003554911.1|	1655	1076	1144	0.7	0.81	0	69	95.1	2e-67	--	PREDICTED: nipped-B-like protein-like [Glycine max]
CL7405.Contig1_A	563	291	563	gi|224137414|ref|XP_002327120.1|	415	317	407	0.7	0.84	0	91	131	9e-30	--	predicted protein [Populus trichocarpa] >gi|222835435|gb|EEE73870.1| predicted protein [Populus trichocarpa]
CL7406.Contig1_A	4321	299	3526	gi|359492408|ref|XP_002284419.2|	1131	16	1130	0.55	0.69	0.05	1127	1164.1	0	--	PREDICTED: DIS3-like exonuclease 2-like [Vitis vinifera]
CL7408.Contig1_A	1298	351	1106	gi|30580332|sp|O65162.1|CAMT_MESCR	254	3	254	0.84	0.9	0	252	432.9	4e-120	--	RecName: Full=Caffeoyl-CoA O-methyltransferase; AltName: Full=Trans-caffeoyl-CoA 3-O-methyltransferase; Short=CCoAMT; Short=CCoAOMT >gi|2995934|gb|AAC08395.1| caffeoyl-CoA O-methyltransferase [Mesembryanthemum crystallinum]
CL7408.Contig2_A	256	1	255	gi|5739371|gb|AAD50442.1|AF168779_1	178	73	157	0.85	0.95	0	85	163.3	8e-40	--	caffeoyl-CoA O-methyltransferase [Eucalyptus globulus]
CL7409.Contig1_A	2220	372	2033	gi|255541460|ref|XP_002511794.1|	561	12	561	0.78	0.9	0	554	847	0	--	ubiquitin-protein ligase, putative [Ricinus communis] >gi|223548974|gb|EEF50463.1| ubiquitin-protein ligase, putative [Ricinus communis]
CL7409.Contig2_A	515	2	514	gi|225453748|ref|XP_002269981.1|	560	179	349	0.9	0.96	0	171	298.1	3e-80	--	PREDICTED: uncharacterized protein LOC100250612 [Vitis vinifera]
CL7410.Contig1_A	334	2	334	gi|255565240|ref|XP_002523612.1|	561	178	288	0.86	0.95	0	111	196.8	6e-50	--	nicotinate phosphoribosyltransferase, putative [Ricinus communis] >gi|223537174|gb|EEF38807.1| nicotinate phosphoribosyltransferase, putative [Ricinus communis]
CL7410.Contig2_A	2161	217	1857	gi|224081698|ref|XP_002306477.1|	559	13	559	0.85	0.92	0	547	961.4	0	--	predicted protein [Populus trichocarpa] >gi|222855926|gb|EEE93473.1| predicted protein [Populus trichocarpa]
CL7412.Contig1_A	318	18	317	gi|6623973|gb|AAF19226.1|AC007505_2	1356	197	289	0.42	0.56	0.04	104	68.2	3e-11	--	Highly similar to Ta1-3 polyprotein [Arabidopsis thaliana]
CL7412.Contig2_A	277	28	276	gi|6623973|gb|AAF19226.1|AC007505_2	1356	197	273	0.44	0.54	0.05	87	58.9	2e-08	--	Highly similar to Ta1-3 polyprotein [Arabidopsis thaliana]
CL7412.Contig3_A	204	32	196	gi|6623973|gb|AAF19226.1|AC007505_2	1356	236	289	0.45	0.6	0	55	55.5	2e-07	--	Highly similar to Ta1-3 polyprotein [Arabidopsis thaliana]
CL7413.Contig1_A	1297	111	1289	gi|356544838|ref|XP_003540854.1|	492	42	427	0.61	0.76	0.01	395	486.1	4e-136	--	PREDICTED: uncharacterized protein LOC100813277 [Glycine max]
CL7414.Contig1_A	1477	2	1264	gi|224101009|ref|XP_002312104.1|	485	71	485	0.83	0.89	0	422	723.8	0	--	predicted protein [Populus trichocarpa] >gi|222851924|gb|EEE89471.1| predicted protein [Populus trichocarpa]
CL7414.Contig2_A	247	4	246	gi|224101009|ref|XP_002312104.1|	485	97	176	0.67	0.79	0.01	82	111.7	2e-24	--	predicted protein [Populus trichocarpa] >gi|222851924|gb|EEE89471.1| predicted protein [Populus trichocarpa]
CL7414.Contig3_A	408	5	337	gi|224109500|ref|XP_002315217.1|	485	267	375	0.32	0.48	0.03	114	53.5	9e-07	--	predicted protein [Populus trichocarpa] >gi|222864257|gb|EEF01388.1| predicted protein [Populus trichocarpa]
CL7415.Contig1_A	987	76	792	gi|255575395|ref|XP_002528600.1|	524	1	205	0.43	0.57	0.02	244	147.9	2e-34	--	conserved hypothetical protein [Ricinus communis] >gi|223531996|gb|EEF33808.1| conserved hypothetical protein [Ricinus communis]
CL7415.Contig2_A	884	66	689	gi|255575395|ref|XP_002528600.1|	524	1	169	0.48	0.62	0.02	213	148.7	9e-35	--	conserved hypothetical protein [Ricinus communis] >gi|223531996|gb|EEF33808.1| conserved hypothetical protein [Ricinus communis]
CL7417.Contig1_A	1769	250	1458	gi|363806916|ref|NP_001242560.1|	396	1	396	0.49	0.65	0.01	407	340.5	4e-92	--	uncharacterized protein LOC100810665 [Glycine max]
CL7418.Contig1_A	393	3	311	gi|356534742|ref|XP_003535911.1|	365	261	363	0.53	0.69	0	103	124.8	3e-28	--	PREDICTED: uncharacterized protein LOC100798285 [Glycine max]
CL7418.Contig2_A	1657	287	1318	gi|359487547|ref|XP_002277687.2|	362	20	362	0.72	0.84	0.01	346	557.8	1e-157	--	PREDICTED: uncharacterized protein LOC100244357 [Vitis vinifera] >gi|296089782|emb|CBI39601.3| unnamed protein product [Vitis vinifera]
CL7418.Contig3_A	392	111	392	gi|255548411|ref|XP_002515262.1|	364	24	117	0.7	0.87	0	94	155.2	2e-37	--	conserved hypothetical protein [Ricinus communis] >gi|223545742|gb|EEF47246.1| conserved hypothetical protein [Ricinus communis]
CL7423.Contig1_A	1053	361	924	gi|351727649|ref|NP_001236656.1|	271	72	259	0.77	0.87	0	188	288.5	1e-76	--	uncharacterized protein LOC100527482 [Glycine max]
CL7423.Contig2_A	1045	361	924	gi|351727649|ref|NP_001236656.1|	271	72	259	0.77	0.87	0	188	288.5	1e-76	--	uncharacterized protein LOC100527482 [Glycine max]
CL7424.Contig1_A	747	98	541	gi|225439737|ref|XP_002274178.1|	140	1	140	0.7	0.8	0	148	206.1	3e-52	--	PREDICTED: glycine-rich RNA-binding protein 2 [Vitis vinifera] >gi|297741476|emb|CBI32608.3| unnamed protein product [Vitis vinifera]
CL7424.Contig2_A	746	98	541	gi|225439737|ref|XP_002274178.1|	140	1	140	0.68	0.79	0	148	198	1e-49	--	PREDICTED: glycine-rich RNA-binding protein 2 [Vitis vinifera] >gi|297741476|emb|CBI32608.3| unnamed protein product [Vitis vinifera]
CL7425.Contig1_A	280	59	280	gi|4835245|emb|CAB42923.1|	480	400	472	0.69	0.84	0	74	103.2	1e-21	--	putative mitochondrial protein [Arabidopsis thaliana]
CL7425.Contig2_A	267	37	267	gi|4835245|emb|CAB42923.1|	480	400	475	0.68	0.83	0	77	105.1	2e-22	--	putative mitochondrial protein [Arabidopsis thaliana]
CL7427.Contig1_A	393	286	393	gi|357483029|ref|XP_003611801.1|	361	311	346	0.81	0.92	0	36	62.8	1e-09	--	Upstream activation factor subunit spp27 [Medicago truncatula] >gi|355513136|gb|AES94759.1| Upstream activation factor subunit spp27 [Medicago truncatula]
CL7427.Contig2_A	349	254	346	gi|255561659|ref|XP_002521839.1|	614	430	460	0.68	0.9	0	31	51.6	3e-06	--	brg-1 associated factor, putative [Ricinus communis] >gi|223538877|gb|EEF40475.1| brg-1 associated factor, putative [Ricinus communis]
CL7430.Contig1_A	2743	113	2743	gi|359478820|ref|XP_002283769.2|	1696	828	1696	0.38	0.52	0.07	943	461.1	3e-128	--	PREDICTED: uncharacterized protein LOC100245011 [Vitis vinifera]
CL7430.Contig2_A	1511	66	1511	gi|359478820|ref|XP_002283769.2|	1696	828	1345	0.34	0.49	0.08	526	213.8	5e-54	--	PREDICTED: uncharacterized protein LOC100245011 [Vitis vinifera]
CL7431.Contig1_A	201	1	201	gi|350538873|ref|NP_001234875.1|	510	306	375	0.77	0.86	0.04	70	106.3	1e-22	--	protein kinase WEE1 [Solanum lycopersicum] >gi|55859438|emb|CAG29372.1| protein kinase WEE1 [Solanum lycopersicum var. cerasiforme] >gi|84574987|emb|CAJ56085.1| protein kinase WEE1 [Solanum lycopersicum]
CL7431.Contig2_A	200	1	171	gi|350538873|ref|NP_001234875.1|	510	306	365	0.77	0.83	0.05	60	87	7e-17	--	protein kinase WEE1 [Solanum lycopersicum] >gi|55859438|emb|CAG29372.1| protein kinase WEE1 [Solanum lycopersicum var. cerasiforme] >gi|84574987|emb|CAJ56085.1| protein kinase WEE1 [Solanum lycopersicum]
CL7432.Contig1_A	652	289	651	gi|225449184|ref|XP_002278923.1|	396	276	396	0.98	1	0	121	236.1	2e-61	--	PREDICTED: uncharacterized protein LOC100240981 [Vitis vinifera] >gi|296086083|emb|CBI31524.3| unnamed protein product [Vitis vinifera]
CL7432.Contig2_A	1774	327	1523	gi|225449184|ref|XP_002278923.1|	396	7	396	0.72	0.81	0.02	407	550.1	3e-155	--	PREDICTED: uncharacterized protein LOC100240981 [Vitis vinifera] >gi|296086083|emb|CBI31524.3| unnamed protein product [Vitis vinifera]
CL7433.Contig1_A	785	3	236	gi|293333567|ref|NP_001169046.1|	372	11	89	0.48	0.59	0.01	79	57.8	1e-07	--	uncharacterized protein LOC100382886 [Zea mays]
CL7434.Contig1_A	1145	3	164	gi|359485471|ref|XP_002277992.2|	510	236	289	0.89	0.96	0	54	97.1	9e-67	--	PREDICTED: probable sugar phosphate/phosphate translocator At1g06470-like [Vitis vinifera]
CL7434.Contig2_A	1125	3	812	gi|359485471|ref|XP_002277992.2|	510	1	289	0.52	0.65	0.11	303	273.1	4e-72	--	PREDICTED: probable sugar phosphate/phosphate translocator At1g06470-like [Vitis vinifera]
CL7435.Contig1_A	279	1	273	gi|147798886|emb|CAN74964.1|	1248	579	669	0.69	0.79	0	91	132.1	2e-30	--	hypothetical protein VITISV_006810 [Vitis vinifera]
CL7435.Contig2_A	212	6	212	gi|147798886|emb|CAN74964.1|	1248	585	653	0.68	0.84	0	69	109	1e-23	--	hypothetical protein VITISV_006810 [Vitis vinifera]
CL7436.Contig1_A	629	524	628	gi|356527488|ref|XP_003532341.1|	170	136	170	0.86	0.86	0	35	66.2	3e-10	--	PREDICTED: uncharacterized protein LOC100814060 [Glycine max]
CL7436.Contig2_A	610	505	609	gi|356527488|ref|XP_003532341.1|	170	136	170	0.86	0.86	0	35	66.2	3e-10	--	PREDICTED: uncharacterized protein LOC100814060 [Glycine max]
CL7439.Contig1_A	825	699	824	gi|224053771|ref|XP_002297971.1|	583	481	522	0.69	0.81	0	42	65.5	9e-10	--	predicted protein [Populus trichocarpa] >gi|222845229|gb|EEE82776.1| predicted protein [Populus trichocarpa]
CL7441.Contig1_A	1847	13	1845	gi|296085519|emb|CBI29251.3|	832	45	684	0.62	0.76	0.05	640	780	0	--	unnamed protein product [Vitis vinifera]
CL7441.Contig2_A	1176	13	1110	gi|224072473|ref|XP_002303749.1|	830	290	682	0.62	0.72	0.07	393	447.2	2e-124	--	predicted protein [Populus trichocarpa] >gi|222841181|gb|EEE78728.1| predicted protein [Populus trichocarpa]
CL7441.Contig3_A	202	7	174	gi|343172356|gb|AEL98882.1|	725	628	683	0.61	0.77	0	56	67.4	6e-11	--	ADP-ribosylation factor GTPase-activating protein, partial [Silene latifolia]
CL7445.Contig1_A	1933	552	1844	gi|359492489|ref|XP_002285867.2|	453	14	430	0.48	0.66	0.01	434	436	8e-121	--	PREDICTED: aspartic proteinase Asp1-like [Vitis vinifera]
CL7445.Contig2_A	1903	543	1811	gi|255558640|ref|XP_002520345.1|	424	3	424	0.49	0.65	0	423	431	2e-119	--	nucellin, putative [Ricinus communis] >gi|223540564|gb|EEF42131.1| nucellin, putative [Ricinus communis]
CL7446.Contig1_A	1091	217	660	gi|225430535|ref|XP_002285577.1|	153	5	153	0.65	0.86	0.01	149	200.3	3e-50	--	PREDICTED: uncharacterized protein LOC100264643 [Vitis vinifera]
CL7448.Contig1_A	445	188	433	gi|351727341|ref|NP_001238437.1|	208	20	104	0.38	0.52	0.04	85	56.2	1e-07	--	uncharacterized protein LOC100527339 [Glycine max]
CL7449.Contig1_A	1511	298	1407	gi|255583492|ref|XP_002532504.1|	388	1	386	0.68	0.79	0.05	388	515.8	6e-145	--	protein phosphatase 2c, putative [Ricinus communis] >gi|223527779|gb|EEF29880.1| protein phosphatase 2c, putative [Ricinus communis]
CL7451.Contig1_A	216	2	214	gi|224142997|ref|XP_002324811.1|	674	466	536	0.5	0.62	0.01	72	70.1	9e-12	--	predicted protein [Populus trichocarpa] >gi|222866245|gb|EEF03376.1| predicted protein [Populus trichocarpa]
CL7451.Contig2_A	264	1	264	gi|351723159|ref|NP_001237269.1|	672	383	478	0.51	0.6	0.08	96	85.1	2e-16	--	VHS and GAT domain protein [Glycine max] >gi|82791812|gb|ABB90835.1| VHS and GAT domain protein [Glycine max]
CL7451.Contig3_A	351	1	351	gi|359476366|ref|XP_003631826.1|	663	259	381	0.57	0.64	0.06	124	113.6	7e-25	--	PREDICTED: uncharacterized protein LOC100249280 isoform 2 [Vitis vinifera]
CL7451.Contig4_A	260	2	259	gi|255551022|ref|XP_002516559.1|	667	146	231	0.7	0.9	0	86	130.6	5e-30	--	protein transporter, putative [Ricinus communis] >gi|223544379|gb|EEF45900.1| protein transporter, putative [Ricinus communis]
CL7451.Contig5_A	2456	316	2304	gi|359476366|ref|XP_003631826.1|	663	1	663	0.64	0.76	0.02	676	813.1	0	--	PREDICTED: uncharacterized protein LOC100249280 isoform 2 [Vitis vinifera]
CL7452.Contig1_A	240	11	238	gi|224124180|ref|XP_002319265.1|	231	152	227	0.75	0.84	0	76	121.3	3e-27	--	predicted protein [Populus trichocarpa] >gi|222857641|gb|EEE95188.1| predicted protein [Populus trichocarpa]
CL7452.Contig2_A	1514	183	1457	gi|255563627|ref|XP_002522815.1|	431	1	427	0.74	0.87	0.01	428	638.6	0	--	serine/threonine-specific protein kinase, putative [Ricinus communis] >gi|223537899|gb|EEF39513.1| serine/threonine-specific protein kinase, putative [Ricinus communis]
CL7453.Contig1_A	1706	623	1627	gi|53748411|emb|CAH59196.1|	348	1	346	0.34	0.49	0.07	360	175.6	1e-42	--	BURP-domain containing protein [Plantago major]
CL7453.Contig2_A	1637	554	1558	gi|53748411|emb|CAH59196.1|	348	1	346	0.34	0.49	0.07	360	175.6	1e-42	--	BURP-domain containing protein [Plantago major]
CL7457.Contig1_A	311	2	151	gi|255561486|ref|XP_002521753.1|	423	6	55	0.6	0.82	0	50	68.9	2e-11	--	hydrolase, putative [Ricinus communis] >gi|223538966|gb|EEF40563.1| hydrolase, putative [Ricinus communis]
CL7457.Contig2_A	259	2	151	gi|255561486|ref|XP_002521753.1|	423	6	55	0.6	0.82	0	50	68.9	2e-11	--	hydrolase, putative [Ricinus communis] >gi|223538966|gb|EEF40563.1| hydrolase, putative [Ricinus communis]
CL7458.Contig1_A	1234	217	1050	gi|350996666|gb|AEQ37175.1|	287	8	282	0.72	0.81	0.01	282	421	1e-116	--	xyloglucan endotransglucosylase/hydrolase [Diospyros kaki]
CL7458.Contig2_A	1231	217	1047	gi|350996666|gb|AEQ37175.1|	287	8	282	0.71	0.82	0.01	279	416	5e-115	--	xyloglucan endotransglucosylase/hydrolase [Diospyros kaki]
CL7458.Contig3_A	352	2	352	gi|356512423|ref|XP_003524918.1|	283	79	195	0.85	0.91	0	117	216.1	1e-55	--	PREDICTED: brassinosteroid-regulated protein BRU1-like [Glycine max]
CL7461.Contig1_A	670	354	557	gi|282848232|gb|ADB02897.1|	68	1	68	0.9	0.93	0	68	123.2	2e-27	--	membrane protein [Jatropha curcas]
CL7463.Contig1_A	2044	425	1723	gi|118486324|gb|ABK95003.1|	442	5	442	0.82	0.91	0.02	442	716.1	0	--	unknown [Populus trichocarpa]
CL7463.Contig2_A	1827	208	1506	gi|118486324|gb|ABK95003.1|	442	5	442	0.82	0.91	0.02	442	716.1	0	--	unknown [Populus trichocarpa]
CL7464.Contig1_A	2874	625	885	gi|225449212|ref|XP_002279619.1|	708	165	253	0.66	0.82	0.02	89	114.8	7e-24	--	PREDICTED: uncharacterized protein LOC100251255 [Vitis vinifera]
CL7464.Contig2_A	2598	367	609	gi|225449212|ref|XP_002279619.1|	708	171	253	0.69	0.86	0.02	83	112.5	3e-23	--	PREDICTED: uncharacterized protein LOC100251255 [Vitis vinifera]
CL7464.Contig3_A	2377	625	2055	gi|225449212|ref|XP_002279619.1|	708	165	657	0.56	0.69	0.04	496	479.2	1e-133	--	PREDICTED: uncharacterized protein LOC100251255 [Vitis vinifera]
CL7464.Contig4_A	2101	367	1779	gi|225449212|ref|XP_002279619.1|	708	171	657	0.57	0.7	0.04	490	476.9	5e-133	--	PREDICTED: uncharacterized protein LOC100251255 [Vitis vinifera]
CL7466.Contig1_A	617	151	561	gi|351727306|ref|NP_001237924.1|	979	3	142	0.37	0.66	0.03	141	105.5	5e-22	--	CC-NBS-LRR class disease resistance protein [Glycine max] >gi|212717123|gb|ACJ37403.1| CC-NBS-LRR class disease resistance protein [Glycine max]
CL7466.Contig2_A	1211	906	1211	gi|87251936|dbj|BAE79506.1|	536	1	102	0.87	0.94	0	102	187.6	3e-46	--	phosphate transporter [Egeria densa]
CL7466.Contig3_A	294	19	276	gi|351727306|ref|NP_001237924.1|	979	3	87	0.51	0.76	0	86	85.5	2e-16	--	CC-NBS-LRR class disease resistance protein [Glycine max] >gi|212717123|gb|ACJ37403.1| CC-NBS-LRR class disease resistance protein [Glycine max]
CL7466.Contig4_A	903	148	834	gi|225448417|ref|XP_002271819.1|	1069	2	238	0.4	0.62	0.04	238	173.7	3e-42	--	PREDICTED: disease resistance RPP8-like protein 3-like [Vitis vinifera]
CL7467.Contig1_A	1265	14	937	gi|255547750|ref|XP_002514932.1|	395	85	390	0.82	0.88	0	309	484.6	1e-135	--	conserved hypothetical protein [Ricinus communis] >gi|223545983|gb|EEF47486.1| conserved hypothetical protein [Ricinus communis]
CL7467.Contig2_A	1225	14	937	gi|255547750|ref|XP_002514932.1|	395	85	390	0.82	0.88	0	309	484.6	1e-135	--	conserved hypothetical protein [Ricinus communis] >gi|223545983|gb|EEF47486.1| conserved hypothetical protein [Ricinus communis]
CL7470.Contig1_A	3356	355	3078	gi|255539136|ref|XP_002510633.1|	939	1	933	0.49	0.65	0.04	943	794.7	0	--	scythe/bat3, putative [Ricinus communis] >gi|223551334|gb|EEF52820.1| scythe/bat3, putative [Ricinus communis]
CL7470.Contig2_A	3248	355	3078	gi|255539136|ref|XP_002510633.1|	939	1	933	0.49	0.65	0.04	943	794.7	0	--	scythe/bat3, putative [Ricinus communis] >gi|223551334|gb|EEF52820.1| scythe/bat3, putative [Ricinus communis]
CL7472.Contig1_A	1209	1	753	gi|224119662|ref|XP_002331215.1|	751	20	275	0.58	0.75	0.02	256	295.8	8e-79	--	predicted protein [Populus trichocarpa] >gi|222873336|gb|EEF10467.1| predicted protein [Populus trichocarpa]
CL7472.Contig2_A	898	74	481	gi|222423120|dbj|BAH19539.1|	787	6	141	0.49	0.68	0	136	146.7	3e-34	--	AT3G14205 [Arabidopsis thaliana]
CL7473.Contig1_A	1862	301	1500	gi|255541190|ref|XP_002511659.1|	404	12	404	0.66	0.77	0	402	521.2	2e-146	--	Phosphatidate cytidylyltransferase, putative [Ricinus communis] >gi|223548839|gb|EEF50328.1| Phosphatidate cytidylyltransferase, putative [Ricinus communis]
CL7473.Contig2_A	526	301	390	gi|359489454|ref|XP_002281170.2|	402	373	402	0.9	0.97	0	30	59.7	2e-08	--	PREDICTED: phosphatidate cytidylyltransferase [Vitis vinifera]
CL7475.Contig1_A	2621	437	2359	gi|359487944|ref|XP_002265918.2|	671	1	671	0.53	0.67	0.06	684	614	3e-174	--	PREDICTED: uncharacterized protein LOC100260652 [Vitis vinifera]
CL7475.Contig2_A	2491	307	2229	gi|359487944|ref|XP_002265918.2|	671	1	671	0.53	0.67	0.06	684	614	3e-174	--	PREDICTED: uncharacterized protein LOC100260652 [Vitis vinifera]
CL7475.Contig3_A	2319	135	2057	gi|359487944|ref|XP_002265918.2|	671	1	671	0.53	0.67	0.06	684	614	2e-174	--	PREDICTED: uncharacterized protein LOC100260652 [Vitis vinifera]
CL7475.Contig4_A	743	161	481	gi|298204976|emb|CBI34283.3|	212	105	212	0.49	0.69	0.01	108	109.8	3e-23	--	unnamed protein product [Vitis vinifera]
CL7475.Contig5_A	608	59	346	gi|298204976|emb|CBI34283.3|	212	116	212	0.59	0.77	0.01	97	121.7	6e-27	--	unnamed protein product [Vitis vinifera]
CL7476.Contig1_A	3286	287	1468	gi|255566387|ref|XP_002524179.1|	938	541	936	0.69	0.8	0.01	396	547	0	--	glutamate receptor 3 plant, putative [Ricinus communis] >gi|223536548|gb|EEF38194.1| glutamate receptor 3 plant, putative [Ricinus communis]
CL7476.Contig2_A	3260	287	3040	gi|255566387|ref|XP_002524179.1|	938	3	936	0.68	0.81	0.02	935	1265.8	0	--	glutamate receptor 3 plant, putative [Ricinus communis] >gi|223536548|gb|EEF38194.1| glutamate receptor 3 plant, putative [Ricinus communis]
CL7477.Contig1_A	2078	978	1505	gi|359494034|ref|XP_002278280.2|	257	57	232	0.81	0.91	0	176	303.1	9e-81	--	PREDICTED: 1-acyl-sn-glycerol-3-phosphate acyltransferase-like [Vitis vinifera]
CL7477.Contig2_A	1398	987	1358	gi|224117518|ref|XP_002317596.1|	299	157	280	0.82	0.91	0	124	220.3	5e-56	--	predicted protein [Populus trichocarpa] >gi|222860661|gb|EEE98208.1| predicted protein [Populus trichocarpa]
CL7477.Contig3_A	996	717	809	gi|356542497|ref|XP_003539703.1|	353	83	113	0.84	0.94	0	31	58.2	2e-07	--	PREDICTED: adenosine 3&apos;-phospho 5&apos;-phosphosulfate transporter 1-like [Glycine max]
CL7477.Contig4_A	972	717	809	gi|356542497|ref|XP_003539703.1|	353	83	113	0.84	0.94	0	31	58.2	2e-07	--	PREDICTED: adenosine 3&apos;-phospho 5&apos;-phosphosulfate transporter 1-like [Glycine max]
CL7478.Contig1_A	283	42	281	gi|147852277|emb|CAN80126.1|	1266	320	400	0.51	0.75	0.01	81	86.3	1e-16	--	hypothetical protein VITISV_013417 [Vitis vinifera]
CL7479.Contig1_A	810	2	373	gi|255558216|ref|XP_002520135.1|	276	153	276	0.9	0.96	0	124	224.9	9e-58	--	voltage-dependent anion-selective channel, putative [Ricinus communis] >gi|223540627|gb|EEF42190.1| voltage-dependent anion-selective channel, putative [Ricinus communis]
CL7482.Contig1_A	495	287	493	gi|255581890|ref|XP_002531744.1|	321	11	79	0.74	0.84	0	69	116.3	1e-25	--	conserved hypothetical protein [Ricinus communis] >gi|223528614|gb|EEF30633.1| conserved hypothetical protein [Ricinus communis]
CL7482.Contig2_A	441	233	439	gi|255581890|ref|XP_002531744.1|	321	11	79	0.74	0.84	0	69	116.3	1e-25	--	conserved hypothetical protein [Ricinus communis] >gi|223528614|gb|EEF30633.1| conserved hypothetical protein [Ricinus communis]
CL7483.Contig1_A	525	1	525	gi|224115248|ref|XP_002316982.1|	647	243	417	0.71	0.87	0	175	292	2e-78	--	predicted protein [Populus trichocarpa] >gi|222860047|gb|EEE97594.1| predicted protein [Populus trichocarpa]
CL7483.Contig2_A	318	1	318	gi|225444365|ref|XP_002264920.1|	654	149	254	0.65	0.82	0	106	167.5	4e-41	--	PREDICTED: COBRA-like protein 10 [Vitis vinifera] >gi|302144075|emb|CBI23180.3| unnamed protein product [Vitis vinifera]
CL7483.Contig3_A	2653	555	2423	gi|224115248|ref|XP_002316982.1|	647	27	643	0.63	0.79	0	624	862.1	0	--	predicted protein [Populus trichocarpa] >gi|222860047|gb|EEE97594.1| predicted protein [Populus trichocarpa]
CL7484.Contig1_A	1244	250	939	gi|225451641|ref|XP_002277244.1|	289	56	288	0.77	0.91	0.01	233	364.4	1e-99	--	PREDICTED: histidine biosynthesis bifunctional protein hisIE, chloroplastic [Vitis vinifera] >gi|296082253|emb|CBI21258.3| unnamed protein product [Vitis vinifera]
CL7484.Contig2_A	1142	250	1089	gi|225451641|ref|XP_002277244.1|	289	1	288	0.67	0.81	0.03	288	371.7	1e-101	--	PREDICTED: histidine biosynthesis bifunctional protein hisIE, chloroplastic [Vitis vinifera] >gi|296082253|emb|CBI21258.3| unnamed protein product [Vitis vinifera]
CL7484.Contig3_A	996	250	936	gi|225451641|ref|XP_002277244.1|	289	57	288	0.77	0.91	0.01	232	364	1e-99	--	PREDICTED: histidine biosynthesis bifunctional protein hisIE, chloroplastic [Vitis vinifera] >gi|296082253|emb|CBI21258.3| unnamed protein product [Vitis vinifera]
CL7485.Contig1_A	1043	145	1041	gi|359487634|ref|XP_002283779.2|	370	1	299	0.77	0.9	0	299	500.7	1e-140	--	PREDICTED: F-actin-capping protein subunit alpha-like [Vitis vinifera]
CL7485.Contig2_A	954	145	849	gi|359487634|ref|XP_002283779.2|	370	1	235	0.76	0.9	0	235	393.7	2e-108	--	PREDICTED: F-actin-capping protein subunit alpha-like [Vitis vinifera]
CL7485.Contig3_A	229	147	188	gi|255542738|ref|XP_002512432.1|	308	260	273	0.86	1	0	14	30.8	5e-07	--	f-actin capping protein alpha, putative [Ricinus communis] >gi|223548393|gb|EEF49884.1| f-actin capping protein alpha, putative [Ricinus communis]
CL7487.Contig1_A	1007	591	1007	gi|224138472|ref|XP_002326611.1|	476	338	476	0.72	0.89	0	139	218.4	1e-55	--	predicted protein [Populus trichocarpa] >gi|222833933|gb|EEE72410.1| predicted protein [Populus trichocarpa]
CL7488.Contig1_A	1359	427	945	gi|255585475|ref|XP_002533430.1|	173	1	173	0.76	0.88	0	173	283.9	3e-75	--	conserved hypothetical protein [Ricinus communis] >gi|223526718|gb|EEF28950.1| conserved hypothetical protein [Ricinus communis]
CL7488.Contig2_A	655	427	516	gi|255585475|ref|XP_002533430.1|	173	144	173	0.87	0.9	0	30	55.1	8e-07	--	conserved hypothetical protein [Ricinus communis] >gi|223526718|gb|EEF28950.1| conserved hypothetical protein [Ricinus communis]
CL7489.Contig1_A	780	129	779	gi|4584429|emb|CAB40742.1|	247	1	217	0.83	0.9	0	217	370.9	9e-102	--	aquaglyceroporin [Nicotiana tabacum]
CL7492.Contig1_A	650	246	449	gi|242071797|ref|XP_002451175.1|	68	1	68	0.96	0.97	0	68	130.6	1e-29	--	hypothetical protein SORBIDRAFT_05g025380 [Sorghum bicolor] >gi|241937018|gb|EES10163.1| hypothetical protein SORBIDRAFT_05g025380 [Sorghum bicolor]
CL7492.Contig2_A	570	166	378	gi|297612246|ref|NP_001068334.2|	98	28	98	0.9	0.94	0	71	129.4	2e-29	--	Os11g0637400 [Oryza sativa Japonica Group] >gi|255680297|dbj|BAF28697.2| Os11g0637400 [Oryza sativa Japonica Group]
CL7492.Contig3_A	549	166	378	gi|297612246|ref|NP_001068334.2|	98	28	98	0.9	0.94	0	71	129.4	2e-29	--	Os11g0637400 [Oryza sativa Japonica Group] >gi|255680297|dbj|BAF28697.2| Os11g0637400 [Oryza sativa Japonica Group]
CL7494.Contig1_A	1829	307	1824	gi|225443039|ref|XP_002270754.1|	564	51	560	0.7	0.83	0.01	510	724.2	0	--	PREDICTED: uncharacterized membrane protein YMR155W [Vitis vinifera] >gi|297743570|emb|CBI36437.3| unnamed protein product [Vitis vinifera]
CL7497.Contig1_A	265	2	265	gi|356564518|ref|XP_003550500.1|	1333	258	345	0.91	0.94	0	88	160.6	5e-39	--	PREDICTED: uncharacterized protein LOC100818519 [Glycine max]
CL7497.Contig2_A	613	3	611	gi|356564518|ref|XP_003550500.1|	1333	260	462	0.84	0.92	0	203	327.8	6e-89	--	PREDICTED: uncharacterized protein LOC100818519 [Glycine max]
CL7498.Contig1_A	838	291	662	gi|225463325|ref|XP_002268061.1|	130	1	124	0.93	0.98	0	124	229.6	4e-59	--	PREDICTED: V-type proton ATPase subunit F [Vitis vinifera] >gi|147766833|emb|CAN63147.1| hypothetical protein VITISV_029487 [Vitis vinifera] >gi|296089563|emb|CBI39382.3| unnamed protein product [Vitis vinifera]
CL7498.Contig2_A	752	291	662	gi|225463325|ref|XP_002268061.1|	130	1	124	0.91	0.98	0	124	227.3	1e-58	--	PREDICTED: V-type proton ATPase subunit F [Vitis vinifera] >gi|147766833|emb|CAN63147.1| hypothetical protein VITISV_029487 [Vitis vinifera] >gi|296089563|emb|CBI39382.3| unnamed protein product [Vitis vinifera]
CL7499.Contig1_A	1953	243	1724	gi|224072659|ref|XP_002303826.1|	498	3	498	0.82	0.93	0	496	842	0	--	predicted protein [Populus trichocarpa] >gi|118488346|gb|ABK95991.1| unknown [Populus trichocarpa] >gi|222841258|gb|EEE78805.1| predicted protein [Populus trichocarpa]
CL7499.Contig2_A	1877	167	1648	gi|224072659|ref|XP_002303826.1|	498	3	498	0.82	0.93	0	496	842	0	--	predicted protein [Populus trichocarpa] >gi|118488346|gb|ABK95991.1| unknown [Populus trichocarpa] >gi|222841258|gb|EEE78805.1| predicted protein [Populus trichocarpa]
CL7500.Contig1_A	715	94	714	gi|302141961|emb|CBI19164.3|	342	133	339	0.66	0.86	0	207	298.1	7e-80	--	unnamed protein product [Vitis vinifera]
CL7500.Contig2_A	394	64	360	gi|224083634|ref|XP_002307077.1|	317	210	314	0.62	0.82	0.06	105	141.4	3e-33	--	predicted protein [Populus trichocarpa] >gi|222856526|gb|EEE94073.1| predicted protein [Populus trichocarpa]
CL7502.Contig1_A	425	9	425	gi|359479667|ref|XP_003632326.1|	1823	451	589	0.63	0.81	0	139	178.3	2e-44	--	PREDICTED: uncharacterized protein LOC100852899 [Vitis vinifera]
CL7502.Contig2_A	446	5	433	gi|359477550|ref|XP_003631994.1|	1822	504	628	0.28	0.54	0	143	56.2	1e-07	--	PREDICTED: uncharacterized protein LOC100254535 [Vitis vinifera]
CL7502.Contig3_A	4287	2129	4282	gi|147802454|emb|CAN70401.1|	1837	1010	1726	0.22	0.4	0.06	767	72.4	6e-11	--	hypothetical protein VITISV_039693 [Vitis vinifera]
CL7502.Contig4_A	2702	281	2698	gi|359479667|ref|XP_003632326.1|	1823	913	1823	0.4	0.56	0.13	923	542	1e-152	--	PREDICTED: uncharacterized protein LOC100852899 [Vitis vinifera]
CL7503.Contig1_A	787	381	584	gi|225445260|ref|XP_002281062.1|	139	71	138	0.71	0.85	0	68	102.4	6e-21	--	PREDICTED: uncharacterized protein LOC100257802 [Vitis vinifera] >gi|297738835|emb|CBI28080.3| unnamed protein product [Vitis vinifera]
CL7504.Contig1_A	598	1	597	gi|222624631|gb|EEE58763.1|	400	169	367	0.88	0.96	0	199	392.9	1e-108	--	hypothetical protein OsJ_10270 [Oryza sativa Japonica Group]
CL7504.Contig2_A	1194	63	962	gi|11133833|sp|O04857.1|PP12_TOBAC	310	13	310	0.88	0.96	0	300	560.8	1e-158	--	RecName: Full=Serine/threonine-protein phosphatase PP1 isozyme 2 >gi|1929406|emb|CAB07804.1| protein phosphatase type 1 [Nicotiana tabacum]
CL7506.Contig1_A	4059	2320	4059	gi|359494233|ref|XP_003634742.1|	1813	510	1089	0.74	0.88	0	581	893.3	0	--	PREDICTED: LOW QUALITY PROTEIN: proteasome activator complex subunit 4-like [Vitis vinifera]
CL7506.Contig2_A	3989	75	3989	gi|359494233|ref|XP_003634742.1|	1813	510	1813	0.73	0.86	0	1311	1925.2	0	--	PREDICTED: LOW QUALITY PROTEIN: proteasome activator complex subunit 4-like [Vitis vinifera]
CL7507.Contig1_A	1812	12	1487	gi|297744994|emb|CBI38586.3|	633	131	622	0.63	0.77	0.01	496	624.4	1e-177	--	unnamed protein product [Vitis vinifera]
CL7507.Contig2_A	1672	208	1347	gi|297744994|emb|CBI38586.3|	633	245	622	0.69	0.82	0.01	382	545.8	6e-154	--	unnamed protein product [Vitis vinifera]
CL7507.Contig3_A	580	166	273	gi|224074211|ref|XP_002304303.1|	222	178	213	0.72	0.86	0	36	66.6	2e-10	--	hypothetical protein POPTRDRAFT_830729 [Populus trichocarpa] >gi|222841735|gb|EEE79282.1| hypothetical protein POPTRDRAFT_830729 [Populus trichocarpa]
CL7509.Contig1_A	579	91	579	gi|1345793|sp|P48392.1|CHS3_GERHY	403	234	396	0.67	0.82	0	163	229.2	2e-59	--	RecName: Full=Chalcone synthase 3; AltName: Full=Naringenin-chalcone synthase 3 >gi|853932|emb|CAA86220.1| chalcone synthase [Gerbera hybrid cultivar]
CL7511.Contig1_A	340	2	334	gi|359490259|ref|XP_003634054.1|	211	5	115	0.61	0.77	0	111	155.2	2e-37	--	PREDICTED: flavonoid 3&apos;-monooxygenase-like [Vitis vinifera]
CL7511.Contig2_A	263	3	257	gi|359490259|ref|XP_003634054.1|	211	5	89	0.64	0.75	0	85	118.2	3e-26	--	PREDICTED: flavonoid 3&apos;-monooxygenase-like [Vitis vinifera]
CL7514.Contig1_A	461	298	393	gi|225425232|ref|XP_002268172.1|	463	88	119	0.75	0.84	0	32	56.6	1e-07	--	PREDICTED: serine carboxypeptidase-like 45 [Vitis vinifera] >gi|296088172|emb|CBI35664.3| unnamed protein product [Vitis vinifera]
CL7514.Contig2_A	440	277	372	gi|225425232|ref|XP_002268172.1|	463	88	119	0.75	0.84	0	32	56.6	1e-07	--	PREDICTED: serine carboxypeptidase-like 45 [Vitis vinifera] >gi|296088172|emb|CBI35664.3| unnamed protein product [Vitis vinifera]
CL7517.Contig1_A	2862	1260	2699	gi|296090195|emb|CBI40014.3|	575	88	573	0.73	0.84	0.01	486	674.5	0	--	unnamed protein product [Vitis vinifera]
CL7517.Contig2_A	239	2	238	gi|296090195|emb|CBI40014.3|	575	372	450	0.89	0.95	0	79	148.7	2e-35	--	unnamed protein product [Vitis vinifera]
CL7520.Contig1_A	698	191	649	gi|297799352|ref|XP_002867560.1|	226	2	155	0.76	0.86	0.01	154	237.7	1e-61	--	hypothetical protein ARALYDRAFT_492154 [Arabidopsis lyrata subsp. lyrata] >gi|297313396|gb|EFH43819.1| hypothetical protein ARALYDRAFT_492154 [Arabidopsis lyrata subsp. lyrata]
CL7520.Contig2_A	1251	191	862	gi|297799352|ref|XP_002867560.1|	226	2	226	0.76	0.86	0	225	345.9	7e-94	--	hypothetical protein ARALYDRAFT_492154 [Arabidopsis lyrata subsp. lyrata] >gi|297313396|gb|EFH43819.1| hypothetical protein ARALYDRAFT_492154 [Arabidopsis lyrata subsp. lyrata]
CL7521.Contig1_A	1318	72	1253	gi|224089074|ref|XP_002308625.1|	404	6	401	0.74	0.84	0.01	396	592	6e-168	--	predicted protein [Populus trichocarpa] >gi|222854601|gb|EEE92148.1| predicted protein [Populus trichocarpa]
CL7521.Contig2_A	1120	72	1025	gi|224089074|ref|XP_002308625.1|	404	84	401	0.78	0.88	0	318	506.9	2e-142	--	predicted protein [Populus trichocarpa] >gi|222854601|gb|EEE92148.1| predicted protein [Populus trichocarpa]
CL7521.Contig3_A	601	72	473	gi|224089074|ref|XP_002308625.1|	404	268	401	0.78	0.9	0	134	221.5	5e-57	--	predicted protein [Populus trichocarpa] >gi|222854601|gb|EEE92148.1| predicted protein [Populus trichocarpa]
CL7523.Contig1_A	1829	253	1797	gi|343887277|dbj|BAK61823.1|	630	34	550	0.52	0.65	0.03	531	495	1e-138	--	protein phosphatase 2c [Citrus unshiu]
CL7523.Contig2_A	612	253	609	gi|307135864|gb|ADN33732.1|	536	415	536	0.76	0.85	0.02	122	190.3	1e-47	--	protein phosphatase 2c [Cucumis melo subsp. melo]
CL7525.Contig1_A	885	4	459	gi|297825151|ref|XP_002880458.1|	656	1	157	0.41	0.51	0.1	169	96.3	5e-19	--	hypothetical protein ARALYDRAFT_481141 [Arabidopsis lyrata subsp. lyrata] >gi|297326297|gb|EFH56717.1| hypothetical protein ARALYDRAFT_481141 [Arabidopsis lyrata subsp. lyrata]
CL7525.Contig2_A	704	4	459	gi|297825151|ref|XP_002880458.1|	656	1	157	0.41	0.51	0.1	169	96.3	3e-19	--	hypothetical protein ARALYDRAFT_481141 [Arabidopsis lyrata subsp. lyrata] >gi|297326297|gb|EFH56717.1| hypothetical protein ARALYDRAFT_481141 [Arabidopsis lyrata subsp. lyrata]
CL7527.Contig1_A	1518	334	1146	gi|356515196|ref|XP_003526287.1|	293	27	293	0.73	0.87	0	271	419.1	8e-116	--	PREDICTED: ELMO domain-containing protein A-like [Glycine max]
CL7527.Contig2_A	1504	791	1132	gi|356515196|ref|XP_003526287.1|	293	180	293	0.84	0.92	0	114	200.7	4e-109	--	PREDICTED: ELMO domain-containing protein A-like [Glycine max]
CL7528.Contig1_A	2582	1	2343	gi|359484435|ref|XP_002279485.2|	1091	1	781	0.78	0.9	0	781	1246.9	0	--	PREDICTED: RNA polymerase-associated protein CTR9 homolog [Vitis vinifera] >gi|297738576|emb|CBI27821.3| unnamed protein product [Vitis vinifera]
CL7530.Contig1_A	1111	3	794	gi|224091941|ref|XP_002309409.1|	667	1	258	0.55	0.71	0.03	272	268.5	1e-70	--	predicted protein [Populus trichocarpa] >gi|222855385|gb|EEE92932.1| predicted protein [Populus trichocarpa]
CL7530.Contig2_A	477	3	476	gi|255579349|ref|XP_002530519.1|	680	117	274	0.57	0.72	0.01	160	164.1	6e-40	--	conserved hypothetical protein [Ricinus communis] >gi|223529923|gb|EEF31851.1| conserved hypothetical protein [Ricinus communis]
CL7533.Contig1_A	1811	206	1597	gi|225426641|ref|XP_002281109.1|	470	1	468	0.78	0.86	0.02	472	694.9	0	--	PREDICTED: FAS-associated factor 2-B-like [Vitis vinifera]
CL7533.Contig2_A	214	1	213	gi|58201892|gb|AAW67001.1|	340	104	174	0.9	0.96	0	71	136	1e-31	--	Fas-associated factor-like protein [Nicotiana tabacum]
CL7533.Contig3_A	717	96	716	gi|255555707|ref|XP_002518889.1|	471	1	210	0.59	0.73	0.03	214	231.9	6e-60	--	UBX domain-containing protein, putative [Ricinus communis] >gi|223541876|gb|EEF43422.1| UBX domain-containing protein, putative [Ricinus communis]
CL7535.Contig1_A	509	183	509	gi|297724497|ref|NP_001174612.1|	250	142	250	1	1	0	109	213.4	1e-54	--	Os06g0159750 [Oryza sativa Japonica Group] >gi|255676736|dbj|BAH93340.1| Os06g0159750 [Oryza sativa Japonica Group]
CL7535.Contig2_A	708	53	526	gi|357502337|ref|XP_003621457.1|	235	79	235	0.91	0.92	0.01	159	266.9	1e-70	--	Histone H3 [Medicago truncatula] >gi|355496472|gb|AES77675.1| Histone H3 [Medicago truncatula]
CL7535.Contig3_A	231	58	231	gi|357519809|ref|XP_003630193.1|	213	1	58	1	1	0	58	117.1	7e-26	--	Histone H3 [Medicago truncatula] >gi|357519813|ref|XP_003630195.1| Histone H3 [Medicago truncatula] >gi|355524215|gb|AET04669.1| Histone H3 [Medicago truncatula] >gi|355524217|gb|AET04671.1| Histone H3 [Medicago truncatula]
CL7535.Contig4_A	217	2	217	gi|297724497|ref|NP_001174612.1|	250	168	239	1	1	0	72	141.4	3e-33	--	Os06g0159750 [Oryza sativa Japonica Group] >gi|255676736|dbj|BAH93340.1| Os06g0159750 [Oryza sativa Japonica Group]
CL7535.Contig5_A	474	229	474	gi|145334271|ref|NP_001078516.1|	164	27	108	0.99	0.99	0	82	160.6	6e-39	--	histone H3 [Arabidopsis thaliana] >gi|332661756|gb|AEE87156.1| histone H3 [Arabidopsis thaliana]
CL7536.Contig1_A	1665	19	1152	gi|359476012|ref|XP_003631778.1|	796	409	790	0.71	0.82	0.02	387	537.3	2e-151	--	PREDICTED: U-box domain-containing protein 35-like [Vitis vinifera]
CL7536.Contig2_A	1511	138	998	gi|359476012|ref|XP_003631778.1|	796	509	790	0.72	0.83	0	287	411.8	1e-113	--	PREDICTED: U-box domain-containing protein 35-like [Vitis vinifera]
CL7537.Contig1_A	1322	329	1147	gi|225431605|ref|XP_002282776.1|	285	3	282	0.53	0.69	0.05	287	280	5e-74	--	PREDICTED: uncharacterized protein LOC100267710 [Vitis vinifera] >gi|296088617|emb|CBI37608.3| unnamed protein product [Vitis vinifera]
CL7537.Contig2_A	816	329	751	gi|356509006|ref|XP_003523243.1|	263	128	260	0.6	0.77	0	141	177.6	1e-43	--	PREDICTED: uncharacterized protein LOC100526896 [Glycine max]
CL7539.Contig1_A	903	382	627	gi|225447159|ref|XP_002275775.1|	450	282	356	0.36	0.5	0.05	86	65.5	1e-09	--	PREDICTED: zinc finger CCCH domain-containing protein 12 [Vitis vinifera] >gi|297739220|emb|CBI28871.3| unnamed protein product [Vitis vinifera]
CL7539.Contig2_A	934	382	627	gi|225447159|ref|XP_002275775.1|	450	282	356	0.36	0.5	0.05	86	65.5	1e-09	--	PREDICTED: zinc finger CCCH domain-containing protein 12 [Vitis vinifera] >gi|297739220|emb|CBI28871.3| unnamed protein product [Vitis vinifera]
CL7539.Contig3_A	2269	219	1511	gi|225447159|ref|XP_002275775.1|	450	1	411	0.5	0.6	0.07	461	434.9	2e-120	--	PREDICTED: zinc finger CCCH domain-containing protein 12 [Vitis vinifera] >gi|297739220|emb|CBI28871.3| unnamed protein product [Vitis vinifera]
CL7539.Contig4_A	745	345	665	gi|225447159|ref|XP_002275775.1|	450	106	209	0.31	0.44	0.01	108	56.2	4e-07	--	PREDICTED: zinc finger CCCH domain-containing protein 12 [Vitis vinifera] >gi|297739220|emb|CBI28871.3| unnamed protein product [Vitis vinifera]
CL7539.Contig5_A	334	8	187	gi|225447159|ref|XP_002275775.1|	450	60	115	0.47	0.56	0.03	62	56.2	1e-07	--	PREDICTED: zinc finger CCCH domain-containing protein 12 [Vitis vinifera] >gi|297739220|emb|CBI28871.3| unnamed protein product [Vitis vinifera]
CL7541.Contig1_A	1626	308	1414	gi|359472868|ref|XP_002284414.2|	394	8	394	0.54	0.71	0.05	387	425.6	9e-118	--	PREDICTED: SEC12-like protein 2-like [Vitis vinifera]
CL7542.Contig1_A	1150	2	685	gi|225423753|ref|XP_002277134.1|	398	165	398	0.55	0.67	0.04	238	201.8	1e-50	--	PREDICTED: uncharacterized protein LOC100250730 [Vitis vinifera] >gi|297737940|emb|CBI27141.3| unnamed protein product [Vitis vinifera]
CL7542.Contig2_A	1738	210	1346	gi|225423753|ref|XP_002277134.1|	398	20	398	0.55	0.68	0.04	393	343.6	5e-93	--	PREDICTED: uncharacterized protein LOC100250730 [Vitis vinifera] >gi|297737940|emb|CBI27141.3| unnamed protein product [Vitis vinifera]
CL7542.Contig3_A	1674	158	1282	gi|225423753|ref|XP_002277134.1|	398	20	398	0.53	0.67	0.04	389	343.6	5e-93	--	PREDICTED: uncharacterized protein LOC100250730 [Vitis vinifera] >gi|297737940|emb|CBI27141.3| unnamed protein product [Vitis vinifera]
CL7543.Contig1_A	1566	270	1496	gi|359486659|ref|XP_002282491.2|	706	19	429	0.76	0.88	0	411	624.4	1e-177	--	PREDICTED: probable sulfate transporter 4.2 [Vitis vinifera]
CL7543.Contig2_A	1487	134	1417	gi|359486659|ref|XP_002282491.2|	706	5	429	0.74	0.85	0	430	628.6	6e-179	--	PREDICTED: probable sulfate transporter 4.2 [Vitis vinifera]
CL7543.Contig3_A	433	2	433	gi|359486659|ref|XP_002282491.2|	706	168	311	0.78	0.9	0	144	226.1	1e-58	--	PREDICTED: probable sulfate transporter 4.2 [Vitis vinifera]
CL7543.Contig4_A	205	1	204	gi|359486659|ref|XP_002282491.2|	706	341	408	0.94	0.99	0	68	128.3	3e-29	--	PREDICTED: probable sulfate transporter 4.2 [Vitis vinifera]
CL7544.Contig1_A	1425	280	1023	gi|602900|emb|CAA56655.1|	248	1	247	0.8	0.9	0.01	250	387.1	3e-106	--	SLM1 [Silene latifolia subsp. alba]
CL7544.Contig2_A	1370	222	968	gi|119352256|gb|ABL63815.1|	249	1	249	0.79	0.9	0.02	253	379.8	4e-104	--	MADS-BOX protein [Beta vulgaris]
CL7544.Contig3_A	1051	210	911	gi|60100358|gb|AAX13306.1|	223	1	223	0.72	0.84	0	235	321.2	1e-86	--	MADS box protein AGL11 [Lotus japonicus]
CL7544.Contig4_A	1043	210	911	gi|60100358|gb|AAX13306.1|	223	1	223	0.72	0.84	0	235	321.2	1e-86	--	MADS box protein AGL11 [Lotus japonicus]
CL7546.Contig1_A	418	2	343	gi|219122196|ref|XP_002181437.1|	148	2	115	0.71	0.82	0	114	176.4	9e-44	--	nucleoside diphosphate kinase 2 [Phaeodactylum tricornutum CCAP 1055/1] >gi|217407423|gb|EEC47360.1| nucleoside diphosphate kinase 2 [Phaeodactylum tricornutum CCAP 1055/1]
CL7546.Contig2_A	228	27	227	gi|224013188|ref|XP_002295246.1|	149	2	68	0.7	0.87	0	67	104.4	4e-22	--	probable nucleoside disphosphate kinase [Thalassiosira pseudonana CCMP1335] >gi|220969208|gb|EED87550.1| probable nucleoside disphosphate kinase [Thalassiosira pseudonana CCMP1335]
CL7549.Contig1_A	1526	439	1137	gi|297804606|ref|XP_002870187.1|	297	65	297	0.78	0.91	0	233	382.5	8e-105	--	hypothetical protein ARALYDRAFT_493280 [Arabidopsis lyrata subsp. lyrata] >gi|297316023|gb|EFH46446.1| hypothetical protein ARALYDRAFT_493280 [Arabidopsis lyrata subsp. lyrata]
CL7551.Contig1_A	520	125	517	gi|302824135|ref|XP_002993713.1|	980	401	539	0.5	0.57	0.13	150	136.7	1e-31	--	hypothetical protein SELMODRAFT_449207 [Selaginella moellendorffii] >gi|300138437|gb|EFJ05205.1| hypothetical protein SELMODRAFT_449207 [Selaginella moellendorffii]
CL7552.Contig1_A	1868	406	1632	gi|297736820|emb|CBI26021.3|	487	16	442	0.3	0.47	0.07	440	128.3	3e-28	--	unnamed protein product [Vitis vinifera]
CL7552.Contig2_A	1832	406	1632	gi|297736820|emb|CBI26021.3|	487	16	442	0.3	0.47	0.07	440	128.3	3e-28	--	unnamed protein product [Vitis vinifera]
CL7553.Contig1_A	1877	193	1875	gi|224058158|ref|XP_002299457.1|	780	216	779	0.67	0.81	0.01	564	785.4	0	--	predicted protein [Populus trichocarpa] >gi|222846715|gb|EEE84262.1| predicted protein [Populus trichocarpa]
CL7553.Contig2_A	1861	193	1809	gi|224058158|ref|XP_002299457.1|	780	238	779	0.67	0.81	0.01	542	746.1	0	--	predicted protein [Populus trichocarpa] >gi|222846715|gb|EEE84262.1| predicted protein [Populus trichocarpa]
CL7556.Contig1_A	1669	238	1209	gi|224110738|ref|XP_002315620.1|	352	26	350	0.3	0.49	0.09	358	157.1	6e-37	--	predicted protein [Populus trichocarpa] >gi|222864660|gb|EEF01791.1| predicted protein [Populus trichocarpa]
CL7556.Contig2_A	1654	241	1194	gi|224102309|ref|XP_002312633.1|	350	4	348	0.31	0.48	0.15	372	152.5	1e-35	--	predicted protein [Populus trichocarpa] >gi|222852453|gb|EEE90000.1| predicted protein [Populus trichocarpa]
CL7557.Contig1_A	874	81	794	gi|302142696|emb|CBI19899.3|	1045	685	932	0.27	0.45	0.05	250	83.6	3e-15	--	unnamed protein product [Vitis vinifera]
CL7557.Contig2_A	1184	58	1014	gi|147816786|emb|CAN71068.1|	1344	732	1050	0.28	0.45	0.01	323	127.5	3e-28	--	hypothetical protein VITISV_031708 [Vitis vinifera]
CL7557.Contig3_A	1167	58	1101	gi|147816786|emb|CAN71068.1|	1344	732	1076	0.26	0.45	0	349	134.8	2e-30	--	hypothetical protein VITISV_031708 [Vitis vinifera]
CL7558.Contig1_A	713	3	677	gi|255575760|ref|XP_002528779.1|	256	1	223	0.66	0.79	0	225	298.1	6e-80	--	Major pollen allergen Ory s 1 precursor, putative [Ricinus communis] >gi|223531782|gb|EEF33601.1| Major pollen allergen Ory s 1 precursor, putative [Ricinus communis]
CL7558.Contig2_A	700	3	656	gi|255575762|ref|XP_002528780.1|	256	7	223	0.63	0.8	0	218	292	4e-78	--	Major pollen allergen Ory s 1 precursor, putative [Ricinus communis] >gi|223531783|gb|EEF33602.1| Major pollen allergen Ory s 1 precursor, putative [Ricinus communis]
CL7561.Contig1_A	1388	1	1212	gi|225443541|ref|XP_002272921.1|	474	61	474	0.51	0.69	0.03	415	379.4	6e-104	--	PREDICTED: uncharacterized protein LOC100245146 [Vitis vinifera] >gi|297740458|emb|CBI30640.3| unnamed protein product [Vitis vinifera]
CL7561.Contig2_A	445	1	408	gi|225443541|ref|XP_002272921.1|	474	61	198	0.49	0.66	0.01	138	125.2	2e-28	--	PREDICTED: uncharacterized protein LOC100245146 [Vitis vinifera] >gi|297740458|emb|CBI30640.3| unnamed protein product [Vitis vinifera]
CL7562.Contig1_A	334	1	330	gi|356527300|ref|XP_003532249.1|	510	81	190	0.7	0.86	0	110	171.4	3e-42	--	PREDICTED: ubiquinone biosynthesis monooxygenase COQ6-like [Glycine max]
CL7562.Contig2_A	1913	190	1629	gi|356527300|ref|XP_003532249.1|	510	25	509	0.66	0.8	0.01	486	648.3	0	--	PREDICTED: ubiquinone biosynthesis monooxygenase COQ6-like [Glycine max]
CL7563.Contig1_A	1454	280	1278	gi|359489660|ref|XP_003633960.1|	350	1	333	0.62	0.78	0	333	429.1	7e-119	--	PREDICTED: protein BPS1, chloroplastic-like [Vitis vinifera]
CL7563.Contig2_A	2162	803	1801	gi|359489660|ref|XP_003633960.1|	350	1	333	0.62	0.78	0	333	433.7	5e-120	--	PREDICTED: protein BPS1, chloroplastic-like [Vitis vinifera]
CL7565.Contig1_A	1712	42	1553	gi|359478566|ref|XP_002280004.2|	578	76	569	0.66	0.8	0	504	689.5	0	--	PREDICTED: cytochrome P450 86A1 [Vitis vinifera]
CL7565.Contig2_A	458	6	335	gi|359478566|ref|XP_002280004.2|	578	62	170	0.54	0.68	0	110	137.1	7e-32	--	PREDICTED: cytochrome P450 86A1 [Vitis vinifera]
CL7567.Contig1_A	3053	257	2620	gi|255584037|ref|XP_002532763.1|	837	16	786	0.7	0.82	0.01	793	1071.6	0	--	dynamin, putative [Ricinus communis] >gi|223527492|gb|EEF29620.1| dynamin, putative [Ricinus communis]
CL7568.Contig1_A	2017	329	1771	gi|359497396|ref|XP_003635501.1|	472	4	472	0.61	0.74	0	481	557.4	2e-157	--	PREDICTED: receptor-like cytosolic serine/threonine-protein kinase RBK1-like [Vitis vinifera] >gi|297739417|emb|CBI29579.3| unnamed protein product [Vitis vinifera]
CL7568.Contig2_A	1931	329	1747	gi|359497396|ref|XP_003635501.1|	472	12	472	0.61	0.73	0.01	476	544.7	1e-153	--	PREDICTED: receptor-like cytosolic serine/threonine-protein kinase RBK1-like [Vitis vinifera] >gi|297739417|emb|CBI29579.3| unnamed protein product [Vitis vinifera]
CL7574.Contig1_A	461	261	458	gi|357515471|ref|XP_003628024.1|	757	281	348	0.74	0.87	0.03	68	102.4	2e-21	--	hypothetical protein MTR_8g041550 [Medicago truncatula] >gi|355522046|gb|AET02500.1| hypothetical protein MTR_8g041550 [Medicago truncatula]
CL7574.Contig2_A	232	2	229	gi|357515471|ref|XP_003628024.1|	757	271	348	0.73	0.87	0.03	78	116.3	1e-25	--	hypothetical protein MTR_8g041550 [Medicago truncatula] >gi|355522046|gb|AET02500.1| hypothetical protein MTR_8g041550 [Medicago truncatula]
CL7575.Contig1_A	296	2	292	gi|224059162|ref|XP_002299746.1|	525	406	502	0.77	0.89	0	97	151.4	3e-36	--	predicted protein [Populus trichocarpa] >gi|222847004|gb|EEE84551.1| predicted protein [Populus trichocarpa]
CL7580.Contig1_A	1080	326	934	gi|225432800|ref|XP_002283487.1|	215	14	215	0.88	0.93	0	203	367.9	1e-100	--	PREDICTED: transmembrane emp24 domain-containing protein A [Vitis vinifera] >gi|297737114|emb|CBI26315.3| unnamed protein product [Vitis vinifera]
CL7581.Contig1_A	673	2	634	gi|224087405|ref|XP_002308153.1|	326	1	169	0.59	0.68	0	211	230.3	1e-59	--	f-box family protein [Populus trichocarpa] >gi|222854129|gb|EEE91676.1| f-box family protein [Populus trichocarpa]
CL7581.Contig2_A	259	53	220	gi|224087405|ref|XP_002308153.1|	326	1	44	0.55	0.66	0	56	65.1	3e-10	--	f-box family protein [Populus trichocarpa] >gi|222854129|gb|EEE91676.1| f-box family protein [Populus trichocarpa]
CL7582.Contig1_A	1472	536	1354	gi|356570620|ref|XP_003553483.1|	526	242	517	0.78	0.89	0.01	276	445.7	8e-124	--	PREDICTED: uncharacterized protein LOC100794775 [Glycine max]
CL7582.Contig2_A	1868	1622	1750	gi|356570620|ref|XP_003553483.1|	526	242	284	0.86	0.91	0	43	75.5	2e-12	--	PREDICTED: uncharacterized protein LOC100794775 [Glycine max]
CL7583.Contig1_A	688	1	462	gi|147843788|emb|CAN79458.1|	342	173	326	0.66	0.79	0	154	226.9	1e-58	--	hypothetical protein VITISV_004378 [Vitis vinifera]
CL7583.Contig2_A	222	7	222	gi|359475108|ref|XP_002280496.2|	318	216	287	0.64	0.79	0	72	108.2	3e-23	--	PREDICTED: putative pectinesterase 11 [Vitis vinifera]
CL7584.Contig1_A	2121	229	1548	gi|225457301|ref|XP_002281421.1|	424	1	415	0.38	0.53	0.04	458	283.1	1e-74	--	PREDICTED: uncharacterized protein LOC100251937 [Vitis vinifera] >gi|297733915|emb|CBI15162.3| unnamed protein product [Vitis vinifera]
CL7584.Contig2_A	1674	97	804	gi|225457301|ref|XP_002281421.1|	424	168	418	0.27	0.41	0.14	274	85.9	1e-15	--	PREDICTED: uncharacterized protein LOC100251937 [Vitis vinifera] >gi|297733915|emb|CBI15162.3| unnamed protein product [Vitis vinifera]
CL7587.Contig1_A	1581	234	1580	gi|255573597|ref|XP_002527721.1|	939	555	939	0.5	0.63	0	450	404.1	2e-111	--	WD-repeat protein, putative [Ricinus communis] >gi|223532862|gb|EEF34634.1| WD-repeat protein, putative [Ricinus communis]
CL7587.Contig2_A	1557	234	1556	gi|224090675|ref|XP_002309053.1|	939	559	939	0.51	0.65	0.01	444	417.2	3e-115	--	predicted protein [Populus trichocarpa] >gi|222855029|gb|EEE92576.1| predicted protein [Populus trichocarpa]
CL7588.Contig1_A	474	116	451	gi|255087208|ref|XP_002505527.1|	1836	494	602	0.34	0.54	0	112	53.5	1e-06	--	predicted protein [Micromonas sp. RCC299] >gi|226520797|gb|ACO66785.1| predicted protein [Micromonas sp. RCC299]
CL7589.Contig1_A	2922	289	2514	gi|343887272|dbj|BAK61818.1|	763	13	751	0.62	0.76	0.02	759	906	0	--	serine threonine kinase [Citrus unshiu]
CL7590.Contig1_A	1688	141	665	gi|225470822|ref|XP_002265112.1|	493	11	193	0.69	0.81	0.05	185	254.2	0	--	PREDICTED: carboxypeptidase D [Vitis vinifera] >gi|296083126|emb|CBI22762.3| unnamed protein product [Vitis vinifera]
CL7590.Contig2_A	1663	141	1571	gi|225470822|ref|XP_002265112.1|	493	11	493	0.68	0.8	0.02	489	661	0	--	PREDICTED: carboxypeptidase D [Vitis vinifera] >gi|296083126|emb|CBI22762.3| unnamed protein product [Vitis vinifera]
CL7590.Contig3_A	1450	101	427	gi|225470822|ref|XP_002265112.1|	493	85	193	0.81	0.93	0	109	195.7	1e-165	--	PREDICTED: carboxypeptidase D [Vitis vinifera] >gi|296083126|emb|CBI22762.3| unnamed protein product [Vitis vinifera]
CL7590.Contig4_A	1425	101	1333	gi|225470822|ref|XP_002265112.1|	493	85	493	0.71	0.83	0	413	602.4	4e-171	--	PREDICTED: carboxypeptidase D [Vitis vinifera] >gi|296083126|emb|CBI22762.3| unnamed protein product [Vitis vinifera]
CL7591.Contig1_A	2319	120	2117	gi|359485807|ref|XP_002270988.2|	670	2	670	0.8	0.9	0.01	673	1110.1	0	--	PREDICTED: threonyl-tRNA synthetase-like [Vitis vinifera]
CL7591.Contig2_A	1699	120	1667	gi|359485807|ref|XP_002270988.2|	670	155	670	0.87	0.95	0	516	960.3	0	--	PREDICTED: threonyl-tRNA synthetase-like [Vitis vinifera]
CL7592.Contig1_A	1254	28	531	gi|300175763|emb|CBK21306.2|	555	1	183	0.22	0.47	0.09	184	54.3	4e-06	--	unnamed protein product [Blastocystis hominis]
CL7592.Contig2_A	1086	91	966	gi|255578793|ref|XP_002530253.1|	1173	52	327	0.23	0.45	0.03	300	95.1	1e-18	--	dead box ATP-dependent RNA helicase, putative [Ricinus communis] >gi|223530219|gb|EEF32123.1| dead box ATP-dependent RNA helicase, putative [Ricinus communis]
CL7593.Contig1_A	764	1	480	gi|225442493|ref|XP_002283976.1|	208	51	200	0.4	0.55	0.07	172	100.9	1e-20	--	PREDICTED: uncharacterized protein LOC100248099 [Vitis vinifera]
CL7594.Contig1_A	289	1	285	gi|297811331|ref|XP_002873549.1|	732	583	673	0.39	0.62	0	95	61.6	3e-09	--	mechanosensitive ion channel domain-containing protein [Arabidopsis lyrata subsp. lyrata] >gi|297319386|gb|EFH49808.1| mechanosensitive ion channel domain-containing protein [Arabidopsis lyrata subsp. lyrata]
CL7595.Contig1_A	1816	2	1249	gi|255575881|ref|XP_002528838.1|	463	40	463	0.82	0.91	0.02	424	707.6	0	--	casein kinase, putative [Ricinus communis] >gi|223531750|gb|EEF33572.1| casein kinase, putative [Ricinus communis]
CL7595.Contig2_A	1410	34	843	gi|255575881|ref|XP_002528838.1|	463	186	463	0.76	0.86	0.03	278	418.7	1e-115	--	casein kinase, putative [Ricinus communis] >gi|223531750|gb|EEF33572.1| casein kinase, putative [Ricinus communis]
CL7596.Contig1_A	1635	2	1507	gi|359487795|ref|XP_002280804.2|	783	263	781	0.69	0.79	0.05	528	661	0	--	PREDICTED: kinesin-related protein 2-like [Vitis vinifera]
CL7596.Contig2_A	835	2	802	gi|255542630|ref|XP_002512378.1|	786	499	772	0.51	0.64	0.04	278	242.7	4e-63	--	Kinesin-3, putative [Ricinus communis] >gi|223548339|gb|EEF49830.1| Kinesin-3, putative [Ricinus communis]
CL7598.Contig1_A	1776	601	1686	gi|224063587|ref|XP_002301215.1|	372	6	368	0.67	0.8	0	363	530.8	2e-149	--	predicted protein [Populus trichocarpa] >gi|222842941|gb|EEE80488.1| predicted protein [Populus trichocarpa]
CL7598.Contig2_A	1651	476	1561	gi|224063587|ref|XP_002301215.1|	372	6	368	0.67	0.8	0	363	530.8	2e-149	--	predicted protein [Populus trichocarpa] >gi|222842941|gb|EEE80488.1| predicted protein [Populus trichocarpa]
CL7601.Contig1_A	3309	350	2896	gi|255551935|ref|XP_002517012.1|	1067	200	1050	0.34	0.51	0.05	891	399.8	1e-109	--	hypothetical protein RCOM_0908960 [Ricinus communis] >gi|223543647|gb|EEF45175.1| hypothetical protein RCOM_0908960 [Ricinus communis]
CL7601.Contig2_A	2888	31	2475	gi|255551935|ref|XP_002517012.1|	1067	200	1016	0.33	0.51	0.05	855	355.5	2e-96	--	hypothetical protein RCOM_0908960 [Ricinus communis] >gi|223543647|gb|EEF45175.1| hypothetical protein RCOM_0908960 [Ricinus communis]
CL7604.Contig1_A	2504	470	2482	gi|225451381|ref|XP_002264144.1|	671	1	671	0.65	0.79	0	673	872.8	0	--	PREDICTED: nicastrin [Vitis vinifera] >gi|296087098|emb|CBI33472.3| unnamed protein product [Vitis vinifera]
CL7604.Contig2_A	251	29	229	gi|225451381|ref|XP_002264144.1|	671	1	67	0.51	0.64	0	67	68.9	2e-11	--	PREDICTED: nicastrin [Vitis vinifera] >gi|296087098|emb|CBI33472.3| unnamed protein product [Vitis vinifera]
CL7605.Contig1_A	583	1	450	gi|359494005|ref|XP_003634707.1|	297	1	151	0.65	0.77	0.01	151	183.3	1e-45	--	PREDICTED: DDRGK domain-containing protein 1-like [Vitis vinifera] >gi|297735965|emb|CBI23939.3| unnamed protein product [Vitis vinifera]
CL7605.Contig2_A	399	2	376	gi|224124254|ref|XP_002319285.1|	298	149	274	0.88	0.96	0.01	126	222.2	1e-57	--	predicted protein [Populus trichocarpa] >gi|118486501|gb|ABK95090.1| unknown [Populus trichocarpa] >gi|222857661|gb|EEE95208.1| predicted protein [Populus trichocarpa]
CL7605.Contig3_A	1270	258	1145	gi|343173127|gb|AEL99266.1|	293	1	293	0.73	0.84	0	296	414.1	2e-114	--	DDRGK domain-containing protein, partial [Silene latifolia]
CL7606.Contig1_A	1197	153	1067	gi|356520302|ref|XP_003528802.1|	582	6	302	0.63	0.8	0	305	394.8	1e-108	--	PREDICTED: probable indole-3-acetic acid-amido synthetase GH3.5-like [Glycine max]
CL7606.Contig2_A	703	49	573	gi|356520302|ref|XP_003528802.1|	582	132	302	0.63	0.79	0	175	229.6	2e-59	--	PREDICTED: probable indole-3-acetic acid-amido synthetase GH3.5-like [Glycine max]
CL7607.Contig1_A	1650	372	1376	gi|225449356|ref|XP_002282149.1|	346	1	343	0.75	0.84	0.03	346	508.8	9e-143	--	PREDICTED: mitochondrial substrate carrier family protein B isoform 1 [Vitis vinifera]
CL7607.Contig2_A	570	75	287	gi|255577969|ref|XP_002529856.1|	363	192	258	0.39	0.59	0	71	53.5	1e-06	--	Mitochondrial deoxynucleotide carrier, putative [Ricinus communis] >gi|223530632|gb|EEF32506.1| Mitochondrial deoxynucleotide carrier, putative [Ricinus communis]
CL7609.Contig1_A	1759	199	1644	gi|357466501|ref|XP_003603535.1|	492	1	490	0.28	0.46	0.09	531	160.2	8e-38	--	hypothetical protein MTR_3g108830 [Medicago truncatula] >gi|355492583|gb|AES73786.1| hypothetical protein MTR_3g108830 [Medicago truncatula]
CL7610.Contig1_A	2165	125	1834	gi|255559553|ref|XP_002520796.1|	577	9	577	0.77	0.87	0	570	937.6	0	--	laccase, putative [Ricinus communis] >gi|223539927|gb|EEF41505.1| laccase, putative [Ricinus communis]
CL7610.Contig2_A	1588	40	1257	gi|359486369|ref|XP_002273875.2|	577	172	577	0.78	0.87	0	406	669.8	0	--	PREDICTED: laccase-12-like [Vitis vinifera] >gi|297736547|emb|CBI25418.3| unnamed protein product [Vitis vinifera]
CL7611.Contig2_A	811	336	734	gi|297745966|emb|CBI16022.3|	1669	380	509	0.31	0.46	0.04	139	56.2	5e-07	--	unnamed protein product [Vitis vinifera]
CL7613.Contig1_A	1232	242	694	gi|225433132|ref|XP_002285184.1|	159	5	159	0.71	0.85	0.03	155	223.4	5e-57	--	PREDICTED: chromatin modification-related protein eaf6 [Vitis vinifera] >gi|296083654|emb|CBI23643.3| unnamed protein product [Vitis vinifera]
CL7613.Contig2_A	460	242	424	gi|225433132|ref|XP_002285184.1|	159	95	159	0.68	0.77	0.06	65	89.7	1e-17	--	PREDICTED: chromatin modification-related protein eaf6 [Vitis vinifera] >gi|296083654|emb|CBI23643.3| unnamed protein product [Vitis vinifera]
CL7615.Contig1_A	1827	404	1711	gi|225451717|ref|XP_002279575.1|	438	1	437	0.72	0.83	0	437	659.4	0	--	PREDICTED: ribosome biogenesis protein WDR12 homolog [Vitis vinifera] >gi|296082215|emb|CBI21220.3| unnamed protein product [Vitis vinifera]
CL7618.Contig1_A	1148	60	839	gi|255537117|ref|XP_002509625.1|	267	14	265	0.44	0.6	0.05	273	208.4	1e-52	--	conserved hypothetical protein [Ricinus communis] >gi|223549524|gb|EEF51012.1| conserved hypothetical protein [Ricinus communis]
CL7618.Contig2_A	575	60	527	gi|255537117|ref|XP_002509625.1|	267	116	265	0.55	0.75	0	156	172.9	2e-42	--	conserved hypothetical protein [Ricinus communis] >gi|223549524|gb|EEF51012.1| conserved hypothetical protein [Ricinus communis]
CL7621.Contig1_A	829	91	753	gi|359487395|ref|XP_002273716.2|	1252	72	277	0.32	0.51	0.03	229	99.8	4e-20	--	PREDICTED: putative disease resistance protein RGA3-like [Vitis vinifera]
CL7621.Contig3_A	266	98	265	gi|359487395|ref|XP_002273716.2|	1252	168	227	0.4	0.73	0.07	60	57.4	6e-08	--	PREDICTED: putative disease resistance protein RGA3-like [Vitis vinifera]
CL7622.Contig2_A	554	1	426	gi|147767055|emb|CAN69871.1|	580	411	574	0.28	0.42	0.15	167	55.1	6e-07	--	hypothetical protein VITISV_032284 [Vitis vinifera]
CL7623.Contig1_A	1537	262	1536	gi|255546359|ref|XP_002514239.1|	751	326	751	0.73	0.86	0	426	636	0	--	cell division cycle, putative [Ricinus communis] >gi|223546695|gb|EEF48193.1| cell division cycle, putative [Ricinus communis]
CL7623.Contig2_A	873	262	873	gi|356526603|ref|XP_003531906.1|	756	553	756	0.79	0.93	0	204	337	1e-91	--	PREDICTED: cell division cycle protein 27 homolog B-like [Glycine max]
CL7623.Contig3_A	403	3	398	gi|225445118|ref|XP_002283828.1|	761	340	475	0.6	0.74	0.03	136	162.5	1e-39	--	PREDICTED: cell division cycle protein 27 homolog B [Vitis vinifera] >gi|297738767|emb|CBI28012.3| unnamed protein product [Vitis vinifera]
CL7624.Contig1_A	1193	292	999	gi|255574343|ref|XP_002528085.1|	239	4	238	0.87	0.94	0	236	437.6	1e-121	--	phd/F-box containing protein, putative [Ricinus communis] >gi|223532474|gb|EEF34264.1| phd/F-box containing protein, putative [Ricinus communis]
CL7624.Contig2_A	1100	199	906	gi|255574343|ref|XP_002528085.1|	239	4	238	0.87	0.94	0	236	437.6	1e-121	--	phd/F-box containing protein, putative [Ricinus communis] >gi|223532474|gb|EEF34264.1| phd/F-box containing protein, putative [Ricinus communis]
CL7626.Contig1_A	308	10	270	gi|224069236|ref|XP_002326308.1|	126	5	84	0.49	0.64	0	87	80.1	9e-15	--	SAUR family protein [Populus trichocarpa] >gi|222833501|gb|EEE71978.1| SAUR family protein [Populus trichocarpa]
CL7628.Contig1_A	1727	327	857	gi|297798414|ref|XP_002867091.1|	386	204	377	0.27	0.52	0.05	187	79.3	1e-13	--	hypothetical protein ARALYDRAFT_353319 [Arabidopsis lyrata subsp. lyrata] >gi|297312927|gb|EFH43350.1| hypothetical protein ARALYDRAFT_353319 [Arabidopsis lyrata subsp. lyrata]
CL7628.Contig2_A	1454	327	857	gi|297798414|ref|XP_002867091.1|	386	204	377	0.27	0.52	0.05	187	79.3	1e-13	--	hypothetical protein ARALYDRAFT_353319 [Arabidopsis lyrata subsp. lyrata] >gi|297312927|gb|EFH43350.1| hypothetical protein ARALYDRAFT_353319 [Arabidopsis lyrata subsp. lyrata]
CL7629.Contig1_A	2992	605	2920	gi|359474007|ref|XP_002270348.2|	774	3	774	0.75	0.84	0.01	778	1141.7	0	--	PREDICTED: UDP-N-acetylmuramoyl-L-alanyl-D-glutamate--2,6-diaminopimelate ligase-like [Vitis vinifera]
CL7629.Contig2_A	2960	573	2888	gi|359474007|ref|XP_002270348.2|	774	3	774	0.75	0.84	0.01	778	1141.7	0	--	PREDICTED: UDP-N-acetylmuramoyl-L-alanyl-D-glutamate--2,6-diaminopimelate ligase-like [Vitis vinifera]
CL7630.Contig1_A	707	2	706	gi|255579994|ref|XP_002530831.1|	891	535	777	0.69	0.81	0.04	245	338.2	6e-92	--	lysosomal alpha-mannosidase, putative [Ricinus communis] >gi|223529595|gb|EEF31544.1| lysosomal alpha-mannosidase, putative [Ricinus communis]
CL7630.Contig2_A	594	21	593	gi|255579994|ref|XP_002530831.1|	891	576	777	0.68	0.81	0.05	202	273.5	1e-72	--	lysosomal alpha-mannosidase, putative [Ricinus communis] >gi|223529595|gb|EEF31544.1| lysosomal alpha-mannosidase, putative [Ricinus communis]
CL7632.Contig1_A	283	2	283	gi|147864970|emb|CAN83623.1|	1601	1493	1586	0.71	0.89	0	94	145.2	2e-34	--	hypothetical protein VITISV_010870 [Vitis vinifera]
CL7633.Contig1_A	542	397	540	gi|351722667|ref|NP_001236740.1|	510	10	57	0.69	0.79	0	48	76.6	1e-13	--	heat shock factor protein hsf8-related [Glycine max] >gi|42415865|gb|AAS15800.1| heat shock factor protein hsf8-related [Glycine max]
CL7633.Contig2_A	510	365	508	gi|351722667|ref|NP_001236740.1|	510	10	57	0.69	0.79	0	48	76.6	1e-13	--	heat shock factor protein hsf8-related [Glycine max] >gi|42415865|gb|AAS15800.1| heat shock factor protein hsf8-related [Glycine max]
CL7634.Contig1_A	1011	125	970	gi|224059626|ref|XP_002299940.1|	243	1	243	0.63	0.73	0	283	351.3	1e-95	--	predicted protein [Populus trichocarpa] >gi|222847198|gb|EEE84745.1| predicted protein [Populus trichocarpa]
CL7634.Contig2_A	1059	125	1018	gi|224059626|ref|XP_002299940.1|	243	1	243	0.6	0.7	0	299	340.9	1e-92	--	predicted protein [Populus trichocarpa] >gi|222847198|gb|EEE84745.1| predicted protein [Populus trichocarpa]
CL7636.Contig1_A	1353	262	1131	gi|356540840|ref|XP_003538892.1|	290	1	290	0.75	0.86	0.01	293	453.4	3e-126	--	PREDICTED: prolyl 4-hydroxylase subunit alpha-1 [Glycine max]
CL7636.Contig2_A	202	2	202	gi|240256489|ref|NP_201407.4|	289	46	111	0.61	0.78	0	67	86.7	1e-16	--	iron ion binding / oxidoreductase/ oxidoreductase protein [Arabidopsis thaliana] >gi|332010770|gb|AED98153.1| iron ion binding / oxidoreductase/ oxidoreductase protein [Arabidopsis thaliana]
CL7637.Contig1_A	1225	314	1078	gi|225456743|ref|XP_002275632.1|	268	1	258	0.72	0.89	0.01	258	392.9	4e-108	--	PREDICTED: protein SET [Vitis vinifera] >gi|297733991|emb|CBI15238.3| unnamed protein product [Vitis vinifera]
CL7638.Contig1_A	1044	201	1043	gi|147843452|emb|CAN82073.1|	1157	21	280	0.41	0.58	0.03	289	213.8	3e-54	--	hypothetical protein VITISV_036538 [Vitis vinifera]
CL7638.Contig2_A	913	383	901	gi|147806117|emb|CAN67762.1|	1316	1	192	0.31	0.48	0.14	201	106.3	5e-22	--	hypothetical protein VITISV_040650 [Vitis vinifera]
CL7638.Contig3_A	571	24	89	gi|147843452|emb|CAN82073.1|	1157	62	83	0.59	0.82	0	22	33.5	4e-35	--	hypothetical protein VITISV_036538 [Vitis vinifera]
CL7641.Contig1_A	1847	111	1673	gi|297801780|ref|XP_002868774.1|	518	28	515	0.24	0.46	0.05	548	148.7	2e-34	--	CYP735A1 [Arabidopsis lyrata subsp. lyrata] >gi|297314610|gb|EFH45033.1| CYP735A1 [Arabidopsis lyrata subsp. lyrata]
CL7642.Contig1_A	1252	360	1001	gi|296088006|emb|CBI35289.3|	285	77	284	0.63	0.78	0	214	271.6	1e-71	--	unnamed protein product [Vitis vinifera]
CL7642.Contig2_A	841	345	752	gi|356512940|ref|XP_003525172.1|	237	20	153	0.61	0.76	0	136	176	5e-43	--	PREDICTED: small glutamine-rich tetratricopeptide repeat-containing protein alpha-like [Glycine max]
CL7642.Contig3_A	539	124	288	gi|296088006|emb|CBI35289.3|	285	230	284	0.62	0.84	0	55	75.5	4e-13	--	unnamed protein product [Vitis vinifera]
CL7643.Contig1_A	585	24	224	gi|224134296|ref|XP_002327803.1|	294	219	285	0.69	0.79	0	67	99.4	3e-20	--	predicted protein [Populus trichocarpa] >gi|222836888|gb|EEE75281.1| predicted protein [Populus trichocarpa]
CL7643.Contig2_A	552	24	224	gi|224134296|ref|XP_002327803.1|	294	219	285	0.69	0.79	0	67	99.4	2e-20	--	predicted protein [Populus trichocarpa] >gi|222836888|gb|EEE75281.1| predicted protein [Populus trichocarpa]
CL7646.Contig1_A	803	208	765	gi|356553842|ref|XP_003545260.1|	271	79	269	0.57	0.67	0.06	198	184.1	1e-45	--	PREDICTED: uncharacterized protein LOC100792397 [Glycine max]
CL7646.Contig2_A	640	208	546	gi|356499101|ref|XP_003518382.1|	276	155	274	0.52	0.62	0.1	126	100.1	2e-20	--	PREDICTED: uncharacterized protein LOC100804294 [Glycine max]
CL7647.Contig1_A	1370	385	1368	gi|8131905|gb|AAF73132.1|AF149017_1	477	6	333	0.84	0.91	0	328	605.1	7e-172	--	homogentisate 1,2-dioxygenase [Solanum lycopersicum]
CL7647.Contig2_A	1290	385	792	gi|8131905|gb|AAF73132.1|AF149017_1	477	6	141	0.82	0.92	0	136	250.8	1e-150	--	homogentisate 1,2-dioxygenase [Solanum lycopersicum]
CL7649.Contig1_A	1301	217	1101	gi|359496472|ref|XP_002278547.2|	405	7	276	0.26	0.45	0.01	297	75.9	1e-12	--	PREDICTED: F-box protein SKIP23-like [Vitis vinifera]
CL7650.Contig1_A	1395	137	1360	gi|359474963|ref|XP_002279800.2|	415	1	402	0.69	0.82	0	410	554.7	1e-156	--	PREDICTED: probable serine/threonine-protein kinase Cx32, chloroplastic-like isoform 1 [Vitis vinifera]
CL7650.Contig2_A	710	13	708	gi|359474965|ref|XP_003631561.1|	417	178	404	0.67	0.79	0	232	312.8	2e-84	--	PREDICTED: probable serine/threonine-protein kinase Cx32, chloroplastic-like isoform 2 [Vitis vinifera]
CL7652.Contig1_A	953	1	795	gi|224127260|ref|XP_002320027.1|	301	36	300	0.86	0.95	0	265	478.8	4e-134	--	predicted protein [Populus trichocarpa] >gi|222860800|gb|EEE98342.1| predicted protein [Populus trichocarpa]
CL7652.Contig2_A	1033	1	795	gi|224127260|ref|XP_002320027.1|	301	36	300	0.86	0.95	0	265	478.8	5e-134	--	predicted protein [Populus trichocarpa] >gi|222860800|gb|EEE98342.1| predicted protein [Populus trichocarpa]
CL7653.Contig1_A	526	202	525	gi|359494352|ref|XP_003634762.1|	120	3	99	0.59	0.7	0	108	121.7	4e-27	--	PREDICTED: uncharacterized protein LOC100853541 [Vitis vinifera]
CL7653.Contig2_A	463	190	462	gi|359494352|ref|XP_003634762.1|	120	3	98	0.61	0.74	0.05	96	113.6	8e-25	--	PREDICTED: uncharacterized protein LOC100853541 [Vitis vinifera]
CL7655.Contig1_A	505	95	505	gi|296088716|emb|CBI38166.3|	439	1	135	0.71	0.82	0.01	139	188.3	3e-47	--	unnamed protein product [Vitis vinifera]
CL7655.Contig2_A	1521	165	1493	gi|225425176|ref|XP_002265076.1|	464	1	458	0.79	0.85	0.04	461	716.1	0	--	PREDICTED: serine/threonine-protein kinase PBS1 [Vitis vinifera]
CL7655.Contig3_A	377	1	375	gi|351721508|ref|NP_001235164.1|	449	291	426	0.74	0.8	0.1	139	177.9	3e-44	--	serine/threonine-protein kinase [Glycine max] >gi|223452434|gb|ACM89544.1| serine/threonine-protein kinase [Glycine max]
CL7655.Contig4_A	229	1	228	gi|297807331|ref|XP_002871549.1|	456	203	278	1	1	0	76	160.6	5e-39	--	avrPphB susceptible 1 [Arabidopsis lyrata subsp. lyrata] >gi|297317386|gb|EFH47808.1| avrPphB susceptible 1 [Arabidopsis lyrata subsp. lyrata]
CL7655.Contig5_A	2416	581	2113	gi|255551669|ref|XP_002516880.1|	516	1	516	0.84	0.87	0.01	518	854.7	0	--	receptor serine-threonine protein kinase, putative [Ricinus communis] >gi|223543968|gb|EEF45494.1| receptor serine-threonine protein kinase, putative [Ricinus communis]
CL7656.Contig1_A	1660	249	1472	gi|225425005|ref|XP_002267339.1|	380	1	380	0.62	0.75	0	410	488.4	1e-136	--	PREDICTED: abhydrolase domain-containing protein FAM108B1 [Vitis vinifera] >gi|297738209|emb|CBI27410.3| unnamed protein product [Vitis vinifera]
CL7656.Contig2_A	1513	102	1325	gi|225425005|ref|XP_002267339.1|	380	1	380	0.62	0.75	0	410	488.4	1e-136	--	PREDICTED: abhydrolase domain-containing protein FAM108B1 [Vitis vinifera] >gi|297738209|emb|CBI27410.3| unnamed protein product [Vitis vinifera]
CL7657.Contig1_A	1441	13	1125	gi|357126988|ref|XP_003565169.1|	569	43	440	0.24	0.42	0.11	418	80.1	8e-14	--	PREDICTED: ankyrin repeat-containing protein At3g12360-like [Brachypodium distachyon]
CL7657.Contig2_A	1142	338	1141	gi|357152686|ref|XP_003576203.1|	636	145	408	0.26	0.42	0.01	272	70.1	6e-11	--	PREDICTED: ankyrin repeat-containing protein At5g02620-like [Brachypodium distachyon]
CL7658.Contig1_A	1336	65	1333	gi|8778390|gb|AAF79398.1|AC068197_8	356	29	356	0.3	0.44	0.01	427	145.6	1e-33	--	F16A14.13 [Arabidopsis thaliana]
CL7658.Contig2_A	1249	65	1246	gi|8778390|gb|AAF79398.1|AC068197_8	356	29	356	0.31	0.47	0.01	398	152.9	8e-36	--	F16A14.13 [Arabidopsis thaliana]
CL7658.Contig3_A	957	65	772	gi|356519816|ref|XP_003528565.1|	276	103	276	0.34	0.47	0	236	122.5	8e-27	--	PREDICTED: uncharacterized protein LOC100801040 [Glycine max]
CL7658.Contig4_A	339	1	321	gi|255542104|ref|XP_002512116.1|	340	208	310	0.41	0.62	0	107	90.5	6e-18	--	DNA binding protein, putative [Ricinus communis] >gi|223549296|gb|EEF50785.1| DNA binding protein, putative [Ricinus communis]
CL7659.Contig1_A	2412	1	2121	gi|224066701|ref|XP_002302182.1|	1101	382	1101	0.73	0.84	0.02	723	1031.9	0	--	predicted protein [Populus trichocarpa] >gi|222843908|gb|EEE81455.1| predicted protein [Populus trichocarpa]
CL7659.Contig2_A	1198	83	907	gi|296081171|emb|CBI18197.3|	1096	822	1096	0.8	0.88	0	275	435.6	6e-121	--	unnamed protein product [Vitis vinifera]
CL7660.Contig1_A	962	267	665	gi|297744250|emb|CBI37220.3|	220	87	219	0.77	0.89	0	133	209.9	4e-53	--	unnamed protein product [Vitis vinifera]
CL7661.Contig1_A	347	1	342	gi|255543599|ref|XP_002512862.1|	376	84	197	0.83	0.95	0	114	201.4	2e-51	--	vacuolar ATP synthase subunit C, putative [Ricinus communis] >gi|223547873|gb|EEF49365.1| vacuolar ATP synthase subunit C, putative [Ricinus communis]
CL7661.Contig2_A	1704	196	1323	gi|225451579|ref|XP_002275510.1|	375	1	375	0.81	0.92	0	376	625.2	8e-178	--	PREDICTED: V-type proton ATPase subunit C [Vitis vinifera] >gi|296082286|emb|CBI21291.3| unnamed protein product [Vitis vinifera]
CL7661.Contig3_A	1700	196	1320	gi|255543599|ref|XP_002512862.1|	376	1	375	0.81	0.92	0	375	633.3	3e-180	--	vacuolar ATP synthase subunit C, putative [Ricinus communis] >gi|223547873|gb|EEF49365.1| vacuolar ATP synthase subunit C, putative [Ricinus communis]
CL7662.Contig1_A	256	1	255	gi|326532606|dbj|BAK05232.1|	128	40	124	0.91	0.94	0	85	162.9	1e-39	--	predicted protein [Hordeum vulgare subsp. vulgare]
CL7663.Contig1_A	1575	320	499	gi|255558051|ref|XP_002520054.1|	423	47	114	0.66	0.74	0.12	68	80.5	8e-148	--	ATP binding protein, putative [Ricinus communis] >gi|223540818|gb|EEF42378.1| ATP binding protein, putative [Ricinus communis]
CL7663.Contig2_A	377	24	239	gi|225454753|ref|XP_002273880.1|	413	342	413	0.88	0.96	0	72	130.2	7e-30	--	PREDICTED: uncharacterized protein LOC100264883 [Vitis vinifera] >gi|297737299|emb|CBI26500.3| unnamed protein product [Vitis vinifera]
CL7664.Contig1_A	828	1	729	gi|359482129|ref|XP_002276836.2|	309	1	243	0.51	0.66	0.04	252	209.1	5e-53	--	PREDICTED: uncharacterized protein LOC100260668 [Vitis vinifera]
CL7664.Contig2_A	457	1	423	gi|359482129|ref|XP_002276836.2|	309	104	243	0.51	0.68	0.01	143	129	1e-29	--	PREDICTED: uncharacterized protein LOC100260668 [Vitis vinifera]
CL7665.Contig1_A	2298	354	2018	gi|225458990|ref|XP_002285583.1|	545	1	545	0.83	0.91	0	555	877.5	0	--	PREDICTED: glutamyl-tRNA reductase 1, chloroplastic [Vitis vinifera] >gi|147816412|emb|CAN77439.1| hypothetical protein VITISV_007402 [Vitis vinifera]
CL7666.Contig1_A	1617	263	1369	gi|225433017|ref|XP_002284642.1|	365	1	365	0.61	0.78	0	370	473	5e-132	--	PREDICTED: 1-aminocyclopropane-1-carboxylate oxidase homolog 1 [Vitis vinifera] >gi|147807864|emb|CAN66433.1| hypothetical protein VITISV_027452 [Vitis vinifera]
CL7666.Contig2_A	847	296	799	gi|224111006|ref|XP_002315713.1|	379	13	182	0.58	0.73	0.02	171	199.9	3e-50	--	predicted protein [Populus trichocarpa] >gi|222864753|gb|EEF01884.1| predicted protein [Populus trichocarpa]
CL7667.Contig1_A	785	66	782	gi|297743719|emb|CBI36602.3|	626	334	573	0.73	0.84	0	240	368.6	4e-101	--	unnamed protein product [Vitis vinifera]
CL7667.Contig2_A	279	28	276	gi|297743719|emb|CBI36602.3|	626	491	573	0.8	0.87	0	83	141.7	2e-33	--	unnamed protein product [Vitis vinifera]
CL7668.Contig1_A	1118	153	875	gi|357450543|ref|XP_003595548.1|	238	1	238	0.47	0.67	0.02	247	216.1	7e-55	--	hypothetical protein MTR_2g049140 [Medicago truncatula] >gi|355484596|gb|AES65799.1| hypothetical protein MTR_2g049140 [Medicago truncatula]
CL7670.Contig1_A	1134	124	981	gi|359475460|ref|XP_002270710.2|	287	1	286	0.76	0.85	0	286	453.8	2e-126	--	PREDICTED: TIP41-like protein-like [Vitis vinifera] >gi|296083102|emb|CBI22506.3| unnamed protein product [Vitis vinifera]
CL7672.Contig1_A	1408	223	1212	gi|225432588|ref|XP_002277866.1|	322	14	319	0.46	0.6	0.01	334	278.9	1e-73	--	PREDICTED: probable carboxylesterase 2-like [Vitis vinifera]
CL7672.Contig2_A	1386	201	1190	gi|225432588|ref|XP_002277866.1|	322	14	319	0.46	0.61	0.01	334	282.3	1e-74	--	PREDICTED: probable carboxylesterase 2-like [Vitis vinifera]
CL7675.Contig1_A	638	336	590	gi|224063677|ref|XP_002301260.1|	432	349	432	0.79	0.87	0	85	137.9	9e-32	--	predicted protein [Populus trichocarpa] >gi|222842986|gb|EEE80533.1| predicted protein [Populus trichocarpa]
CL7675.Contig2_A	409	2	361	gi|224063677|ref|XP_002301260.1|	432	314	432	0.79	0.89	0	120	198.7	1e-50	--	predicted protein [Populus trichocarpa] >gi|222842986|gb|EEE80533.1| predicted protein [Populus trichocarpa]
CL7677.Contig1_A	931	302	931	gi|296089332|emb|CBI39104.3|	552	336	545	0.88	0.96	0	210	376.7	2e-103	--	unnamed protein product [Vitis vinifera]
CL7677.Contig2_A	591	2	151	gi|255566227|ref|XP_002524101.1|	584	525	574	0.82	0.9	0	50	89	4e-87	--	calcium-dependent protein kinase, putative [Ricinus communis] >gi|223536669|gb|EEF38311.1| calcium-dependent protein kinase, putative [Ricinus communis]
CL7677.Contig3_A	462	2	151	gi|224138234|ref|XP_002322763.1|	587	538	587	0.86	0.92	0	50	91.3	6e-56	--	calcium dependent protein kinase 20 [Populus trichocarpa] >gi|222867393|gb|EEF04524.1| calcium dependent protein kinase 20 [Populus trichocarpa]
CL7678.Contig1_A	1176	331	768	gi|225465821|ref|XP_002263648.1|	156	1	146	0.6	0.77	0	146	177.2	3e-43	--	PREDICTED: DNA-directed RNA polymerase III subunit RPC9 [Vitis vinifera] >gi|296087853|emb|CBI35109.3| unnamed protein product [Vitis vinifera]
CL7678.Contig2_A	1098	331	768	gi|225465821|ref|XP_002263648.1|	156	1	146	0.6	0.77	0	146	177.2	3e-43	--	PREDICTED: DNA-directed RNA polymerase III subunit RPC9 [Vitis vinifera] >gi|296087853|emb|CBI35109.3| unnamed protein product [Vitis vinifera]
CL7679.Contig1_A	1059	87	767	gi|296085543|emb|CBI29275.3|	228	6	223	0.58	0.71	0	227	278.5	1e-73	--	unnamed protein product [Vitis vinifera]
CL7679.Contig2_A	1032	87	767	gi|296085543|emb|CBI29275.3|	228	6	223	0.58	0.71	0	227	278.5	1e-73	--	unnamed protein product [Vitis vinifera]
CL7680.Contig1_A	2235	223	2022	gi|224146396|ref|XP_002325992.1|	584	1	584	0.64	0.76	0.01	608	733	0	--	predicted protein [Populus trichocarpa] >gi|222862867|gb|EEF00374.1| predicted protein [Populus trichocarpa]
CL7680.Contig2_A	1331	223	1284	gi|224146396|ref|XP_002325992.1|	584	238	584	0.77	0.88	0	355	555.4	6e-157	--	predicted protein [Populus trichocarpa] >gi|222862867|gb|EEF00374.1| predicted protein [Populus trichocarpa]
CL7683.Contig1_A	3161	1826	3160	gi|255546341|ref|XP_002514230.1|	591	147	591	0.87	0.95	0	445	789.3	0	--	malic enzyme, putative [Ricinus communis] >gi|223546686|gb|EEF48184.1| malic enzyme, putative [Ricinus communis]
CL7683.Contig2_A	742	1	741	gi|2911148|dbj|BAA24950.1|	592	218	464	0.88	0.94	0	247	435.6	3e-121	--	NADP-malic enzyme [Aloe arborescens]
CL7686.Contig1_A	2219	1	1863	gi|225439252|ref|XP_002263501.1|	691	70	690	0.73	0.87	0	621	949.9	0	--	PREDICTED: long-chain-fatty-acid--CoA ligase FadD15-like [Vitis vinifera]
CL7687.Contig1_A	1520	324	1082	gi|255543647|ref|XP_002512886.1|	242	12	229	0.4	0.54	0	254	151.4	3e-35	--	transcription factor, putative [Ricinus communis] >gi|223547897|gb|EEF49389.1| transcription factor, putative [Ricinus communis]
CL7687.Contig2_A	1628	324	1190	gi|255543647|ref|XP_002512886.1|	242	12	229	0.37	0.48	0	290	141	4e-32	--	transcription factor, putative [Ricinus communis] >gi|223547897|gb|EEF49389.1| transcription factor, putative [Ricinus communis]
CL7687.Contig3_A	1135	86	718	gi|302399029|gb|ADL36809.1|	263	63	253	0.29	0.44	0.04	220	74.7	2e-12	--	NAC domain class transcription factor [Malus x domestica]
CL7687.Contig4_A	1243	86	826	gi|302399029|gb|ADL36809.1|	263	63	253	0.25	0.38	0.07	267	61.2	3e-08	--	NAC domain class transcription factor [Malus x domestica]
CL7688.Contig1_A	1032	327	905	gi|225431179|ref|XP_002269956.1|	211	1	194	0.74	0.84	0.01	194	273.1	4e-72	--	PREDICTED: uncharacterized protein LOC100259183 [Vitis vinifera] >gi|297735033|emb|CBI17395.3| unnamed protein product [Vitis vinifera]
CL7688.Contig2_A	458	41	331	gi|225431179|ref|XP_002269956.1|	211	1	98	0.7	0.82	0.01	98	131.3	3e-30	--	PREDICTED: uncharacterized protein LOC100259183 [Vitis vinifera] >gi|297735033|emb|CBI17395.3| unnamed protein product [Vitis vinifera]
CL7689.Contig1_A	3131	543	3125	gi|296082561|emb|CBI21566.3|	936	1	857	0.68	0.83	0	864	1179.5	0	--	unnamed protein product [Vitis vinifera]
CL7689.Contig2_A	1462	1	1275	gi|296082561|emb|CBI21566.3|	936	510	928	0.71	0.82	0	426	600.5	1e-170	--	unnamed protein product [Vitis vinifera]
CL7689.Contig3_A	1536	62	1534	gi|255561451|ref|XP_002521736.1|	769	13	498	0.67	0.82	0	491	681.4	0	--	glutamate receptor 3 plant, putative [Ricinus communis] >gi|223539127|gb|EEF40723.1| glutamate receptor 3 plant, putative [Ricinus communis]
CL7691.Contig1_A	1239	366	1097	gi|225438529|ref|XP_002279389.1|	240	1	240	0.82	0.91	0	244	388.7	9e-107	--	PREDICTED: probable ATP synthase 24 kDa subunit, mitochondrial [Vitis vinifera] >gi|296082520|emb|CBI21525.3| unnamed protein product [Vitis vinifera]
CL7691.Contig2_A	1228	355	1086	gi|225438529|ref|XP_002279389.1|	240	1	240	0.81	0.91	0	244	387.5	2e-106	--	PREDICTED: probable ATP synthase 24 kDa subunit, mitochondrial [Vitis vinifera] >gi|296082520|emb|CBI21525.3| unnamed protein product [Vitis vinifera]
CL7692.Contig1_A	1886	137	1885	gi|359496309|ref|XP_002264751.2|	976	198	788	0.63	0.76	0.01	591	724.2	0	--	PREDICTED: E3 ubiquitin-protein ligase HOS1-like [Vitis vinifera]
CL7692.Contig3_A	200	51	200	gi|21465093|gb|AAM54670.1|AF514416_1	298	90	139	0.62	0.78	0	50	62	2e-09	--	histone H1 [Lathyrus aphaca]
CL7693.Contig1_A	1173	517	888	gi|224055523|ref|XP_002298521.1|	124	1	124	0.65	0.83	0	124	169.1	1e-40	--	predicted protein [Populus trichocarpa] >gi|222845779|gb|EEE83326.1| predicted protein [Populus trichocarpa]
CL7693.Contig2_A	1134	517	888	gi|224055523|ref|XP_002298521.1|	124	1	124	0.65	0.83	0	124	169.1	1e-40	--	predicted protein [Populus trichocarpa] >gi|222845779|gb|EEE83326.1| predicted protein [Populus trichocarpa]
CL7695.Contig1_A	774	342	767	gi|359484372|ref|XP_002281346.2|	711	565	702	0.48	0.6	0.01	143	105.1	9e-22	--	PREDICTED: protein VERNALIZATION INSENSITIVE 3-like [Vitis vinifera]
CL7695.Contig2_A	327	13	327	gi|255549052|ref|XP_002515582.1|	725	608	713	0.52	0.66	0.01	106	99.4	1e-20	--	conserved hypothetical protein [Ricinus communis] >gi|223545526|gb|EEF47031.1| conserved hypothetical protein [Ricinus communis]
CL7696.Contig1_A	812	3	377	gi|297733823|emb|CBI15070.3|	464	340	464	0.85	0.94	0	125	217.2	1e-55	--	unnamed protein product [Vitis vinifera]
CL7696.Contig2_A	683	3	245	gi|255540747|ref|XP_002511438.1|	569	487	568	0.76	0.88	0.01	82	120.9	1e-26	--	serine endopeptidase degp2, putative [Ricinus communis] >gi|223550553|gb|EEF52040.1| serine endopeptidase degp2, putative [Ricinus communis]
CL7700.Contig1_A	328	8	328	gi|297745695|emb|CBI40980.3|	2083	1062	1168	0.57	0.72	0	107	123.6	7e-28	--	unnamed protein product [Vitis vinifera]
CL7700.Contig2_A	231	34	231	gi|357158182|ref|XP_003578043.1|	2873	1959	2024	0.53	0.77	0	66	79	2e-14	--	PREDICTED: uncharacterized protein LOC100840359 [Brachypodium distachyon]
CL7701.Contig1_A	1338	1009	1080	gi|225432566|ref|XP_002277780.1|	482	292	315	0.75	0.92	0	24	47	1e-103	--	PREDICTED: DEAD-box ATP-dependent RNA helicase 58, chloroplastic-like [Vitis vinifera]
CL7701.Contig2_A	1252	131	994	gi|225432566|ref|XP_002277780.1|	482	31	315	0.69	0.82	0	288	396.4	4e-109	--	PREDICTED: DEAD-box ATP-dependent RNA helicase 58, chloroplastic-like [Vitis vinifera]
CL7702.Contig1_A	238	3	236	gi|297823095|ref|XP_002879430.1|	796	386	468	0.43	0.61	0.07	84	62.8	1e-09	--	hypothetical protein ARALYDRAFT_482244 [Arabidopsis lyrata subsp. lyrata] >gi|297325269|gb|EFH55689.1| hypothetical protein ARALYDRAFT_482244 [Arabidopsis lyrata subsp. lyrata]
CL7702.Contig2_A	270	5	226	gi|297745044|emb|CBI38636.3|	813	408	481	0.43	0.62	0	74	63.2	1e-09	--	unnamed protein product [Vitis vinifera]
CL7706.Contig1_A	723	390	605	gi|1174867|sp|P46269.2|QCR8_SOLTU	72	1	72	0.75	0.89	0	72	120.6	2e-26	--	RecName: Full=Cytochrome b-c1 complex subunit 8; AltName: Full=Complex III subunit 8; AltName: Full=Complex III subunit VII; AltName: Full=Ubiquinol-cytochrome c reductase complex 8.2 kDa protein; AltName: Full=Ubiquinol-cytochrome c reductase complex ubiquinone-binding protein QP-C >gi|633687|emb|CAA55862.1| ubiquinol--cytochrome c reductase [Solanum tuberosum] >gi|1094912|prf||2107179A cytochro…
CL7707.Contig1_A	984	216	902	gi|225458034|ref|XP_002277373.1|	233	1	229	0.57	0.73	0	230	253.1	4e-66	--	PREDICTED: uncharacterized protein LOC100264366 [Vitis vinifera] >gi|302142630|emb|CBI19833.3| unnamed protein product [Vitis vinifera]
CL7707.Contig2_A	473	216	464	gi|225458034|ref|XP_002277373.1|	233	145	229	0.45	0.61	0.02	85	70.9	6e-12	--	PREDICTED: uncharacterized protein LOC100264366 [Vitis vinifera] >gi|302142630|emb|CBI19833.3| unnamed protein product [Vitis vinifera]
CL7708.Contig1_A	4653	514	3849	gi|225458593|ref|XP_002282663.1|	1157	1	1153	0.47	0.6	0.06	1181	892.9	0	--	PREDICTED: uncharacterized protein LOC100266011 [Vitis vinifera]
CL7708.Contig2_A	4568	514	990	gi|225458593|ref|XP_002282663.1|	1157	995	1153	0.89	0.95	0	159	299.3	0	--	PREDICTED: uncharacterized protein LOC100266011 [Vitis vinifera]
CL7709.Contig1_A	925	15	545	gi|297825151|ref|XP_002880458.1|	656	1	182	0.36	0.54	0.04	185	107.8	2e-22	--	hypothetical protein ARALYDRAFT_481141 [Arabidopsis lyrata subsp. lyrata] >gi|297326297|gb|EFH56717.1| hypothetical protein ARALYDRAFT_481141 [Arabidopsis lyrata subsp. lyrata]
CL7710.Contig1_A	1816	306	1610	gi|255558212|ref|XP_002520133.1|	440	5	440	0.65	0.79	0	437	598.2	1e-169	--	Pectate lyase precursor, putative [Ricinus communis] >gi|223540625|gb|EEF42188.1| Pectate lyase precursor, putative [Ricinus communis]
CL7710.Contig2_A	677	3	677	gi|255558212|ref|XP_002520133.1|	440	33	256	0.68	0.79	0	225	325.9	2e-88	--	Pectate lyase precursor, putative [Ricinus communis] >gi|223540625|gb|EEF42188.1| Pectate lyase precursor, putative [Ricinus communis]
CL7711.Contig1_A	479	1	474	gi|359477219|ref|XP_003631949.1|	653	276	434	0.67	0.88	0.01	159	226.5	1e-58	--	PREDICTED: uncharacterized protein LOC100251734 [Vitis vinifera]
CL7712.Contig1_A	696	4	693	gi|357505667|ref|XP_003623122.1|	628	108	338	0.27	0.45	0.06	245	72.8	4e-12	--	Ulp1 protease family C-terminal catalytic domain containing protein [Medicago truncatula] >gi|355498137|gb|AES79340.1| Ulp1 protease family C-terminal catalytic domain containing protein [Medicago truncatula]
CL7714.Contig1_A	883	95	538	gi|147804852|emb|CAN64691.1|	154	6	153	0.62	0.79	0	148	198	1e-49	--	hypothetical protein VITISV_030670 [Vitis vinifera]
CL7714.Contig2_A	302	120	236	gi|147804852|emb|CAN64691.1|	154	6	44	0.44	0.62	0	39	34.3	1e-06	--	hypothetical protein VITISV_030670 [Vitis vinifera]
CL7715.Contig1_A	203	3	125	gi|297832694|ref|XP_002884229.1|	327	172	213	0.69	0.79	0.02	42	59.7	1e-08	--	hypothetical protein ARALYDRAFT_900468 [Arabidopsis lyrata subsp. lyrata] >gi|297330069|gb|EFH60488.1| hypothetical protein ARALYDRAFT_900468 [Arabidopsis lyrata subsp. lyrata]
CL7716.Contig1_A	1232	1	1149	gi|356567666|ref|XP_003552038.1|	405	50	402	0.52	0.65	0.02	392	370.5	2e-101	--	PREDICTED: uncharacterized protein LOC100790010 [Glycine max]
CL7716.Contig2_A	1154	4	1065	gi|224081122|ref|XP_002306301.1|	400	53	390	0.55	0.7	0	354	381.3	1e-104	--	predicted protein [Populus trichocarpa] >gi|222855750|gb|EEE93297.1| predicted protein [Populus trichocarpa]
CL7716.Contig3_A	897	7	858	gi|79327580|ref|NP_001031866.1|	332	54	307	0.49	0.63	0.01	286	249.2	5e-65	--	uncharacterized protein [Arabidopsis thaliana] >gi|332004139|gb|AED91522.1| uncharacterized protein [Arabidopsis thaliana]
CL7716.Contig4_A	819	7	780	gi|79327580|ref|NP_001031866.1|	332	54	307	0.53	0.69	0.01	260	256.9	2e-67	--	uncharacterized protein [Arabidopsis thaliana] >gi|332004139|gb|AED91522.1| uncharacterized protein [Arabidopsis thaliana]
CL7717.Contig1_A	2090	477	2090	gi|359472706|ref|XP_002278714.2|	913	1	539	0.59	0.73	0.03	556	567.8	2e-160	--	PREDICTED: GC-rich sequence DNA-binding factor 1-like [Vitis vinifera]
CL7717.Contig2_A	3446	287	3022	gi|359472706|ref|XP_002278714.2|	913	1	913	0.63	0.78	0.02	930	1099	0	--	PREDICTED: GC-rich sequence DNA-binding factor 1-like [Vitis vinifera]
CL7718.Contig1_A	2323	397	966	gi|225459475|ref|XP_002284399.1|	585	396	585	0.7	0.85	0	190	283.5	0	--	PREDICTED: DUF246 domain-containing protein At1g04910-like [Vitis vinifera]
CL7720.Contig1_A	1245	155	1081	gi|359488616|ref|XP_002264598.2|	310	1	310	0.84	0.93	0	310	538.1	9e-152	--	PREDICTED: cytochrome c1-1, heme protein, mitochondrial-like [Vitis vinifera] >gi|296090253|emb|CBI40072.3| unnamed protein product [Vitis vinifera]
CL7721.Contig1_A	403	16	312	gi|226507194|ref|NP_001150316.1|	170	56	154	0.25	0.58	0.01	100	53.9	7e-07	--	ATP synthase D chain, mitochondrial [Zea mays] >gi|195607156|gb|ACG25408.1| ATP synthase D chain, mitochondrial [Zea mays] >gi|195608476|gb|ACG26068.1| ATP synthase D chain, mitochondrial [Zea mays] >gi|195620278|gb|ACG31969.1| ATP synthase D chain, mitochondrial [Zea mays] >gi|195638324|gb|ACG38630.1| ATP synthase D chain, mitochondrial [Zea mays] >gi|195638870|gb|ACG38903.1| ATP synthase D chai…
CL7723.Contig1_A	224	2	124	gi|1167523|dbj|BAA11674.1|	1338	510	550	0.66	0.73	0	41	60.5	7e-09	--	unnamed protein product [Nicotiana tabacum]
CL7723.Contig2_A	322	152	319	gi|147818102|emb|CAN73567.1|	1277	1044	1102	0.59	0.73	0.05	59	63.2	1e-09	--	hypothetical protein VITISV_003451 [Vitis vinifera]
CL7724.Contig1_A	457	204	455	gi|225427681|ref|XP_002262726.1|	340	1	84	0.89	0.95	0	84	154.8	3e-37	--	PREDICTED: serine/threonine-protein kinase SAPK3 [Vitis vinifera] >gi|296083436|emb|CBI23389.3| unnamed protein product [Vitis vinifera]
CL7724.Contig2_A	384	204	329	gi|225427681|ref|XP_002262726.1|	340	1	42	0.88	0.95	0	42	77.4	6e-14	--	PREDICTED: serine/threonine-protein kinase SAPK3 [Vitis vinifera] >gi|296083436|emb|CBI23389.3| unnamed protein product [Vitis vinifera]
CL7725.Contig1_A	2097	114	1910	gi|255569257|ref|XP_002525596.1|	603	4	602	0.77	0.88	0	599	968	0	--	hydrolase, hydrolyzing O-glycosyl compounds, putative [Ricinus communis] >gi|223535032|gb|EEF36714.1| hydrolase, hydrolyzing O-glycosyl compounds, putative [Ricinus communis]
CL7725.Contig2_A	649	5	508	gi|225434674|ref|XP_002279757.1|	720	108	276	0.73	0.83	0.01	169	253.8	1e-66	--	PREDICTED: periplasmic beta-glucosidase-like [Vitis vinifera]
CL7725.Contig3_A	2084	114	1907	gi|225434674|ref|XP_002279757.1|	720	115	714	0.78	0.87	0	600	968.8	0	--	PREDICTED: periplasmic beta-glucosidase-like [Vitis vinifera]
CL7725.Contig4_A	2084	114	1907	gi|255569257|ref|XP_002525596.1|	603	4	601	0.77	0.88	0	598	963.4	0	--	hydrolase, hydrolyzing O-glycosyl compounds, putative [Ricinus communis] >gi|223535032|gb|EEF36714.1| hydrolase, hydrolyzing O-glycosyl compounds, putative [Ricinus communis]
CL7726.Contig1_A	598	240	353	gi|357473381|ref|XP_003606975.1|	620	106	143	0.66	0.79	0	38	57	1e-07	--	Sec14 cytosolic factor [Medicago truncatula] >gi|355508030|gb|AES89172.1| Sec14 cytosolic factor [Medicago truncatula]
CL7728.Contig1_A	1719	255	1547	gi|225440428|ref|XP_002269770.1|	434	6	434	0.6	0.77	0	432	493.4	4e-138	--	PREDICTED: uncharacterized protein LOC100251163 isoform 1 [Vitis vinifera]
CL7728.Contig2_A	1125	255	1097	gi|297740338|emb|CBI30520.3|	381	100	381	0.65	0.81	0	282	367.1	2e-100	--	unnamed protein product [Vitis vinifera]
CL7729.Contig1_A	273	10	267	gi|224087451|ref|XP_002308172.1|	670	359	444	0.38	0.56	0	86	73.9	6e-13	--	predicted protein [Populus trichocarpa] >gi|222854148|gb|EEE91695.1| predicted protein [Populus trichocarpa]
CL7729.Contig2_A	273	10	267	gi|224087451|ref|XP_002308172.1|	670	359	444	0.35	0.52	0	86	62.8	1e-09	--	predicted protein [Populus trichocarpa] >gi|222854148|gb|EEE91695.1| predicted protein [Populus trichocarpa]
CL7730.Contig1_A	1518	132	1238	gi|166203411|gb|ABY84674.1|	370	1	369	0.88	0.95	0	369	694.1	0	--	fertilization-independent endosperm protein [Nicotiana tabacum]
CL7730.Contig2_A	1502	116	1222	gi|166203411|gb|ABY84674.1|	370	1	369	0.88	0.95	0	369	694.1	0	--	fertilization-independent endosperm protein [Nicotiana tabacum]
CL7731.Contig1_A	265	1	177	gi|225428263|ref|XP_002282385.1|	132	1	59	0.95	0.98	0	59	119.8	1e-26	--	PREDICTED: small nuclear ribonucleoprotein Sm D3 [Vitis vinifera] >gi|297744494|emb|CBI37756.3| unnamed protein product [Vitis vinifera]
CL7731.Contig2_A	914	325	714	gi|351721470|ref|NP_001237722.1|	131	1	131	0.92	0.97	0.01	131	244.6	1e-63	--	uncharacterized protein LOC100305856 [Glycine max]
CL7732.Contig1_A	327	73	327	gi|356509120|ref|XP_003523300.1|	121	18	102	0.59	0.78	0	85	100.5	6e-21	--	PREDICTED: uncharacterized protein LOC100820369 [Glycine max]
CL7732.Contig2_A	829	227	520	gi|356509120|ref|XP_003523300.1|	121	17	114	0.56	0.76	0	98	109.8	4e-23	--	PREDICTED: uncharacterized protein LOC100820369 [Glycine max]
CL7732.Contig3_A	274	17	274	gi|356509120|ref|XP_003523300.1|	121	17	102	0.57	0.77	0	86	100.1	8e-21	--	PREDICTED: uncharacterized protein LOC100820369 [Glycine max]
CL7733.Contig1_A	3800	1240	3294	gi|225434508|ref|XP_002278392.1|	720	9	720	0.59	0.72	0.05	722	797	0	--	PREDICTED: probable LRR receptor-like serine/threonine-protein kinase At5g45840-like [Vitis vinifera]
CL7735.Contig1_A	1350	299	1117	gi|225426619|ref|XP_002280809.1|	315	30	310	0.65	0.78	0.03	282	345.1	1e-93	--	PREDICTED: uncharacterized protein LOC100244479 [Vitis vinifera] >gi|147827009|emb|CAN62286.1| hypothetical protein VITISV_034703 [Vitis vinifera] >gi|297742426|emb|CBI34575.3| unnamed protein product [Vitis vinifera]
CL7735.Contig2_A	1182	299	1117	gi|225426619|ref|XP_002280809.1|	315	30	310	0.65	0.78	0.03	282	345.1	1e-93	--	PREDICTED: uncharacterized protein LOC100244479 [Vitis vinifera] >gi|147827009|emb|CAN62286.1| hypothetical protein VITISV_034703 [Vitis vinifera] >gi|297742426|emb|CBI34575.3| unnamed protein product [Vitis vinifera]
CL7736.Contig1_A	977	66	845	gi|255587002|ref|XP_002534094.1|	259	1	258	0.75	0.87	0	260	416.8	2e-115	--	Beta-expansin 1a precursor, putative [Ricinus communis] >gi|223525857|gb|EEF28288.1| Beta-expansin 1a precursor, putative [Ricinus communis]
CL7736.Contig2_A	286	1	285	gi|255587002|ref|XP_002534094.1|	259	151	245	0.78	0.93	0	95	164.1	4e-40	--	Beta-expansin 1a precursor, putative [Ricinus communis] >gi|223525857|gb|EEF28288.1| Beta-expansin 1a precursor, putative [Ricinus communis]
CL7737.Contig1_A	489	5	436	gi|300176575|emb|CBK24240.2|	659	365	515	0.24	0.52	0.05	151	51.6	4e-06	--	unnamed protein product [Blastocystis hominis]
CL7737.Contig2_A	471	17	418	gi|300176575|emb|CBK24240.2|	659	366	515	0.27	0.52	0.11	150	51.6	4e-06	--	unnamed protein product [Blastocystis hominis]
CL7738.Contig1_A	715	529	711	gi|1350820|sp|P49313.1|ROC1_NICPL	279	111	169	0.46	0.7	0	61	58.5	9e-08	--	RecName: Full=30 kDa ribonucleoprotein, chloroplastic; AltName: Full=CP-RBP30; Flags: Precursor >gi|19708|emb|CAA46234.1| RNA binding protein 30 [Nicotiana plumbaginifolia]
CL7738.Contig2_A	505	319	501	gi|1350820|sp|P49313.1|ROC1_NICPL	279	111	169	0.46	0.7	0	61	58.5	4e-08	--	RecName: Full=30 kDa ribonucleoprotein, chloroplastic; AltName: Full=CP-RBP30; Flags: Precursor >gi|19708|emb|CAA46234.1| RNA binding protein 30 [Nicotiana plumbaginifolia]
CL7739.Contig1_A	468	1	468	gi|237857405|gb|ACR23642.1|	843	187	342	0.72	0.83	0	156	232.6	1e-60	--	serine/threonine protein kinase [Prunus persica]
CL7739.Contig2_A	369	2	367	gi|224138778|ref|XP_002322899.1|	813	206	327	0.7	0.84	0	122	186.4	9e-47	--	serine/threonine protein kinase 2, CTR2 [Populus trichocarpa] >gi|222867529|gb|EEF04660.1| serine/threonine protein kinase 2, CTR2 [Populus trichocarpa]
CL7740.Contig1_A	452	3	425	gi|301111414|ref|XP_002904786.1|	148	1	141	0.67	0.82	0	141	209.1	1e-53	--	ribosomal protein L27 [Phytophthora infestans T30-4] >gi|66270187|gb|AAY43423.1| ribosomal protein L27 [Phytophthora infestans] >gi|262095116|gb|EEY53168.1| ribosomal protein L27 [Phytophthora infestans T30-4]
CL7740.Contig2_A	405	1	378	gi|301111414|ref|XP_002904786.1|	148	1	126	0.67	0.82	0	126	187.6	4e-47	--	ribosomal protein L27 [Phytophthora infestans T30-4] >gi|66270187|gb|AAY43423.1| ribosomal protein L27 [Phytophthora infestans] >gi|262095116|gb|EEY53168.1| ribosomal protein L27 [Phytophthora infestans T30-4]
CL7742.Contig1_A	1788	274	372	gi|359491993|ref|XP_002283216.2|	388	1	31	0.49	0.63	0.06	35	31.2	6e-138	--	PREDICTED: uncharacterized protein LOC100248821 [Vitis vinifera] >gi|302142238|emb|CBI19441.3| unnamed protein product [Vitis vinifera]
CL7743.Contig1_A	1084	453	908	gi|359485681|ref|XP_002268608.2|	205	53	202	0.66	0.81	0	152	211.1	2e-53	--	PREDICTED: rho GDP-dissociation inhibitor 1-like [Vitis vinifera]
CL7744.Contig1_A	1087	498	1085	gi|255543114|ref|XP_002512620.1|	357	6	207	0.66	0.78	0.03	203	249.6	5e-65	--	abc transporter, putative [Ricinus communis] >gi|223548581|gb|EEF50072.1| abc transporter, putative [Ricinus communis]
CL7745.Contig1_A	998	1	996	gi|356509866|ref|XP_003523665.1|	709	67	396	0.77	0.87	0	332	511.9	5e-144	--	PREDICTED: uncharacterized protein sll0005-like [Glycine max]
CL7745.Contig2_A	240	2	238	gi|359476208|ref|XP_002263074.2|	860	410	488	0.59	0.7	0	79	99	1e-20	--	PREDICTED: uncharacterized protein sll0005-like [Vitis vinifera]
CL7747.Contig1_A	2159	288	1727	gi|359486966|ref|XP_002265099.2|	470	3	470	0.68	0.8	0	480	652.5	0	--	PREDICTED: uncharacterized protein LOC100255059 [Vitis vinifera]
CL7747.Contig2_A	1808	3	1376	gi|359486966|ref|XP_002265099.2|	470	19	470	0.69	0.81	0.01	461	625.2	9e-178	--	PREDICTED: uncharacterized protein LOC100255059 [Vitis vinifera]
CL7748.Contig1_A	1023	297	893	gi|225434636|ref|XP_002279668.1|	211	4	202	0.84	0.92	0	199	349.7	3e-95	--	PREDICTED: flavoprotein wrbA isoform 1 [Vitis vinifera] >gi|297745921|emb|CBI15977.3| unnamed protein product [Vitis vinifera]
CL7748.Contig2_A	736	19	606	gi|225434636|ref|XP_002279668.1|	211	7	202	0.83	0.91	0	196	339.7	2e-92	--	PREDICTED: flavoprotein wrbA isoform 1 [Vitis vinifera] >gi|297745921|emb|CBI15977.3| unnamed protein product [Vitis vinifera]
CL7749.Contig1_A	2184	1457	2182	gi|359473390|ref|XP_002268680.2|	748	507	748	0.31	0.51	0	242	132.5	2e-29	--	PREDICTED: pentatricopeptide repeat-containing protein At1g05670, mitochondrial-like [Vitis vinifera]
CL7749.Contig2_A	2129	1402	2127	gi|359473390|ref|XP_002268680.2|	748	507	748	0.31	0.51	0	242	132.5	2e-29	--	PREDICTED: pentatricopeptide repeat-containing protein At1g05670, mitochondrial-like [Vitis vinifera]
CL7750.Contig1_A	577	9	566	gi|224074494|ref|XP_002304380.1|	321	103	293	0.36	0.57	0.04	193	116.7	1e-25	--	predicted protein [Populus trichocarpa] >gi|118485977|gb|ABK94833.1| unknown [Populus trichocarpa] >gi|222841812|gb|EEE79359.1| predicted protein [Populus trichocarpa]
CL7754.Contig1_A	608	154	492	gi|140068417|gb|ABE87633.2|	121	3	115	0.72	0.85	0	113	174.5	8e-43	--	Putative polyprotein, related [Medicago truncatula]
CL7756.Contig1_A	213	3	212	gi|359475862|ref|XP_002283008.2|	629	314	386	0.6	0.77	0.04	73	79.7	1e-14	--	PREDICTED: neurochondrin-like [Vitis vinifera]
CL7757.Contig1_A	1857	1	1485	gi|225453356|ref|XP_002271886.1|	554	25	519	0.68	0.82	0.01	498	695.3	0	--	PREDICTED: retinoblastoma-binding protein 5-like [Vitis vinifera]
CL7757.Contig2_A	1699	1	1575	gi|225453356|ref|XP_002271886.1|	554	25	553	0.69	0.83	0.01	532	735.7	0	--	PREDICTED: retinoblastoma-binding protein 5-like [Vitis vinifera]
CL7757.Contig3_A	538	2	538	gi|225453356|ref|XP_002271886.1|	554	196	374	0.75	0.88	0	179	294.3	5e-79	--	PREDICTED: retinoblastoma-binding protein 5-like [Vitis vinifera]
CL7761.Contig1_A	2166	376	1866	gi|225434512|ref|XP_002278434.1|	511	1	511	0.68	0.83	0.03	513	699.9	0	--	PREDICTED: pentatricopeptide repeat-containing protein At2g30100, chloroplastic [Vitis vinifera]
CL7762.Contig1_A	422	3	422	gi|226493701|ref|NP_001140930.1|	356	120	259	0.78	0.89	0	140	232.3	1e-60	--	uncharacterized protein LOC100273008 [Zea mays]
CL7764.Contig1_A	692	2	691	gi|317135013|gb|ADV03069.1|	710	190	416	0.7	0.88	0	230	341.7	5e-93	--	heat shock protein 90 [Amphidinium carteriae]
CL7765.Contig1_A	2202	978	2084	gi|147854704|emb|CAN79596.1|	371	6	369	0.53	0.65	0.03	382	373.6	6e-102	--	hypothetical protein VITISV_042386 [Vitis vinifera]
CL7765.Contig2_A	1777	553	1659	gi|147854704|emb|CAN79596.1|	371	6	369	0.53	0.65	0.03	382	373.6	4e-102	--	hypothetical protein VITISV_042386 [Vitis vinifera]
CL7767.Contig1_A	496	279	494	gi|255569810|ref|XP_002525869.1|	520	4	74	0.56	0.66	0.09	79	67	1e-10	--	conserved hypothetical protein [Ricinus communis] >gi|223534874|gb|EEF36563.1| conserved hypothetical protein [Ricinus communis]
CL7767.Contig2_A	473	256	471	gi|255569810|ref|XP_002525869.1|	520	4	74	0.56	0.66	0.09	79	67	1e-10	--	conserved hypothetical protein [Ricinus communis] >gi|223534874|gb|EEF36563.1| conserved hypothetical protein [Ricinus communis]
CL7768.Contig1_A	854	6	848	gi|224110944|ref|XP_002315691.1|	387	90	364	0.49	0.68	0.01	283	262.7	4e-69	--	predicted protein [Populus trichocarpa] >gi|222864731|gb|EEF01862.1| predicted protein [Populus trichocarpa]
CL7768.Contig2_A	698	78	692	gi|224110944|ref|XP_002315691.1|	387	90	288	0.45	0.63	0.01	207	172.2	5e-42	--	predicted protein [Populus trichocarpa] >gi|222864731|gb|EEF01862.1| predicted protein [Populus trichocarpa]
CL7769.Contig1_A	3527	25	3363	gi|296086345|emb|CBI31934.3|	1356	1	1172	0.5	0.64	0.08	1216	1011.9	0	--	unnamed protein product [Vitis vinifera]
CL7769.Contig2_A	4429	120	4274	gi|296086345|emb|CBI31934.3|	1356	1	1354	0.5	0.63	0.04	1443	1169.1	0	--	unnamed protein product [Vitis vinifera]
CL7769.Contig3_A	3575	25	3420	gi|296086345|emb|CBI31934.3|	1356	1	1172	0.53	0.67	0.05	1195	1075.1	0	--	unnamed protein product [Vitis vinifera]
CL7769.Contig4_A	3470	25	3306	gi|296086345|emb|CBI31934.3|	1356	1	1172	0.51	0.65	0.09	1203	1033.5	0	--	unnamed protein product [Vitis vinifera]
CL7769.Contig5_A	793	1	792	gi|225425634|ref|XP_002268851.1|	1361	1068	1337	0.49	0.64	0.06	281	225.7	5e-58	--	PREDICTED: uncharacterized protein LOC100260241 [Vitis vinifera]
CL7769.Contig6_A	756	1	717	gi|225425634|ref|XP_002268851.1|	1361	1093	1337	0.45	0.61	0.06	254	183	3e-45	--	PREDICTED: uncharacterized protein LOC100260241 [Vitis vinifera]
CL7770.Contig1_A	1269	250	873	gi|297798332|ref|XP_002867050.1|	211	1	210	0.9	0.95	0.01	210	386.3	4e-106	--	GTP-binding 2 [Arabidopsis lyrata subsp. lyrata] >gi|297312886|gb|EFH43309.1| GTP-binding 2 [Arabidopsis lyrata subsp. lyrata]
CL7773.Contig1_A	974	550	972	gi|298204425|emb|CBI16905.3|	657	1	139	0.51	0.68	0.02	144	132.9	6e-30	--	unnamed protein product [Vitis vinifera]
CL7773.Contig2_A	861	437	859	gi|298204425|emb|CBI16905.3|	657	1	139	0.51	0.68	0.02	144	132.9	5e-30	--	unnamed protein product [Vitis vinifera]
CL7776.Contig1_A	846	311	544	gi|356551610|ref|XP_003544167.1|	79	1	77	0.59	0.76	0	78	99	8e-20	--	PREDICTED: uncharacterized protein LOC100806009 [Glycine max]
CL7776.Contig2_A	578	311	544	gi|356551610|ref|XP_003544167.1|	79	1	77	0.59	0.76	0	78	99	4e-20	--	PREDICTED: uncharacterized protein LOC100806009 [Glycine max]
CL7777.Contig1_A	2086	47	1774	gi|224077660|ref|XP_002305349.1|	563	1	563	0.8	0.88	0	576	963.4	0	--	predicted protein [Populus trichocarpa] >gi|222848313|gb|EEE85860.1| predicted protein [Populus trichocarpa]
CL7777.Contig2_A	2086	47	1858	gi|255553941|ref|XP_002518011.1|	578	1	578	0.77	0.86	0	604	969.5	0	--	Cleft lip and palate transmembrane protein, putative [Ricinus communis] >gi|223542993|gb|EEF44529.1| Cleft lip and palate transmembrane protein, putative [Ricinus communis]
CL7778.Contig1_A	863	4	861	gi|225424901|ref|XP_002269942.1|	868	401	685	0.66	0.8	0.01	289	374.4	1e-102	--	PREDICTED: uncharacterized protein LOC100255337 [Vitis vinifera]
CL7782.Contig1_A	389	70	309	gi|255539094|ref|XP_002510612.1|	402	279	355	0.37	0.54	0.04	83	52.8	1e-06	--	conserved hypothetical protein [Ricinus communis] >gi|223551313|gb|EEF52799.1| conserved hypothetical protein [Ricinus communis]
CL7784.Contig1_A	720	152	574	gi|356551870|ref|XP_003544295.1|	1089	197	338	0.31	0.52	0.01	143	85.9	5e-16	--	PREDICTED: zinc finger CCCH domain-containing protein 66-like [Glycine max]
CL7788.Contig1_A	2372	420	1943	gi|225440692|ref|XP_002280330.1|	509	1	509	0.87	0.94	0	509	906.4	0	--	PREDICTED: LIMR family protein At5g01460 [Vitis vinifera] >gi|297740207|emb|CBI30389.3| unnamed protein product [Vitis vinifera]
CL7788.Contig2_A	2311	359	1882	gi|225440692|ref|XP_002280330.1|	509	1	509	0.87	0.94	0	509	906.4	0	--	PREDICTED: LIMR family protein At5g01460 [Vitis vinifera] >gi|297740207|emb|CBI30389.3| unnamed protein product [Vitis vinifera]
CL7788.Contig3_A	2263	420	1943	gi|225440692|ref|XP_002280330.1|	509	1	509	0.87	0.95	0	509	910.2	0	--	PREDICTED: LIMR family protein At5g01460 [Vitis vinifera] >gi|297740207|emb|CBI30389.3| unnamed protein product [Vitis vinifera]
CL7788.Contig4_A	2202	359	1882	gi|225440692|ref|XP_002280330.1|	509	1	509	0.87	0.95	0	509	910.2	0	--	PREDICTED: LIMR family protein At5g01460 [Vitis vinifera] >gi|297740207|emb|CBI30389.3| unnamed protein product [Vitis vinifera]
CL7796.Contig1_A	3550	284	3034	gi|297743300|emb|CBI36167.3|	933	22	933	0.89	0.95	0	917	1694.9	0	--	unnamed protein product [Vitis vinifera]
CL7796.Contig2_A	3592	341	3076	gi|297743300|emb|CBI36167.3|	933	27	933	0.89	0.95	0	912	1691	0	--	unnamed protein product [Vitis vinifera]
CL7797.Contig1_A	1483	227	283	gi|357464165|ref|XP_003602364.1|	380	78	96	0.79	0.79	0	19	37	4e-109	--	RNA-binding protein [Medicago truncatula] >gi|355491412|gb|AES72615.1| RNA-binding protein [Medicago truncatula]
CL7797.Contig2_A	1412	244	1080	gi|297816162|ref|XP_002875964.1|	301	1	300	0.7	0.78	0.09	306	394.8	1e-108	--	hypothetical protein ARALYDRAFT_906222 [Arabidopsis lyrata subsp. lyrata] >gi|297321802|gb|EFH52223.1| hypothetical protein ARALYDRAFT_906222 [Arabidopsis lyrata subsp. lyrata]
CL7799.Contig1_A	734	178	438	gi|224082738|ref|XP_002306820.1|	231	145	231	0.79	0.98	0	87	159.5	4e-38	--	predicted protein [Populus trichocarpa] >gi|222856269|gb|EEE93816.1| predicted protein [Populus trichocarpa]
CL7799.Contig2_A	441	399	440	gi|297843102|ref|XP_002889432.1|	301	260	273	0.71	0.93	0	14	31.2	4e-18	--	phosphoribulokinase/uridine kinase [Arabidopsis lyrata subsp. lyrata] >gi|297335274|gb|EFH65691.1| phosphoribulokinase/uridine kinase [Arabidopsis lyrata subsp. lyrata]
CL7803.Contig1_A	1356	98	1183	gi|255542650|ref|XP_002512388.1|	396	1	361	0.65	0.79	0.02	369	470.7	2e-131	--	ankyrin repeat domain protein, putative [Ricinus communis] >gi|223548349|gb|EEF49840.1| ankyrin repeat domain protein, putative [Ricinus communis]
CL7805.Contig1_A	394	180	392	gi|110743442|dbj|BAE99607.1|	166	99	166	0.6	0.72	0.01	72	80.5	7e-15	--	hypothetical protein [Arabidopsis thaliana]
CL7805.Contig2_A	253	39	251	gi|110743442|dbj|BAE99607.1|	166	99	166	0.58	0.72	0.01	72	79.3	1e-14	--	hypothetical protein [Arabidopsis thaliana]
CL7806.Contig1_A	455	3	455	gi|297837453|ref|XP_002886608.1|	703	46	196	0.93	0.98	0	151	306.6	6e-83	--	predicted protein [Arabidopsis lyrata subsp. lyrata] >gi|297332449|gb|EFH62867.1| predicted protein [Arabidopsis lyrata subsp. lyrata]
CL7807.Contig1_A	581	3	581	gi|225463055|ref|XP_002268417.1|	551	106	298	0.6	0.77	0	193	243.8	1e-63	--	PREDICTED: uncharacterized protein LOC100267143 [Vitis vinifera] >gi|296084555|emb|CBI25576.3| unnamed protein product [Vitis vinifera]
CL7807.Contig2_A	1830	3	1556	gi|225463055|ref|XP_002268417.1|	551	10	522	0.64	0.79	0	520	688.3	0	--	PREDICTED: uncharacterized protein LOC100267143 [Vitis vinifera] >gi|296084555|emb|CBI25576.3| unnamed protein product [Vitis vinifera]
CL7809.Contig1_A	1196	160	501	gi|356527352|ref|XP_003532275.1|	130	16	130	0.68	0.83	0.01	115	179.9	6e-44	--	PREDICTED: dual specificity protein phosphatase 12-like [Glycine max]
CL7809.Contig2_A	937	160	501	gi|356527352|ref|XP_003532275.1|	130	16	130	0.68	0.83	0.01	115	179.9	4e-44	--	PREDICTED: dual specificity protein phosphatase 12-like [Glycine max]
CL7811.Contig1_A	1264	319	525	gi|300121724|emb|CBK22299.2|	482	359	432	0.43	0.64	0.07	74	56.6	8e-07	--	unnamed protein product [Blastocystis hominis]
CL7813.Contig1_A	1234	185	907	gi|356553015|ref|XP_003544854.1|	249	1	248	0.69	0.76	0.04	251	317.8	2e-85	--	PREDICTED: uncharacterized protein LOC100775883 isoform 1 [Glycine max] >gi|356553017|ref|XP_003544855.1| PREDICTED: uncharacterized protein LOC100775883 isoform 2 [Glycine max]
CL7815.Contig1_A	892	744	890	gi|359474593|ref|XP_002279188.2|	628	431	478	0.76	0.9	0	49	82.4	1e-84	--	PREDICTED: type I inositol-1,4,5-trisphosphate 5-phosphatase 2-like [Vitis vinifera] >gi|297742162|emb|CBI33949.3| unnamed protein product [Vitis vinifera]
CL7815.Contig2_A	801	206	799	gi|359474593|ref|XP_002279188.2|	628	431	627	0.79	0.88	0	198	333.6	1e-90	--	PREDICTED: type I inositol-1,4,5-trisphosphate 5-phosphatase 2-like [Vitis vinifera] >gi|297742162|emb|CBI33949.3| unnamed protein product [Vitis vinifera]
CL7815.Contig3_A	2451	2181	2378	gi|359474593|ref|XP_002279188.2|	628	1	61	0.56	0.7	0	66	79	3e-13	--	PREDICTED: type I inositol-1,4,5-trisphosphate 5-phosphatase 2-like [Vitis vinifera] >gi|297742162|emb|CBI33949.3| unnamed protein product [Vitis vinifera]
CL7816.Contig1_A	214	2	214	gi|255561745|ref|XP_002521882.1|	394	305	375	0.8	0.92	0	71	134.4	4e-31	--	pentatricopeptide repeat-containing protein, putative [Ricinus communis] >gi|223538920|gb|EEF40518.1| pentatricopeptide repeat-containing protein, putative [Ricinus communis]
CL7816.Contig2_A	348	3	347	gi|224099643|ref|XP_002311563.1|	277	98	212	0.81	0.91	0	115	211.8	2e-54	--	predicted protein [Populus trichocarpa] >gi|222851383|gb|EEE88930.1| predicted protein [Populus trichocarpa]
CL7816.Contig3_A	1853	228	1361	gi|224111368|ref|XP_002315829.1|	404	14	390	0.65	0.77	0.02	385	505.8	8e-142	--	predicted protein [Populus trichocarpa] >gi|222864869|gb|EEF02000.1| predicted protein [Populus trichocarpa]
CL7818.Contig1_A	1432	310	1050	gi|297840831|ref|XP_002888297.1|	260	4	252	0.8	0.9	0.01	249	444.1	2e-123	--	hypothetical protein ARALYDRAFT_475501 [Arabidopsis lyrata subsp. lyrata] >gi|297334138|gb|EFH64556.1| hypothetical protein ARALYDRAFT_475501 [Arabidopsis lyrata subsp. lyrata]
CL7818.Contig2_A	1355	233	973	gi|297840831|ref|XP_002888297.1|	260	4	252	0.8	0.9	0.01	249	444.1	2e-123	--	hypothetical protein ARALYDRAFT_475501 [Arabidopsis lyrata subsp. lyrata] >gi|297334138|gb|EFH64556.1| hypothetical protein ARALYDRAFT_475501 [Arabidopsis lyrata subsp. lyrata]
CL7819.Contig1_A	1473	2	1390	gi|224113265|ref|XP_002332611.1|	422	1	409	0.54	0.65	0.01	469	471.9	1e-131	--	predicted protein [Populus trichocarpa] >gi|222832812|gb|EEE71289.1| predicted protein [Populus trichocarpa]
CL7819.Contig2_A	573	2	550	gi|224113265|ref|XP_002332611.1|	422	227	409	0.74	0.84	0	183	284.3	6e-76	--	predicted protein [Populus trichocarpa] >gi|222832812|gb|EEE71289.1| predicted protein [Populus trichocarpa]
CL7820.Contig1_A	1102	240	728	gi|224088780|ref|XP_002308537.1|	157	1	157	0.8	0.88	0	163	260	4e-68	--	predicted protein [Populus trichocarpa] >gi|118482686|gb|ABK93262.1| unknown [Populus trichocarpa] >gi|222854513|gb|EEE92060.1| predicted protein [Populus trichocarpa]
CL7824.Contig1_A	466	1	351	gi|225428229|ref|XP_002279305.1|	148	1	113	0.53	0.7	0	117	117.1	8e-26	--	PREDICTED: uncharacterized protein LOC100267542 [Vitis vinifera]
CL7825.Contig1_A	887	146	433	gi|255579639|ref|XP_002530660.1|	553	458	553	0.7	0.85	0	96	137.5	2e-93	--	DNA mismatch repair protein mutS, putative [Ricinus communis] >gi|223529793|gb|EEF31729.1| DNA mismatch repair protein mutS, putative [Ricinus communis]
CL7825.Contig2_A	819	146	817	gi|255579639|ref|XP_002530660.1|	553	330	553	0.79	0.9	0	224	360.9	1e-98	--	DNA mismatch repair protein mutS, putative [Ricinus communis] >gi|223529793|gb|EEF31729.1| DNA mismatch repair protein mutS, putative [Ricinus communis]
CL7826.Contig3_A	1276	391	1077	gi|255537687|ref|XP_002509910.1|	230	1	230	0.82	0.91	0	230	368.6	1e-100	--	vacuolar ATP synthase subunit E, putative [Ricinus communis] >gi|223549809|gb|EEF51297.1| vacuolar ATP synthase subunit E, putative [Ricinus communis]
CL7827.Contig1_A	1344	274	1224	gi|225433858|ref|XP_002264387.1|	331	11	327	0.71	0.82	0	317	485	1e-135	--	PREDICTED: protein farnesyltransferase/geranylgeranyltransferase type-1 subunit alpha [Vitis vinifera] >gi|297743768|emb|CBI36651.3| unnamed protein product [Vitis vinifera]
CL7827.Contig2_A	448	2	328	gi|225433858|ref|XP_002264387.1|	331	11	114	0.7	0.84	0	109	164.1	5e-40	--	PREDICTED: protein farnesyltransferase/geranylgeranyltransferase type-1 subunit alpha [Vitis vinifera] >gi|297743768|emb|CBI36651.3| unnamed protein product [Vitis vinifera]
CL7828.Contig1_A	454	81	185	gi|356515999|ref|XP_003526684.1|	343	299	333	0.8	0.83	0	35	60.1	1e-08	--	PREDICTED: probable beta-1,3-galactosyltransferase 11-like [Glycine max]
CL7830.Contig1_A	1677	724	1677	gi|224103837|ref|XP_002313213.1|	752	428	745	0.82	0.91	0	318	576.6	3e-163	--	oligopeptide transporter OPT family [Populus trichocarpa] >gi|222849621|gb|EEE87168.1| oligopeptide transporter OPT family [Populus trichocarpa]
CL7830.Contig2_A	1483	724	894	gi|356557605|ref|XP_003547106.1|	737	416	472	0.68	0.74	0	57	79.3	1e-13	--	PREDICTED: oligopeptide transporter 4-like [Glycine max]
CL7832.Contig1_A	3770	1795	3459	gi|225424897|ref|XP_002269734.1|	874	318	873	0.6	0.74	0.02	565	683.7	0	--	PREDICTED: uncharacterized protein LOC100253553 [Vitis vinifera]
CL7832.Contig2_A	1307	112	996	gi|225424897|ref|XP_002269734.1|	874	318	616	0.63	0.75	0.03	305	374	2e-102	--	PREDICTED: uncharacterized protein LOC100253553 [Vitis vinifera]
CL7835.Contig1_A	395	63	395	gi|242035845|ref|XP_002465317.1|	224	1	111	0.8	0.87	0	111	193	9e-49	--	hypothetical protein SORBIDRAFT_01g036330 [Sorghum bicolor] >gi|241919171|gb|EER92315.1| hypothetical protein SORBIDRAFT_01g036330 [Sorghum bicolor]
CL7835.Contig2_A	377	1	333	gi|160331448|ref|XP_001712431.1|	207	1	111	0.76	0.9	0	111	195.7	1e-49	--	rpl10 [Hemiselmis andersenii] >gi|159765879|gb|ABW98106.1| rpl10 [Hemiselmis andersenii]
CL7836.Contig1_A	2581	1833	2315	gi|357470893|ref|XP_003605731.1|	611	452	611	0.69	0.8	0	161	237.3	0	--	Nucleotide pyrophosphatase/phosphodiesterase [Medicago truncatula] >gi|355506786|gb|AES87928.1| Nucleotide pyrophosphatase/phosphodiesterase [Medicago truncatula]
CL7836.Contig2_A	2557	1794	2291	gi|357470893|ref|XP_003605731.1|	611	447	611	0.67	0.8	0	166	239.6	0	--	Nucleotide pyrophosphatase/phosphodiesterase [Medicago truncatula] >gi|355506786|gb|AES87928.1| Nucleotide pyrophosphatase/phosphodiesterase [Medicago truncatula]
CL7836.Contig3_A	2531	1783	2265	gi|356544306|ref|XP_003540594.1|	635	476	635	0.66	0.81	0	161	229.2	0	--	PREDICTED: probable inactive purple acid phosphatase 27-like [Glycine max]
CL7836.Contig4_A	2507	1744	2241	gi|356544306|ref|XP_003540594.1|	635	471	635	0.64	0.8	0	166	231.5	0	--	PREDICTED: probable inactive purple acid phosphatase 27-like [Glycine max]
CL7838.Contig1_A	250	4	189	gi|323451637|gb|EGB07513.1|	350	220	293	0.46	0.47	0.21	78	58.9	2e-08	--	hypothetical protein AURANDRAFT_59062 [Aureococcus anophagefferens]
CL7838.Contig2_A	230	23	217	gi|302847379|ref|XP_002955224.1|	2785	266	334	0.45	0.45	0.11	73	58.9	2e-08	--	hypothetical protein VOLCADRAFT_96060 [Volvox carteri f. nagariensis] >gi|300259516|gb|EFJ43743.1| hypothetical protein VOLCADRAFT_96060 [Volvox carteri f. nagariensis]
CL7839.Contig1_A	2200	532	1725	gi|224141217|ref|XP_002323971.1|	401	3	401	0.57	0.72	0.01	402	434.9	2e-120	--	predicted protein [Populus trichocarpa] >gi|118485902|gb|ABK94797.1| unknown [Populus trichocarpa] >gi|222866973|gb|EEF04104.1| predicted protein [Populus trichocarpa]
CL7839.Contig2_A	1315	88	579	gi|296087485|emb|CBI34074.3|	386	79	242	0.79	0.88	0	164	265	1e-69	--	unnamed protein product [Vitis vinifera]
CL7840.Contig1_A	2306	397	525	gi|224126903|ref|XP_002319955.1|	576	534	576	0.74	0.86	0	43	80.5	0	--	predicted protein [Populus trichocarpa] >gi|222858331|gb|EEE95878.1| predicted protein [Populus trichocarpa]
CL7840.Contig2_A	2203	397	2127	gi|297745817|emb|CBI15873.3|	1561	987	1561	0.7	0.82	0	578	869.4	0	--	unnamed protein product [Vitis vinifera]
CL7840.Contig3_A	821	92	745	gi|297745817|emb|CBI15873.3|	1561	987	1202	0.71	0.86	0	218	351.7	6e-96	--	unnamed protein product [Vitis vinifera]
CL7841.Contig1_A	1152	165	728	gi|225456868|ref|XP_002279861.1|	201	8	198	0.54	0.75	0.02	192	207.6	2e-52	--	PREDICTED: high-affinity nitrate transporter 3.2 [Vitis vinifera] >gi|297733682|emb|CBI14929.3| unnamed protein product [Vitis vinifera]
CL7841.Contig2_A	914	144	722	gi|283132357|dbj|BAI63584.1|	202	6	200	0.53	0.72	0.04	200	201.4	1e-50	--	component of high affinity nitrate transporter [Lotus japonicus]
CL7842.Contig1_A	629	169	318	gi|183211896|gb|ACC59198.1|	395	138	202	0.46	0.62	0.23	65	56.6	2e-07	--	1-acyl-sn-glycerol-3-phosphate acyltransferase [Ricinus communis]
CL7842.Contig2_A	528	169	318	gi|183211896|gb|ACC59198.1|	395	138	202	0.46	0.62	0.23	65	56.6	1e-07	--	1-acyl-sn-glycerol-3-phosphate acyltransferase [Ricinus communis]
CL7843.Contig1_A	1144	277	843	gi|359478454|ref|XP_002285704.2|	205	10	205	0.72	0.82	0.04	196	278.1	1e-73	--	PREDICTED: transcription initiation factor TFIID subunit 7-like [Vitis vinifera]
CL7846.Contig1_A	986	406	984	gi|224094414|ref|XP_002310156.1|	574	383	574	0.72	0.87	0	193	293.9	2e-78	--	predicted protein [Populus trichocarpa] >gi|222853059|gb|EEE90606.1| predicted protein [Populus trichocarpa]
CL7846.Contig2_A	316	7	315	gi|356514021|ref|XP_003525706.1|	592	469	570	0.83	0.93	0	103	177.6	4e-44	--	PREDICTED: uncharacterized protein LOC100807579 [Glycine max]
CL7851.Contig1_A	1501	264	1226	gi|224054972|ref|XP_002298395.1|	325	2	322	0.77	0.91	0	321	526.6	3e-148	--	cinnamoyl CoA reductase-like protein [Populus trichocarpa] >gi|222845653|gb|EEE83200.1| cinnamoyl CoA reductase-like protein [Populus trichocarpa]
CL7851.Contig2_A	1484	279	1232	gi|270055150|dbj|BAG13450.2|	322	4	321	0.79	0.91	0	318	531.6	1e-149	--	phenylacetaldehyde reductase [Rosa x damascena]
CL7851.Contig3_A	1293	59	1018	gi|2981475|gb|AAC06319.1|	325	3	322	0.78	0.92	0	320	533.1	3e-150	--	putative cinnamyl alcohol dehydrogenase [Malus x domestica]
CL7851.Contig4_A	1276	59	1024	gi|2981475|gb|AAC06319.1|	325	3	324	0.78	0.92	0	322	538.5	7e-152	--	putative cinnamyl alcohol dehydrogenase [Malus x domestica]
CL7851.Contig5_A	386	2	385	gi|225435395|ref|XP_002285368.1|	322	139	266	0.76	0.91	0	128	213.8	5e-55	--	PREDICTED: bifunctional dihydroflavonol 4-reductase/flavanone 4-reductase [Vitis vinifera] >gi|297746297|emb|CBI16353.3| unnamed protein product [Vitis vinifera]
CL7852.Contig1_A	860	120	389	gi|297738646|emb|CBI27891.3|	194	8	78	0.4	0.53	0	90	62	1e-08	--	unnamed protein product [Vitis vinifera]
CL7852.Contig2_A	842	57	389	gi|357449899|ref|XP_003595226.1|	228	43	143	0.39	0.5	0.03	115	66.2	5e-10	--	hypothetical protein MTR_2g039890 [Medicago truncatula] >gi|355484274|gb|AES65477.1| hypothetical protein MTR_2g039890 [Medicago truncatula]
CL7855.Contig1_A	1984	543	1616	gi|224074159|ref|XP_002304279.1|	352	1	347	0.65	0.78	0	358	457.6	2e-127	--	mtn21-like protein [Populus trichocarpa] >gi|222841711|gb|EEE79258.1| mtn21-like protein [Populus trichocarpa]
CL7856.Contig1_A	686	1	684	gi|225443041|ref|XP_002268950.1|	472	166	393	0.78	0.87	0	228	357.8	6e-98	--	PREDICTED: 8-amino-7-oxononanoate synthase [Vitis vinifera] >gi|297743573|emb|CBI36440.3| unnamed protein product [Vitis vinifera]
CL7856.Contig2_A	399	1	354	gi|225443041|ref|XP_002268950.1|	472	166	283	0.76	0.88	0	118	184.1	4e-46	--	PREDICTED: 8-amino-7-oxononanoate synthase [Vitis vinifera] >gi|297743573|emb|CBI36440.3| unnamed protein product [Vitis vinifera]
CL7858.Contig1_A	509	6	251	gi|293630862|gb|ACU12857.2|	2067	3	84	0.84	0.91	0	82	135.6	2e-31	--	Mot1 [Brachypodium distachyon]
CL7858.Contig2_A	475	6	251	gi|293630862|gb|ACU12857.2|	2067	3	84	0.84	0.91	0	82	135.6	2e-31	--	Mot1 [Brachypodium distachyon]
CL7859.Contig1_A	1191	362	955	gi|295442600|gb|ADG21226.1|	199	1	199	0.59	0.7	0.04	206	208.8	1e-52	--	chloroplast ELIP early light-induced protein [Vitis vinifera]
CL7859.Contig2_A	517	266	517	gi|224102113|ref|XP_002312551.1|	182	98	182	0.71	0.8	0.01	85	116.3	1e-25	--	early light-inducible protein [Populus trichocarpa] >gi|222852371|gb|EEE89918.1| early light-inducible protein [Populus trichocarpa]
CL7860.Contig1_A	1079	4	1077	gi|147804664|emb|CAN66637.1|	1316	67	430	0.57	0.76	0.03	369	421	1e-116	--	hypothetical protein VITISV_011340 [Vitis vinifera]
CL7860.Contig2_A	312	40	273	gi|147863092|emb|CAN82978.1|	474	217	294	0.63	0.82	0	78	114	5e-25	--	hypothetical protein VITISV_023328 [Vitis vinifera]
CL7860.Contig3_A	741	538	738	gi|147828230|emb|CAN66576.1|	1316	1250	1316	0.43	0.67	0	67	64.7	1e-09	--	hypothetical protein VITISV_016964 [Vitis vinifera]
CL7862.Contig1_A	814	323	703	gi|357520747|ref|XP_003630662.1|	159	33	159	0.83	0.89	0	127	214.2	1e-54	--	60S ribosomal protein L31 [Medicago truncatula] >gi|355524684|gb|AET05138.1| 60S ribosomal protein L31 [Medicago truncatula]
CL7863.Contig1_A	614	4	477	gi|255544367|ref|XP_002513245.1|	1193	386	543	0.92	0.96	0	158	292.4	2e-78	--	cation-transporting atpase 13a1, putative [Ricinus communis] >gi|223547619|gb|EEF49113.1| cation-transporting atpase 13a1, putative [Ricinus communis]
CL7863.Contig2_A	1536	1	1536	gi|359480896|ref|XP_003632541.1|	1189	301	812	0.87	0.94	0	512	899.4	0	--	PREDICTED: probable cation-transporting ATPase-like isoform 2 [Vitis vinifera]
CL7864.Contig1_A	1073	232	990	gi|255560219|ref|XP_002521127.1|	199	11	199	0.36	0.49	0.01	256	126.3	7e-28	--	zinc finger protein, putative [Ricinus communis] >gi|223539696|gb|EEF41278.1| zinc finger protein, putative [Ricinus communis]
CL7864.Contig2_A	619	78	536	gi|255560219|ref|XP_002521127.1|	199	87	199	0.31	0.45	0.01	154	54.7	1e-06	--	zinc finger protein, putative [Ricinus communis] >gi|223539696|gb|EEF41278.1| zinc finger protein, putative [Ricinus communis]
CL7866.Contig1_A	2796	237	1127	gi|8096269|dbj|BAA95789.1|	513	159	500	0.29	0.49	0.14	346	108.2	6e-22	--	KED [Nicotiana tabacum]
CL7867.Contig1_A	625	308	451	gi|224093664|ref|XP_002309951.1|	61	1	52	0.55	0.64	0.09	53	53.1	3e-06	--	predicted protein [Populus trichocarpa] >gi|222852854|gb|EEE90401.1| predicted protein [Populus trichocarpa]
CL7869.Contig1_A	2557	342	2084	gi|224098604|ref|XP_002311222.1|	590	1	589	0.67	0.8	0.02	591	815.1	0	--	predicted protein [Populus trichocarpa] >gi|222851042|gb|EEE88589.1| predicted protein [Populus trichocarpa]
CL7869.Contig2_A	764	342	719	gi|350539537|ref|NP_001234176.1|	584	458	583	0.83	0.93	0	126	229.9	2e-59	--	PI-phospholipase C PLC5 [Solanum lycopersicum] >gi|158827644|gb|ABW80999.1| PI-phospholipase C PLC5 [Solanum lycopersicum]
CL7872.Contig1_A	1349	162	1187	gi|297738563|emb|CBI27808.3|	353	1	343	0.77	0.87	0	343	527.3	1e-148	--	unnamed protein product [Vitis vinifera]
CL7872.Contig2_A	513	64	381	gi|255550447|ref|XP_002516274.1|	356	246	353	0.79	0.91	0.02	108	162.9	1e-39	--	conserved hypothetical protein [Ricinus communis] >gi|223544760|gb|EEF46276.1| conserved hypothetical protein [Ricinus communis]
CL7873.Contig1_A	1845	35	1057	gi|162279932|ref|NP_064080.2|	495	155	495	1	1	0	341	672.2	0	--	nad4 gene product (mitochondrion) [Beta vulgaris subsp. vulgaris] >gi|323435100|ref|YP_004222318.1| NADH dehydrogenase subunit 4 [Beta vulgaris subsp. maritima] >gi|346683195|ref|YP_004842124.1| NADH dehydrogenase subunit 4 [Beta macrocarpa] >gi|20429167|dbj|BAB91330.1| NADH dehydrogenase subunit 4 [Beta vulgaris] >gi|148491436|dbj|BAA99473.2| NADH dehydrogenase subunit 4 [Beta vulgaris subsp. vu…
CL7873.Contig2_A	764	317	379	gi|147820288|emb|CAN71467.1|	280	110	130	0.57	0.71	0.01	21	27.7	2e-08	--	hypothetical protein VITISV_038988 [Vitis vinifera]
CL7876.Contig1_A	806	1	354	gi|255555287|ref|XP_002518680.1|	207	90	207	0.51	0.72	0	118	124	2e-27	--	Reticulon-3, putative [Ricinus communis] >gi|223542061|gb|EEF43605.1| Reticulon-3, putative [Ricinus communis]
CL7876.Contig2_A	481	1	354	gi|255555287|ref|XP_002518680.1|	207	90	207	0.51	0.72	0	118	124	7e-28	--	Reticulon-3, putative [Ricinus communis] >gi|223542061|gb|EEF43605.1| Reticulon-3, putative [Ricinus communis]
CL7876.Contig3_A	761	2	487	gi|225428904|ref|XP_002285375.1|	207	44	205	0.63	0.79	0	162	202.6	4e-51	--	PREDICTED: reticulon family protein-like [Vitis vinifera] >gi|296090446|emb|CBI40265.3| unnamed protein product [Vitis vinifera]
CL7878.Contig1_A	2863	1702	2367	gi|225444748|ref|XP_002279041.1|	634	409	630	0.84	0.92	0	222	397.9	4e-109	--	PREDICTED: DUF246 domain-containing protein At1g04910 [Vitis vinifera] >gi|297738571|emb|CBI27816.3| unnamed protein product [Vitis vinifera]
CL7878.Contig2_A	2649	176	1039	gi|225444748|ref|XP_002279041.1|	634	1	261	0.57	0.69	0.01	291	286.6	0	--	PREDICTED: DUF246 domain-containing protein At1g04910 [Vitis vinifera] >gi|297738571|emb|CBI27816.3| unnamed protein product [Vitis vinifera]
CL7879.Contig1_A	290	61	267	gi|359483685|ref|XP_002263372.2|	1046	53	121	0.39	0.55	0	69	52	2e-06	--	PREDICTED: LRR receptor-like serine/threonine-protein kinase EFR-like [Vitis vinifera]
CL7879.Contig2_A	271	2	193	gi|145666466|gb|ABP88740.1|	1126	96	159	0.36	0.64	0	64	50.8	6e-06	--	putative receptor-like protein kinase [Capsicum frutescens]
CL7880.Contig1_A	1567	267	1307	gi|255577891|ref|XP_002529818.1|	345	1	345	0.77	0.9	0	347	552.4	6e-156	--	alcohol dehydrogenase, putative [Ricinus communis] >gi|223530695|gb|EEF32567.1| alcohol dehydrogenase, putative [Ricinus communis]
CL7880.Contig2_A	1528	228	1268	gi|255577891|ref|XP_002529818.1|	345	1	345	0.77	0.89	0	347	552	8e-156	--	alcohol dehydrogenase, putative [Ricinus communis] >gi|223530695|gb|EEF32567.1| alcohol dehydrogenase, putative [Ricinus communis]
CL7881.Contig1_A	2520	449	2500	gi|147861747|emb|CAN81071.1|	1863	1040	1821	0.39	0.52	0.13	786	448.7	1e-124	--	hypothetical protein VITISV_001976 [Vitis vinifera]
CL7881.Contig2_A	4812	474	4811	gi|147861747|emb|CAN81071.1|	1863	219	1820	0.4	0.54	0.1	1614	963.4	0	--	hypothetical protein VITISV_001976 [Vitis vinifera]
CL7881.Contig3_A	1872	96	1871	gi|147861747|emb|CAN81071.1|	1863	219	920	0.36	0.5	0.16	707	340.1	6e-92	--	hypothetical protein VITISV_001976 [Vitis vinifera]
CL7881.Contig4_A	452	96	452	gi|147861747|emb|CAN81071.1|	1863	800	920	0.45	0.61	0.02	122	90.1	9e-18	--	hypothetical protein VITISV_001976 [Vitis vinifera]
CL7884.Contig1_A	1007	2	106	gi|356576073|ref|XP_003556159.1|	480	165	199	0.94	0.94	0	35	75.1	1e-12	--	PREDICTED: histone-lysine N-methyltransferase ASHH1-like [Glycine max]
CL7884.Contig2_A	888	292	564	gi|356576073|ref|XP_003556159.1|	480	14	104	0.84	0.9	0	91	174.1	1e-92	--	PREDICTED: histone-lysine N-methyltransferase ASHH1-like [Glycine max]
CL7885.Contig1_A	1994	232	1749	gi|255565927|ref|XP_002523952.1|	505	1	505	0.88	0.95	0	506	915.6	0	--	cinnamate 4-hydroxylase, putative [Ricinus communis] >gi|223536799|gb|EEF38439.1| cinnamate 4-hydroxylase, putative [Ricinus communis]
CL7885.Contig2_A	1991	232	1746	gi|237682385|gb|ACR10242.1|	505	1	505	0.89	0.94	0	505	916	0	--	cinnamate-4-hydroxylase [Canarium album]
CL7886.Contig1_A	1209	1	1200	gi|224073375|ref|XP_002304086.1|	667	108	507	0.65	0.79	0	400	510.8	1e-143	--	predicted protein [Populus trichocarpa] >gi|222841518|gb|EEE79065.1| predicted protein [Populus trichocarpa]
CL7888.Contig1_A	1831	272	1372	gi|359496049|ref|XP_002278976.2|	398	24	395	0.63	0.76	0.01	372	449.5	7e-125	--	PREDICTED: DNA repair protein recA homolog 2, mitochondrial-like [Vitis vinifera] >gi|296087050|emb|CBI33377.3| unnamed protein product [Vitis vinifera]
CL7889.Contig1_A	1068	288	1067	gi|288901118|gb|ADC68261.1|	557	1	259	0.87	0.95	0	260	467.2	1e-130	--	neutral/alkaline invertase 1 [Hevea brasiliensis]
CL7891.Contig1_A	792	7	708	gi|283771360|gb|ADB28916.1|	394	1	229	0.71	0.84	0	234	338.2	7e-92	--	chalcone synthase [Paeonia suffruticosa] >gi|340784748|gb|AEK70333.1| chalcone synthase [Paeonia suffruticosa]
CL7891.Contig2_A	220	7	219	gi|374713126|gb|AEX34703.2|	280	52	122	0.83	0.92	0	71	121.7	2e-27	--	chalcone synthase, partial [Populus deltoides]
CL7892.Contig1_A	2056	291	1841	gi|225437777|ref|XP_002281375.1|	516	1	516	0.86	0.92	0	517	938.3	0	--	PREDICTED: bifunctional aminoacyl-tRNA synthetase [Vitis vinifera] >gi|297744088|emb|CBI37058.3| unnamed protein product [Vitis vinifera]
CL7897.Contig1_A	582	188	571	gi|224127420|ref|XP_002329273.1|	434	15	137	0.5	0.69	0	128	123.2	2e-27	--	predicted protein [Populus trichocarpa] >gi|222870727|gb|EEF07858.1| predicted protein [Populus trichocarpa]
CL7897.Contig2_A	586	114	575	gi|224127420|ref|XP_002329273.1|	434	1	137	0.49	0.66	0	154	137.5	1e-31	--	predicted protein [Populus trichocarpa] >gi|222870727|gb|EEF07858.1| predicted protein [Populus trichocarpa]
CL7900.Contig1_A	2139	6	1301	gi|359477912|ref|XP_002270244.2|	463	18	461	0.72	0.81	0.03	447	616.7	4e-175	--	PREDICTED: RNA-binding protein 40-like [Vitis vinifera] >gi|298205172|emb|CBI17231.3| unnamed protein product [Vitis vinifera]
CL7901.Contig1_A	1319	122	307	gi|15824408|gb|AAL09328.1|AF302806_1	348	1	61	0.56	0.71	0	62	67	3e-90	--	steroleosin [Sesamum indicum] >gi|16033752|gb|AAL13315.1|AF421889_1 steroleosin [Sesamum indicum]
CL7901.Contig2_A	1207	122	1054	gi|15824408|gb|AAL09328.1|AF302806_1	348	1	318	0.54	0.72	0.03	319	350.9	2e-95	--	steroleosin [Sesamum indicum] >gi|16033752|gb|AAL13315.1|AF421889_1 steroleosin [Sesamum indicum]
CL7902.Contig1_A	1778	464	1636	gi|224054234|ref|XP_002298158.1|	391	1	391	0.74	0.9	0	391	630.2	2e-179	--	predicted protein [Populus trichocarpa] >gi|222845416|gb|EEE82963.1| predicted protein [Populus trichocarpa]
CL7902.Contig2_A	961	40	819	gi|224054234|ref|XP_002298158.1|	391	1	260	0.77	0.91	0	260	434.5	1e-120	--	predicted protein [Populus trichocarpa] >gi|222845416|gb|EEE82963.1| predicted protein [Populus trichocarpa]
CL7903.Contig1_A	361	1	99	gi|342306000|dbj|BAK55736.1|	474	433	465	0.73	0.91	0	33	52.8	1e-06	--	UDP-glucose glucosyltransferase [Gardenia jasminoides]
CL7903.Contig2_A	235	1	99	gi|342306000|dbj|BAK55736.1|	474	433	465	0.73	0.88	0	33	51.6	3e-06	--	UDP-glucose glucosyltransferase [Gardenia jasminoides]
CL7905.Contig1_A	271	65	271	gi|357443755|ref|XP_003592155.1|	297	9	77	0.59	0.77	0	69	93.2	1e-18	--	Acidic endochitinase [Medicago truncatula] >gi|355481203|gb|AES62406.1| Acidic endochitinase [Medicago truncatula]
CL7905.Contig2_A	267	40	267	gi|357443755|ref|XP_003592155.1|	297	1	77	0.58	0.74	0.01	77	96.3	1e-19	--	Acidic endochitinase [Medicago truncatula] >gi|355481203|gb|AES62406.1| Acidic endochitinase [Medicago truncatula]
CL7906.Contig1_A	1645	145	1638	gi|225430521|ref|XP_002283376.1|	553	73	553	0.64	0.78	0	499	642.5	0	--	PREDICTED: ubiquitin carboxyl-terminal hydrolase 22-like [Vitis vinifera]
CL7906.Contig2_A	1203	145	1056	gi|224143342|ref|XP_002324922.1|	478	182	478	0.69	0.8	0	304	426	5e-118	--	predicted protein [Populus trichocarpa] >gi|222866356|gb|EEF03487.1| predicted protein [Populus trichocarpa]
CL7906.Contig3_A	679	91	672	gi|296082153|emb|CBI21158.3|	529	73	253	0.6	0.72	0	194	227.3	1e-58	--	unnamed protein product [Vitis vinifera]
CL7908.Contig1_A	467	280	465	gi|147799953|emb|CAN74975.1|	1464	1393	1451	0.43	0.59	0.09	68	52	3e-06	--	hypothetical protein VITISV_030496 [Vitis vinifera]
CL7909.Contig1_A	1629	209	1471	gi|359478747|ref|XP_002282977.2|	597	163	592	0.41	0.55	0.11	472	283.1	7e-75	--	PREDICTED: serine/threonine-protein kinase Nek6-like [Vitis vinifera]
CL7909.Contig2_A	1317	209	1264	gi|359478747|ref|XP_002282977.2|	597	232	592	0.34	0.48	0.13	403	161	3e-38	--	PREDICTED: serine/threonine-protein kinase Nek6-like [Vitis vinifera]
CL7910.Contig1_A	1500	1	639	gi|225432808|ref|XP_002279408.1|	995	729	941	0.97	1	0	213	438.3	0	--	PREDICTED: protein argonaute 10-like [Vitis vinifera]
CL7910.Contig2_A	1402	1	1401	gi|297737118|emb|CBI26319.3|	953	456	922	0.95	0.98	0	467	925.6	0	--	unnamed protein product [Vitis vinifera]
CL7911.Contig1_A	1788	115	1788	gi|356507562|ref|XP_003522533.1|	597	1	570	0.71	0.82	0.03	574	810.4	0	--	PREDICTED: CDPK-related protein kinase-like [Glycine max]
CL7911.Contig2_A	263	1	261	gi|255549160|ref|XP_002515635.1|	589	446	532	0.55	0.7	0	87	100.9	5e-21	--	calcium-dependent protein kinase, putative [Ricinus communis] >gi|223545273|gb|EEF46780.1| calcium-dependent protein kinase, putative [Ricinus communis]
CL7912.Contig1_A	436	8	271	gi|147804670|emb|CAN66864.1|	1004	288	375	0.39	0.53	0	88	60.5	7e-09	--	hypothetical protein VITISV_022039 [Vitis vinifera]
CL7913.Contig1_A	909	10	861	gi|380719869|gb|AFD63135.1|	598	23	302	0.43	0.61	0.02	289	205.7	7e-52	--	coronatine insensitive 1 [Vitis quinquangularis]
CL7913.Contig2_A	273	5	262	gi|226503785|ref|NP_001150429.1|	599	47	133	0.53	0.71	0.01	87	99.8	1e-20	--	coronatine-insensitive protein 1 [Zea mays] >gi|195639198|gb|ACG39067.1| coronatine-insensitive protein 1 [Zea mays]
CL7914.Contig1_A	2035	797	1231	gi|323435034|ref|YP_004222249.1|	145	1	145	0.9	0.93	0.01	147	266.5	1e-69	--	hypothetical protein BevumaM_p010 [Beta vulgaris subsp. maritima] >gi|346683127|ref|YP_004842056.1| hypothetical protein BemaM_p008 [Beta macrocarpa] >gi|317905687|emb|CBX33234.1| hypothetical protein [Beta vulgaris subsp. maritima] >gi|319439767|emb|CBX33286.1| hypothetical protein [Beta vulgaris subsp. maritima] >gi|320147999|emb|CBJ20665.1| hypothetical protein [Beta vulgaris subsp. maritima] …
CL7914.Contig2_A	1952	797	1231	gi|323435034|ref|YP_004222249.1|	145	1	145	0.9	0.93	0.01	147	266.5	9e-70	--	hypothetical protein BevumaM_p010 [Beta vulgaris subsp. maritima] >gi|346683127|ref|YP_004842056.1| hypothetical protein BemaM_p008 [Beta macrocarpa] >gi|317905687|emb|CBX33234.1| hypothetical protein [Beta vulgaris subsp. maritima] >gi|319439767|emb|CBX33286.1| hypothetical protein [Beta vulgaris subsp. maritima] >gi|320147999|emb|CBJ20665.1| hypothetical protein [Beta vulgaris subsp. maritima] …
CL7916.Contig1_A	1527	289	1143	gi|118489865|gb|ABK96731.1|	285	1	285	0.88	0.95	0	285	501.9	9e-141	--	unknown [Populus trichocarpa x Populus deltoides]
CL7916.Contig2_A	1323	85	939	gi|118489865|gb|ABK96731.1|	285	1	285	0.88	0.95	0	285	501.9	8e-141	--	unknown [Populus trichocarpa x Populus deltoides]
CL7916.Contig3_A	1194	348	1193	gi|297841721|ref|XP_002888742.1|	286	3	284	0.89	0.96	0	282	500.4	2e-140	--	band 7 family protein [Arabidopsis lyrata subsp. lyrata] >gi|297334583|gb|EFH65001.1| band 7 family protein [Arabidopsis lyrata subsp. lyrata]
CL7916.Contig4_A	940	100	933	gi|297734025|emb|CBI15272.3|	343	62	339	0.89	0.96	0	278	497.3	1e-139	--	unnamed protein product [Vitis vinifera]
CL7917.Contig1_A	1246	783	1079	gi|359488031|ref|XP_002268590.2|	216	133	216	0.52	0.66	0	99	94	1e-40	--	PREDICTED: transcription factor bHLH104-like [Vitis vinifera]
CL7917.Contig2_A	1139	271	972	gi|359488031|ref|XP_002268590.2|	216	1	216	0.47	0.61	0.01	236	181.8	1e-44	--	PREDICTED: transcription factor bHLH104-like [Vitis vinifera]
CL7918.Contig1_A	2304	1	1695	gi|255537609|ref|XP_002509871.1|	940	373	940	0.81	0.88	0.01	568	958	0	--	respiratory burst oxidase, putative [Ricinus communis] >gi|223549770|gb|EEF51258.1| respiratory burst oxidase, putative [Ricinus communis]
CL7918.Contig2_A	2274	1	1695	gi|255537609|ref|XP_002509871.1|	940	373	940	0.81	0.88	0.01	568	958	0	--	respiratory burst oxidase, putative [Ricinus communis] >gi|223549770|gb|EEF51258.1| respiratory burst oxidase, putative [Ricinus communis]
CL7920.Contig1_A	1543	289	1287	gi|298204679|emb|CBI25177.3|	374	45	374	0.79	0.91	0	333	543.5	3e-153	--	unnamed protein product [Vitis vinifera]
CL7923.Contig1_A	1508	248	1426	gi|359486328|ref|XP_002275301.2|	392	13	392	0.59	0.76	0	394	458.4	1e-127	--	PREDICTED: uncharacterized tRNA-binding protein C30C2.04-like [Vitis vinifera] >gi|297736480|emb|CBI25351.3| unnamed protein product [Vitis vinifera]
CL7923.Contig2_A	1485	225	1403	gi|359486328|ref|XP_002275301.2|	392	13	392	0.59	0.76	0	394	458.4	1e-127	--	PREDICTED: uncharacterized tRNA-binding protein C30C2.04-like [Vitis vinifera] >gi|297736480|emb|CBI25351.3| unnamed protein product [Vitis vinifera]
CL7923.Contig3_A	903	63	821	gi|359486328|ref|XP_002275301.2|	392	13	252	0.47	0.67	0	254	230.7	2e-59	--	PREDICTED: uncharacterized tRNA-binding protein C30C2.04-like [Vitis vinifera] >gi|297736480|emb|CBI25351.3| unnamed protein product [Vitis vinifera]
CL7927.Contig1_A	407	20	370	gi|359491357|ref|XP_003634271.1|	383	249	383	0.32	0.48	0.14	136	60.1	9e-09	--	PREDICTED: transcription factor TCP5-like [Vitis vinifera]
CL7928.Contig1_A	1713	400	1512	gi|359806236|ref|NP_001241466.1|	406	50	405	0.31	0.49	0.03	381	138.3	3e-31	--	uncharacterized protein LOC100815072 [Glycine max]
CL7932.Contig1_A	1171	505	1110	gi|224106273|ref|XP_002314109.1|	324	1	201	0.41	0.59	0.02	206	161	2e-38	--	predicted protein [Populus trichocarpa] >gi|222850517|gb|EEE88064.1| predicted protein [Populus trichocarpa]
CL7934.Contig1_A	1784	3	1784	gi|359492305|ref|XP_002265283.2|	1034	309	909	0.78	0.88	0.01	601	982.6	0	--	PREDICTED: putative transcription elongation factor SPT5 homolog 1-like isoform 1 [Vitis vinifera] >gi|302142757|emb|CBI19960.3| unnamed protein product [Vitis vinifera]
CL7934.Contig2_A	3515	230	3322	gi|255570428|ref|XP_002526173.1|	1045	1	1043	0.74	0.84	0.03	1058	1531.2	0	--	suppressor of ty, putative [Ricinus communis] >gi|223534550|gb|EEF36249.1| suppressor of ty, putative [Ricinus communis]
CL7934.Contig3_A	3450	230	3277	gi|255570428|ref|XP_002526173.1|	1045	7	1043	0.74	0.85	0.03	1044	1540.8	0	--	suppressor of ty, putative [Ricinus communis] >gi|223534550|gb|EEF36249.1| suppressor of ty, putative [Ricinus communis]
CL7935.Contig1_A	2403	395	2401	gi|356534931|ref|XP_003536004.1|	733	62	733	0.78	0.89	0.01	673	1095.9	0	--	PREDICTED: probable glutamyl-tRNA synthetase, cytoplasmic-like [Glycine max]
CL7936.Contig1_A	285	2	280	gi|133711804|gb|ABO36622.1|	1307	550	642	0.74	0.85	0	93	150.2	7e-36	--	copia LTR rider [Solanum lycopersicum] >gi|133711819|gb|ABO36636.1| copia LTR rider [Solanum lycopersicum]
CL7942.Contig1_A	356	9	314	gi|297813345|ref|XP_002874556.1|	1019	557	656	0.34	0.48	0	102	52.8	1e-06	--	hypothetical protein ARALYDRAFT_489780 [Arabidopsis lyrata subsp. lyrata] >gi|297320393|gb|EFH50815.1| hypothetical protein ARALYDRAFT_489780 [Arabidopsis lyrata subsp. lyrata]
CL7942.Contig2_A	389	30	299	gi|147864989|emb|CAN79365.1|	797	378	467	0.39	0.53	0	90	55.8	1e-07	--	hypothetical protein VITISV_033877 [Vitis vinifera]
CL7944.Contig1_A	1718	193	564	gi|359495862|ref|XP_002266299.2|	594	6	95	0.48	0.56	0	124	96.7	1e-18	--	PREDICTED: probable glycosyltransferase At5g03795 [Vitis vinifera]
CL7945.Contig1_A	1899	235	1527	gi|225470348|ref|XP_002269604.1|	438	6	437	0.77	0.88	0	433	669.1	0	--	PREDICTED: UPF0533 protein C5orf44 [Vitis vinifera] >gi|296090651|emb|CBI41051.3| unnamed protein product [Vitis vinifera]
CL7945.Contig2_A	1785	235	1413	gi|225470348|ref|XP_002269604.1|	438	6	437	0.72	0.82	0.09	433	604	2e-171	--	PREDICTED: UPF0533 protein C5orf44 [Vitis vinifera] >gi|296090651|emb|CBI41051.3| unnamed protein product [Vitis vinifera]
CL7946.Contig1_A	1146	400	963	gi|363805407|sp|D7T737.1|MTND1_VITVI	188	1	188	0.8	0.93	0.01	189	334.7	1e-90	--	RecName: Full=1,2-dihydroxy-3-keto-5-methylthiopentene dioxygenase 1; AltName: Full=Acireductone dioxygenase (Fe(2+)-requiring) 1; Short=ARD 1; Short=Fe-ARD 1
CL7947.Contig1_A	984	12	956	gi|147826806|emb|CAN63950.1|	1545	331	633	0.31	0.47	0.04	329	134.8	1e-30	--	hypothetical protein VITISV_032357 [Vitis vinifera]
CL7951.Contig1_A	964	145	669	gi|330318588|gb|AEC10962.1|	196	1	177	0.9	0.96	0.01	177	350.1	2e-95	--	40S ribosomal protein s10 [Camellia sinensis]
CL7951.Contig2_A	922	103	627	gi|330318588|gb|AEC10962.1|	196	1	177	0.9	0.95	0.01	177	350.5	1e-95	--	40S ribosomal protein s10 [Camellia sinensis]
CL7952.Contig1_A	918	169	492	gi|225464858|ref|XP_002272163.1|	108	1	108	0.72	0.91	0	108	157.9	1e-37	--	PREDICTED: uncharacterized protein LOC100243239 [Vitis vinifera] >gi|296084865|emb|CBI28274.3| unnamed protein product [Vitis vinifera]
CL7952.Contig2_A	639	52	213	gi|225464858|ref|XP_002272163.1|	108	1	54	0.81	0.93	0	54	89	5e-17	--	PREDICTED: uncharacterized protein LOC100243239 [Vitis vinifera] >gi|296084865|emb|CBI28274.3| unnamed protein product [Vitis vinifera]
CL7954.Contig1_A	1506	7	1305	gi|225448699|ref|XP_002275253.1|	441	1	441	0.54	0.69	0.05	455	429.9	4e-119	--	PREDICTED: U-box domain-containing protein 62-like [Vitis vinifera]
CL7954.Contig2_A	620	78	419	gi|297736483|emb|CBI25354.3|	384	258	384	0.69	0.79	0.1	127	164.9	6e-40	--	unnamed protein product [Vitis vinifera]
CL7955.Contig1_A	343	247	342	gi|359493824|ref|XP_003634674.1|	402	364	395	0.72	0.88	0	32	55.1	3e-07	--	PREDICTED: probable aminotransferase TAT2 isoform 2 [Vitis vinifera]
CL7955.Contig2_A	327	231	326	gi|359493824|ref|XP_003634674.1|	402	364	395	0.72	0.88	0	32	55.1	3e-07	--	PREDICTED: probable aminotransferase TAT2 isoform 2 [Vitis vinifera]
CL7956.Contig1_A	1928	87	1505	gi|34099827|gb|AAQ57202.1|	465	3	465	0.74	0.84	0.01	477	710.7	0	--	adenosine 5&apos; phosphosulfate reductase [Populus tremula x Populus alba]
CL7956.Contig2_A	1880	87	1520	gi|34099827|gb|AAQ57202.1|	465	3	465	0.76	0.85	0	478	727.2	0	--	adenosine 5&apos; phosphosulfate reductase [Populus tremula x Populus alba]
CL7956.Contig3_A	1865	87	1505	gi|34099827|gb|AAQ57202.1|	465	3	465	0.75	0.84	0.01	477	715.7	0	--	adenosine 5&apos; phosphosulfate reductase [Populus tremula x Populus alba]
CL7957.Contig1_A	2658	435	2171	gi|255568703|ref|XP_002525323.1|	589	1	581	0.71	0.83	0	581	840.5	0	--	oligopeptide transporter, putative [Ricinus communis] >gi|223535382|gb|EEF37056.1| oligopeptide transporter, putative [Ricinus communis]
CL7957.Contig2_A	2277	396	1790	gi|255568703|ref|XP_002525323.1|	589	115	581	0.72	0.84	0	467	678.7	0	--	oligopeptide transporter, putative [Ricinus communis] >gi|223535382|gb|EEF37056.1| oligopeptide transporter, putative [Ricinus communis]
CL7958.Contig1_A	762	1	528	gi|255555019|ref|XP_002518547.1|	247	60	235	0.81	0.88	0	176	308.1	7e-83	--	UDP-3-O-[3-hydroxymyristoyl] glucosamine N-acyltransferase, putative [Ricinus communis] >gi|223542392|gb|EEF43934.1| UDP-3-O-[3-hydroxymyristoyl] glucosamine N-acyltransferase, putative [Ricinus communis]
CL7958.Contig2_A	444	49	234	gi|224078928|ref|XP_002305684.1|	234	170	231	0.79	0.84	0	62	104.4	4e-22	--	predicted protein [Populus trichocarpa] >gi|222848648|gb|EEE86195.1| predicted protein [Populus trichocarpa]
CL7959.Contig1_A	2285	347	871	gi|224115620|ref|XP_002332101.1|	963	804	946	0.34	0.47	0.01	176	70.9	9e-11	--	cc-nbs-lrr resistance protein [Populus trichocarpa] >gi|222874921|gb|EEF12052.1| cc-nbs-lrr resistance protein [Populus trichocarpa]
CL7959.Contig2_A	2197	347	871	gi|224115620|ref|XP_002332101.1|	963	804	946	0.34	0.47	0.01	176	70.9	8e-11	--	cc-nbs-lrr resistance protein [Populus trichocarpa] >gi|222874921|gb|EEF12052.1| cc-nbs-lrr resistance protein [Populus trichocarpa]
CL7959.Contig3_A	2190	347	871	gi|224115620|ref|XP_002332101.1|	963	804	946	0.34	0.47	0.01	176	70.9	8e-11	--	cc-nbs-lrr resistance protein [Populus trichocarpa] >gi|222874921|gb|EEF12052.1| cc-nbs-lrr resistance protein [Populus trichocarpa]
CL7959.Contig4_A	2176	347	871	gi|224115620|ref|XP_002332101.1|	963	804	946	0.34	0.47	0.01	176	70.9	8e-11	--	cc-nbs-lrr resistance protein [Populus trichocarpa] >gi|222874921|gb|EEF12052.1| cc-nbs-lrr resistance protein [Populus trichocarpa]
CL7959.Contig5_A	2111	347	871	gi|224115620|ref|XP_002332101.1|	963	804	946	0.34	0.47	0.01	176	70.9	8e-11	--	cc-nbs-lrr resistance protein [Populus trichocarpa] >gi|222874921|gb|EEF12052.1| cc-nbs-lrr resistance protein [Populus trichocarpa]
CL7959.Contig6_A	2104	347	871	gi|224115620|ref|XP_002332101.1|	963	804	946	0.34	0.47	0.01	176	70.9	8e-11	--	cc-nbs-lrr resistance protein [Populus trichocarpa] >gi|222874921|gb|EEF12052.1| cc-nbs-lrr resistance protein [Populus trichocarpa]
CL7959.Contig7_A	2102	347	871	gi|224115620|ref|XP_002332101.1|	963	804	946	0.34	0.47	0.01	176	70.9	8e-11	--	cc-nbs-lrr resistance protein [Populus trichocarpa] >gi|222874921|gb|EEF12052.1| cc-nbs-lrr resistance protein [Populus trichocarpa]
CL7959.Contig8_A	2090	347	871	gi|224115620|ref|XP_002332101.1|	963	804	946	0.34	0.47	0.01	176	70.9	8e-11	--	cc-nbs-lrr resistance protein [Populus trichocarpa] >gi|222874921|gb|EEF12052.1| cc-nbs-lrr resistance protein [Populus trichocarpa]
CL7959.Contig9_A	2088	347	871	gi|224115620|ref|XP_002332101.1|	963	804	946	0.34	0.47	0.01	176	70.9	8e-11	--	cc-nbs-lrr resistance protein [Populus trichocarpa] >gi|222874921|gb|EEF12052.1| cc-nbs-lrr resistance protein [Populus trichocarpa]
CL7959.Contig10_A	2081	347	871	gi|224115620|ref|XP_002332101.1|	963	804	946	0.34	0.47	0.01	176	70.9	8e-11	--	cc-nbs-lrr resistance protein [Populus trichocarpa] >gi|222874921|gb|EEF12052.1| cc-nbs-lrr resistance protein [Populus trichocarpa]
CL7959.Contig11_A	2016	347	871	gi|224115620|ref|XP_002332101.1|	963	804	946	0.34	0.47	0.01	176	70.9	8e-11	--	cc-nbs-lrr resistance protein [Populus trichocarpa] >gi|222874921|gb|EEF12052.1| cc-nbs-lrr resistance protein [Populus trichocarpa]
CL7959.Contig12_A	2002	347	871	gi|224115620|ref|XP_002332101.1|	963	804	946	0.34	0.47	0.01	176	70.9	7e-11	--	cc-nbs-lrr resistance protein [Populus trichocarpa] >gi|222874921|gb|EEF12052.1| cc-nbs-lrr resistance protein [Populus trichocarpa]
CL7959.Contig13_A	1995	347	871	gi|224115620|ref|XP_002332101.1|	963	804	946	0.34	0.47	0.01	176	70.9	7e-11	--	cc-nbs-lrr resistance protein [Populus trichocarpa] >gi|222874921|gb|EEF12052.1| cc-nbs-lrr resistance protein [Populus trichocarpa]
CL7959.Contig14_A	1993	347	871	gi|224115620|ref|XP_002332101.1|	963	804	946	0.34	0.47	0.01	176	70.9	7e-11	--	cc-nbs-lrr resistance protein [Populus trichocarpa] >gi|222874921|gb|EEF12052.1| cc-nbs-lrr resistance protein [Populus trichocarpa]
CL7959.Contig15_A	1907	347	871	gi|224115620|ref|XP_002332101.1|	963	804	946	0.34	0.47	0.01	176	70.9	7e-11	--	cc-nbs-lrr resistance protein [Populus trichocarpa] >gi|222874921|gb|EEF12052.1| cc-nbs-lrr resistance protein [Populus trichocarpa]
CL7959.Contig16_A	2199	347	871	gi|224115620|ref|XP_002332101.1|	963	804	946	0.34	0.47	0.01	176	70.9	8e-11	--	cc-nbs-lrr resistance protein [Populus trichocarpa] >gi|222874921|gb|EEF12052.1| cc-nbs-lrr resistance protein [Populus trichocarpa]
CL7960.Contig1_A	268	1	267	gi|356512738|ref|XP_003525073.1|	340	209	297	0.82	0.89	0	89	150.6	5e-36	--	PREDICTED: uncharacterized protein LOC100805080 [Glycine max]
CL7960.Contig2_A	1746	373	1398	gi|356512738|ref|XP_003525073.1|	340	1	339	0.77	0.88	0	342	551.2	1e-155	--	PREDICTED: uncharacterized protein LOC100805080 [Glycine max]
CL7961.Contig1_A	645	98	643	gi|255578247|ref|XP_002529991.1|	769	1	177	0.48	0.62	0	182	156.8	2e-37	--	Na(+)/H(+) antiporter, putative [Ricinus communis] >gi|223530514|gb|EEF32396.1| Na(+)/H(+) antiporter, putative [Ricinus communis]
CL7963.Contig1_A	1786	481	1785	gi|297737925|emb|CBI27126.3|	1026	591	1025	0.72	0.86	0	435	632.1	7e-180	--	unnamed protein product [Vitis vinifera]
CL7963.Contig2_A	1766	461	1765	gi|297737925|emb|CBI27126.3|	1026	591	1025	0.72	0.86	0	435	632.1	7e-180	--	unnamed protein product [Vitis vinifera]
CL7964.Contig1_A	999	226	705	gi|729051|sp|P41210.1|CATR_ATRNU	167	8	167	0.88	0.94	0	160	285.4	8e-76	--	RecName: Full=Caltractin; AltName: Full=Centrin >gi|444342|prf||1906390A caltractin-like protein
CL7964.Contig2_A	901	226	705	gi|729051|sp|P41210.1|CATR_ATRNU	167	8	167	0.9	0.96	0	160	294.3	1e-78	--	RecName: Full=Caltractin; AltName: Full=Centrin >gi|444342|prf||1906390A caltractin-like protein
CL7966.Contig1_A	769	2	769	gi|255549271|ref|XP_002515689.1|	596	324	574	0.59	0.73	0	256	304.7	8e-82	--	(R)-limonene synthase, putative [Ricinus communis] >gi|223545126|gb|EEF46636.1| (R)-limonene synthase, putative [Ricinus communis]
CL7966.Contig2_A	366	1	360	gi|350284792|gb|AEQ27769.1|	551	283	401	0.58	0.79	0	120	162.9	1e-39	--	sesquiterpene synthase [Ricinus communis]
CL7967.Contig1_A	1470	1	600	gi|359472756|ref|XP_002276261.2|	790	214	413	0.84	0.94	0	200	350.1	0	--	PREDICTED: potassium transporter 11-like [Vitis vinifera] >gi|147778418|emb|CAN60810.1| hypothetical protein VITISV_036657 [Vitis vinifera]
CL7967.Contig2_A	561	1	561	gi|348161633|gb|AEP68018.1|	790	224	410	0.87	0.94	0	187	340.9	5e-93	--	potassium trasporter 1 [Amaranthus sp. LHY-2011]
CL7969.Contig1_A	470	89	142	gi|222641012|gb|EEE69144.1|	1256	811	828	0.67	0.83	0	18	33.5	8e-06	--	hypothetical protein OsJ_28268 [Oryza sativa Japonica Group]
CL7970.Contig1_A	2209	159	1589	gi|297740447|emb|CBI30629.3|	484	1	481	0.71	0.82	0.01	484	694.5	0	--	unnamed protein product [Vitis vinifera]
CL7970.Contig2_A	2186	136	1566	gi|297740447|emb|CBI30629.3|	484	1	481	0.71	0.82	0.01	484	694.5	0	--	unnamed protein product [Vitis vinifera]
CL7971.Contig1_A	753	195	572	gi|255556896|ref|XP_002519481.1|	127	2	127	0.77	0.87	0	126	214.5	1e-54	--	Thioredoxin, putative [Ricinus communis] >gi|223541344|gb|EEF42895.1| Thioredoxin, putative [Ricinus communis]
CL7971.Contig2_A	535	195	410	gi|224069575|ref|XP_002326377.1|	127	56	127	0.94	0.99	0	72	154.5	6e-37	--	predicted protein [Populus trichocarpa] >gi|222833570|gb|EEE72047.1| predicted protein [Populus trichocarpa]
CL7972.Contig1_A	3355	418	2697	gi|255568450|ref|XP_002525199.1|	762	8	762	0.49	0.61	0.04	791	643.7	0	--	sensory transduction histidine kinase, putative [Ricinus communis] >gi|223535496|gb|EEF37165.1| sensory transduction histidine kinase, putative [Ricinus communis]
CL7972.Contig2_A	2464	415	2202	gi|356545957|ref|XP_003541399.1|	749	161	749	0.47	0.61	0.03	613	475.3	1e-132	--	PREDICTED: two-component response regulator-like APRR7-like [Glycine max]
CL7973.Contig1_A	1023	3	1022	gi|225454838|ref|XP_002274927.1|	838	19	358	0.46	0.63	0.02	346	263.5	3e-69	--	PREDICTED: uncharacterized protein LOC100254467 [Vitis vinifera]
CL7973.Contig2_A	921	3	920	gi|225454838|ref|XP_002274927.1|	838	19	358	0.44	0.59	0.12	346	241.1	1e-62	--	PREDICTED: uncharacterized protein LOC100254467 [Vitis vinifera]
CL7977.Contig1_A	832	405	479	gi|359488497|ref|XP_003633767.1|	668	593	617	0.92	0.96	0	25	48.9	2e-77	--	PREDICTED: fidgetin-like protein 1-like [Vitis vinifera]
CL7977.Contig2_A	726	405	479	gi|359488497|ref|XP_003633767.1|	668	593	617	0.92	0.96	0	25	48.9	3e-54	--	PREDICTED: fidgetin-like protein 1-like [Vitis vinifera]
CL7979.Contig1_A	932	206	379	gi|224136816|ref|XP_002326952.1|	195	138	195	0.86	0.93	0	58	112.8	5e-64	--	predicted protein [Populus trichocarpa] >gi|222835267|gb|EEE73702.1| predicted protein [Populus trichocarpa]
CL7979.Contig2_A	847	206	802	gi|224136816|ref|XP_002326952.1|	195	1	195	0.65	0.78	0.01	200	261.2	1e-68	--	predicted protein [Populus trichocarpa] >gi|222835267|gb|EEE73702.1| predicted protein [Populus trichocarpa]
CL7981.Contig1_A	444	1	384	gi|297740580|emb|CBI30762.3|	400	267	397	0.5	0.61	0.04	133	130.2	8e-30	--	unnamed protein product [Vitis vinifera]
CL7982.Contig1_A	1995	57	1520	gi|225462926|ref|XP_002267249.1|	484	2	484	0.71	0.83	0	489	699.5	0	--	PREDICTED: probable ribulose-1,5 bisphosphate carboxylase/oxygenase large subunit N-methyltransferase, chloroplastic [Vitis vinifera] >gi|296087793|emb|CBI35049.3| unnamed protein product [Vitis vinifera]
CL7982.Contig2_A	2108	57	782	gi|225462926|ref|XP_002267249.1|	484	2	238	0.67	0.79	0	243	326.2	0	--	PREDICTED: probable ribulose-1,5 bisphosphate carboxylase/oxygenase large subunit N-methyltransferase, chloroplastic [Vitis vinifera] >gi|296087793|emb|CBI35049.3| unnamed protein product [Vitis vinifera]
CL7983.Contig1_A	4702	130	4701	gi|359475536|ref|XP_002275591.2|	2469	945	2469	0.84	0.91	0	1526	2589.3	0	--	PREDICTED: serine/threonine-protein kinase TOR-like isoform 1 [Vitis vinifera]
CL7983.Contig2_A	1958	50	1957	gi|359475536|ref|XP_002275591.2|	2469	945	1580	0.87	0.93	0	636	1125.5	0	--	PREDICTED: serine/threonine-protein kinase TOR-like isoform 1 [Vitis vinifera]
CL7986.Contig1_A	1341	176	1108	gi|359476570|ref|XP_002268619.2|	325	1	325	0.61	0.71	0.05	326	411.8	1e-113	--	PREDICTED: uncharacterized protein LOC100245437 [Vitis vinifera] >gi|297735022|emb|CBI17384.3| unnamed protein product [Vitis vinifera]
CL7986.Contig2_A	1216	176	970	gi|359476570|ref|XP_002268619.2|	325	52	325	0.54	0.65	0.05	280	296.2	6e-79	--	PREDICTED: uncharacterized protein LOC100245437 [Vitis vinifera] >gi|297735022|emb|CBI17384.3| unnamed protein product [Vitis vinifera]
CL7988.Contig1_A	1639	235	1116	gi|225454026|ref|XP_002281096.1|	297	3	295	0.69	0.83	0.03	303	404.4	2e-111	--	PREDICTED: tRNA 2&apos;-phosphotransferase 1 [Vitis vinifera] >gi|296089204|emb|CBI38907.3| unnamed protein product [Vitis vinifera]
CL7991.Contig1_A	280	71	277	gi|296084918|emb|CBI28327.3|	500	173	242	0.77	0.86	0.01	70	98.6	2e-20	--	unnamed protein product [Vitis vinifera]
CL7992.Contig1_A	305	186	302	gi|242091357|ref|XP_002441511.1|	296	80	124	0.6	0.73	0.13	45	54.3	5e-07	--	hypothetical protein SORBIDRAFT_09g028380 [Sorghum bicolor] >gi|241946796|gb|EES19941.1| hypothetical protein SORBIDRAFT_09g028380 [Sorghum bicolor]
CL7992.Contig2_A	285	193	282	gi|356543296|ref|XP_003540098.1|	306	105	134	0.8	0.93	0	30	54.7	4e-07	--	PREDICTED: 3-deoxy-manno-octulosonate cytidylyltransferase-like [Glycine max]
CL7993.Contig1_A	453	1	189	gi|238769997|dbj|BAH66919.1|	533	234	296	0.83	0.89	0	63	103.2	6e-49	--	metal transporter [Nicotiana tabacum]
CL7993.Contig2_A	374	1	372	gi|238769997|dbj|BAH66919.1|	533	173	296	0.87	0.93	0	124	209.9	7e-54	--	metal transporter [Nicotiana tabacum]
CL7994.Contig1_A	387	267	386	gi|255558035|ref|XP_002520046.1|	179	139	178	0.82	0.9	0	40	72	2e-12	--	Calmodulin, putative [Ricinus communis] >gi|223540810|gb|EEF42370.1| Calmodulin, putative [Ricinus communis]
CL7994.Contig2_A	331	211	330	gi|255558035|ref|XP_002520046.1|	179	139	178	0.82	0.9	0	40	72	2e-12	--	Calmodulin, putative [Ricinus communis] >gi|223540810|gb|EEF42370.1| Calmodulin, putative [Ricinus communis]
CL7995.Contig1_A	421	2	421	gi|359484756|ref|XP_002264486.2|	1622	392	533	0.76	0.89	0.01	142	216.1	1e-55	--	PREDICTED: dicer-like protein 4 [Vitis vinifera]
CL7995.Contig2_A	275	2	235	gi|224088236|ref|XP_002308384.1|	1588	415	494	0.69	0.88	0.03	80	108.6	2e-23	--	dicer-like protein [Populus trichocarpa] >gi|222854360|gb|EEE91907.1| dicer-like protein [Populus trichocarpa]
CL7996.Contig1_A	570	201	524	gi|323452460|gb|EGB08334.1|	3821	1694	1807	0.32	0.48	0.11	122	55.1	6e-07	--	hypothetical protein AURANDRAFT_64252 [Aureococcus anophagefferens]
CL8000.Contig1_A	342	1	342	gi|255555797|ref|XP_002518934.1|	428	251	364	0.83	0.89	0	114	195.7	1e-49	--	phosphatidylcholine transfer protein, putative [Ricinus communis] >gi|223541921|gb|EEF43467.1| phosphatidylcholine transfer protein, putative [Ricinus communis]
CL8000.Contig2_A	2377	399	1619	gi|359474169|ref|XP_003631410.1|	427	19	424	0.67	0.76	0.01	412	544.7	2e-153	--	PREDICTED: uncharacterized protein LOC100247984 isoform 2 [Vitis vinifera]
CL8000.Contig3_A	2209	399	1679	gi|225426534|ref|XP_002278777.1|	438	16	435	0.66	0.78	0.01	430	562.8	7e-159	--	PREDICTED: uncharacterized protein LOC100247984 isoform 1 [Vitis vinifera]
CL8002.Contig1_A	1163	150	1121	gi|255548147|ref|XP_002515130.1|	329	3	329	0.72	0.85	0.01	327	535.8	4e-151	--	conserved hypothetical protein [Ricinus communis] >gi|223545610|gb|EEF47114.1| conserved hypothetical protein [Ricinus communis]
CL8002.Contig2_A	416	11	415	gi|224130752|ref|XP_002320918.1|	326	182	316	0.74	0.83	0	135	226.1	1e-58	--	predicted protein [Populus trichocarpa] >gi|222861691|gb|EEE99233.1| predicted protein [Populus trichocarpa]
CL8003.Contig1_A	1556	63	1316	gi|356546253|ref|XP_003541544.1|	577	2	411	0.79	0.89	0	420	686.8	0	--	PREDICTED: splicing factor 3B subunit 2-like [Glycine max]
CL8003.Contig2_A	1439	63	1307	gi|356546253|ref|XP_003541544.1|	577	2	411	0.79	0.89	0	416	691.4	0	--	PREDICTED: splicing factor 3B subunit 2-like [Glycine max]
CL8004.Contig1_A	585	2	583	gi|255563544|ref|XP_002522774.1|	3691	351	545	0.79	0.9	0.01	195	309.3	2e-83	--	E3 ubiquitin protein ligase upl2, putative [Ricinus communis] >gi|223538012|gb|EEF39625.1| E3 ubiquitin protein ligase upl2, putative [Ricinus communis]
CL8004.Contig2_A	377	2	376	gi|359494312|ref|XP_002268896.2|	4116	792	916	0.75	0.83	0	125	184.9	2e-46	--	PREDICTED: E3 ubiquitin-protein ligase UPL1-like [Vitis vinifera]
CL8007.Contig1_A	1033	33	1031	gi|225427009|ref|XP_002266701.1|	754	401	737	0.4	0.61	0.01	338	228.4	1e-58	--	PREDICTED: uncharacterized protein LOC100262529 [Vitis vinifera]
CL8008.Contig1_A	924	571	852	gi|332322201|emb|CCA66222.1|	1383	1289	1383	0.4	0.55	0.01	95	70.5	3e-11	--	hypothetical protein [Beta vulgaris subsp. vulgaris]
CL8009.Contig1_A	541	366	494	gi|255559711|ref|XP_002520875.1|	410	266	308	0.91	0.93	0	43	76.3	5e-54	--	glycerol-3-phosphate dehydrogenase, putative [Ricinus communis] >gi|223540006|gb|EEF41584.1| glycerol-3-phosphate dehydrogenase, putative [Ricinus communis]
CL8009.Contig2_A	418	79	417	gi|255559711|ref|XP_002520875.1|	410	242	404	0.53	0.63	0.31	163	147.9	3e-35	--	glycerol-3-phosphate dehydrogenase, putative [Ricinus communis] >gi|223540006|gb|EEF41584.1| glycerol-3-phosphate dehydrogenase, putative [Ricinus communis]
CL8010.Contig1_A	2257	363	1862	gi|225448900|ref|XP_002264719.1|	508	5	504	0.61	0.76	0	501	618.6	1e-175	--	PREDICTED: acyl-CoA-binding domain-containing protein 4 [Vitis vinifera] >gi|296085942|emb|CBI31383.3| unnamed protein product [Vitis vinifera]
CL8010.Contig2_A	2169	275	1774	gi|225448900|ref|XP_002264719.1|	508	5	504	0.61	0.76	0	501	618.6	1e-175	--	PREDICTED: acyl-CoA-binding domain-containing protein 4 [Vitis vinifera] >gi|296085942|emb|CBI31383.3| unnamed protein product [Vitis vinifera]
CL8012.Contig1_A	2491	2	2032	gi|343172230|gb|AEL98819.1|	878	199	878	0.78	0.89	0.01	681	1048.5	0	--	AP-1 complex subunit gamma-1, partial [Silene latifolia]
CL8012.Contig2_A	599	30	140	gi|297845438|ref|XP_002890600.1|	876	840	876	0.78	0.95	0	37	66.2	3e-10	--	GAMMA-ADAPTIN 1 [Arabidopsis lyrata subsp. lyrata] >gi|297336442|gb|EFH66859.1| GAMMA-ADAPTIN 1 [Arabidopsis lyrata subsp. lyrata]
CL8013.Contig1_A	2212	2	1921	gi|356521695|ref|XP_003529487.1|	1094	453	1094	0.53	0.73	0.01	649	700.7	0	--	PREDICTED: uncharacterized protein LOC100783023 [Glycine max]
CL8013.Contig2_A	815	42	518	gi|359477639|ref|XP_003632007.1|	824	658	822	0.5	0.75	0.04	165	169.9	3e-41	--	PREDICTED: uncharacterized protein LOC100256169 [Vitis vinifera]
CL8014.Contig1_A	1123	257	1123	gi|66841325|dbj|BAD99221.1|	389	78	367	0.59	0.78	0	290	361.3	1e-98	--	polypepetide with reverse transcriptase and RNaseH domains [Petunia x hybrida]
CL8014.Contig2_A	1096	257	1096	gi|66841325|dbj|BAD99221.1|	389	78	367	0.58	0.76	0.03	290	348.2	1e-94	--	polypepetide with reverse transcriptase and RNaseH domains [Petunia x hybrida]
CL8016.Contig1_A	1473	184	792	gi|356537152|ref|XP_003537094.1|	286	1	207	0.53	0.7	0.02	208	230.3	5e-59	--	PREDICTED: HVA22-like protein j-like [Glycine max]
CL8016.Contig2_A	1385	184	792	gi|356537152|ref|XP_003537094.1|	286	1	207	0.53	0.7	0.02	208	230.3	4e-59	--	PREDICTED: HVA22-like protein j-like [Glycine max]
CL8017.Contig1_A	1651	409	1377	gi|225468218|ref|XP_002263085.1|	354	11	350	0.57	0.7	0.06	342	360.5	3e-98	--	PREDICTED: methyl-CpG-binding domain-containing protein 2 [Vitis vinifera] >gi|297736061|emb|CBI24099.3| unnamed protein product [Vitis vinifera]
CL8017.Contig2_A	1603	361	1329	gi|225468218|ref|XP_002263085.1|	354	11	350	0.57	0.7	0.06	342	360.5	3e-98	--	PREDICTED: methyl-CpG-binding domain-containing protein 2 [Vitis vinifera] >gi|297736061|emb|CBI24099.3| unnamed protein product [Vitis vinifera]
CL8019.Contig1_A	704	90	455	gi|357509855|ref|XP_003625216.1|	122	1	122	0.97	0.99	0	122	239.2	3e-62	--	40S ribosomal protein S20-2 [Medicago truncatula] >gi|124360667|gb|ABN08656.1| Ribosomal protein S10, eukaryotic and archaeal form [Medicago truncatula] >gi|355500231|gb|AES81434.1| 40S ribosomal protein S20-2 [Medicago truncatula]
CL8019.Contig2_A	683	69	434	gi|357509855|ref|XP_003625216.1|	122	1	122	0.97	0.99	0	122	239.2	3e-62	--	40S ribosomal protein S20-2 [Medicago truncatula] >gi|124360667|gb|ABN08656.1| Ribosomal protein S10, eukaryotic and archaeal form [Medicago truncatula] >gi|355500231|gb|AES81434.1| 40S ribosomal protein S20-2 [Medicago truncatula]
CL8019.Contig3_A	597	69	434	gi|357509855|ref|XP_003625216.1|	122	1	122	0.97	0.99	0	122	239.2	2e-62	--	40S ribosomal protein S20-2 [Medicago truncatula] >gi|124360667|gb|ABN08656.1| Ribosomal protein S10, eukaryotic and archaeal form [Medicago truncatula] >gi|355500231|gb|AES81434.1| 40S ribosomal protein S20-2 [Medicago truncatula]
CL8022.Contig1_A	2313	408	1076	gi|225440882|ref|XP_002276711.1|	495	33	251	0.8	0.9	0	223	362.5	0	--	PREDICTED: uncharacterized protein At5g03900, chloroplastic-like [Vitis vinifera]
CL8022.Contig2_A	2287	408	1808	gi|225440882|ref|XP_002276711.1|	495	33	495	0.78	0.91	0	467	757.3	0	--	PREDICTED: uncharacterized protein At5g03900, chloroplastic-like [Vitis vinifera]
CL8023.Contig1_A	595	3	593	gi|224069796|ref|XP_002326416.1|	1463	766	961	0.73	0.87	0	197	302.8	1e-81	--	predicted protein [Populus trichocarpa] >gi|222833609|gb|EEE72086.1| predicted protein [Populus trichocarpa]
CL8023.Contig2_A	524	1	522	gi|147855195|emb|CAN83834.1|	1454	755	931	0.67	0.81	0.02	178	247.3	7e-65	--	hypothetical protein VITISV_006821 [Vitis vinifera]
CL8024.Contig1_A	228	1	228	gi|225439283|ref|XP_002266162.1|	307	52	127	0.83	0.93	0	76	128.6	2e-29	--	PREDICTED: putative syntaxin-131 [Vitis vinifera] >gi|296089302|emb|CBI39074.3| unnamed protein product [Vitis vinifera]
CL8024.Contig2_A	235	2	235	gi|225439283|ref|XP_002266162.1|	307	206	283	0.87	0.95	0	78	137.9	3e-32	--	PREDICTED: putative syntaxin-131 [Vitis vinifera] >gi|296089302|emb|CBI39074.3| unnamed protein product [Vitis vinifera]
CL8024.Contig3_A	1569	231	1142	gi|225439283|ref|XP_002266162.1|	307	1	305	0.84	0.92	0	305	497.3	2e-139	--	PREDICTED: putative syntaxin-131 [Vitis vinifera] >gi|296089302|emb|CBI39074.3| unnamed protein product [Vitis vinifera]
CL8025.Contig1_A	702	2	445	gi|225449224|ref|XP_002276243.1|	446	305	446	0.66	0.8	0	148	203	2e-51	--	PREDICTED: uncharacterized protein At2g39910 [Vitis vinifera] >gi|296086104|emb|CBI31545.3| unnamed protein product [Vitis vinifera]
CL8025.Contig2_A	684	2	427	gi|225449224|ref|XP_002276243.1|	446	305	446	0.68	0.82	0	142	207.2	1e-52	--	PREDICTED: uncharacterized protein At2g39910 [Vitis vinifera] >gi|296086104|emb|CBI31545.3| unnamed protein product [Vitis vinifera]
CL8027.Contig1_A	1667	345	1595	gi|225446239|ref|XP_002263728.1|	386	5	385	0.52	0.63	0	417	427.2	3e-118	--	PREDICTED: ADIPOR-like receptor CG5315-like [Vitis vinifera]
CL8027.Contig2_A	1565	345	1493	gi|225446239|ref|XP_002263728.1|	386	5	385	0.56	0.68	0.01	385	437.2	3e-121	--	PREDICTED: ADIPOR-like receptor CG5315-like [Vitis vinifera]
CL8028.Contig1_A	386	1	384	gi|242045146|ref|XP_002460444.1|	451	228	354	0.8	0.85	0.02	130	223.4	6e-58	--	hypothetical protein SORBIDRAFT_02g028220 [Sorghum bicolor] >gi|241923821|gb|EER96965.1| hypothetical protein SORBIDRAFT_02g028220 [Sorghum bicolor]
CL8028.Contig2_A	918	281	913	gi|297739699|emb|CBI29881.3|	315	119	311	0.85	0.88	0	211	375.9	4e-103	--	unnamed protein product [Vitis vinifera]
CL8028.Contig3_A	216	3	215	gi|356547134|ref|XP_003541972.1|	319	219	289	0.93	0.97	0	71	154.8	2e-37	--	PREDICTED: protein TRANSPARENT TESTA 1-like [Glycine max]
CL8029.Contig1_A	343	87	212	gi|76782190|gb|ABA54865.1|	539	201	242	0.86	0.9	0	42	80.5	7e-15	--	putative 3-deoxy-D-arabino-heptulosonate 7-phosphate synthase 3 [Fagus sylvatica]
CL8031.Contig1_A	2068	205	1740	gi|225431324|ref|XP_002269880.1|	518	6	518	0.68	0.79	0.01	517	694.9	0	--	PREDICTED: aspartic proteinase-like protein 1 [Vitis vinifera] >gi|297739017|emb|CBI28369.3| unnamed protein product [Vitis vinifera]
CL8031.Contig2_A	553	226	501	gi|255586860|ref|XP_002534040.1|	518	416	504	0.45	0.54	0	92	70.9	1e-11	--	Aspartic proteinase nepenthesin-2 precursor, putative [Ricinus communis] >gi|223525947|gb|EEF28344.1| Aspartic proteinase nepenthesin-2 precursor, putative [Ricinus communis]
CL8032.Contig1_A	1497	440	1114	gi|357114907|ref|XP_003559235.1|	460	58	299	0.38	0.51	0.1	251	161	4e-38	--	PREDICTED: uncharacterized protein LOC100837426 [Brachypodium distachyon]
CL8034.Contig1_A	2575	190	1875	gi|297733936|emb|CBI15183.3|	686	1	546	0.59	0.73	0.01	568	636.3	0	--	unnamed protein product [Vitis vinifera]
CL8034.Contig2_A	2233	190	1875	gi|297733936|emb|CBI15183.3|	686	1	546	0.59	0.73	0.01	568	636.3	0	--	unnamed protein product [Vitis vinifera]
CL8037.Contig1_A	3184	1045	2853	gi|225463994|ref|XP_002263874.1|	607	7	605	0.79	0.88	0	606	970.3	0	--	PREDICTED: THO complex subunit 1-like [Vitis vinifera]
CL8037.Contig2_A	2305	166	1974	gi|225463994|ref|XP_002263874.1|	607	7	605	0.79	0.88	0	606	970.3	0	--	PREDICTED: THO complex subunit 1-like [Vitis vinifera]
CL8040.Contig1_A	463	1	378	gi|359481185|ref|XP_003632588.1|	1370	1	115	0.58	0.69	0.05	132	136.3	1e-31	--	PREDICTED: regulatory-associated protein of TOR 1-like isoform 2 [Vitis vinifera]
CL8041.Contig1_A	563	3	410	gi|359472836|ref|XP_002273148.2|	407	11	158	0.44	0.6	0.09	149	98.6	4e-20	--	PREDICTED: uncharacterized protein LOC100257674 [Vitis vinifera]
CL8041.Contig2_A	544	3	410	gi|359472836|ref|XP_002273148.2|	407	11	158	0.44	0.6	0.09	149	98.6	4e-20	--	PREDICTED: uncharacterized protein LOC100257674 [Vitis vinifera]
CL8044.Contig1_A	731	103	708	gi|225457397|ref|XP_002284877.1|	199	1	199	0.71	0.79	0.03	209	278.5	5e-74	--	PREDICTED: uncharacterized protein LOC100262165 isoform 1 [Vitis vinifera]
CL8044.Contig2_A	692	103	669	gi|225457397|ref|XP_002284877.1|	199	1	199	0.65	0.73	0.1	209	243	2e-63	--	PREDICTED: uncharacterized protein LOC100262165 isoform 1 [Vitis vinifera]
CL8045.Contig1_A	1203	373	972	gi|356569718|ref|XP_003553043.1|	200	1	200	0.91	0.95	0	200	366.3	4e-100	--	PREDICTED: ras-related protein RHN1-like [Glycine max]
CL8045.Contig2_A	227	3	227	gi|28866038|emb|CAD26971.1|	200	123	197	0.81	0.88	0	75	123.2	9e-28	--	Rab-related small GTP-binding protein [Simmondsia chinensis]
CL8046.Contig1_A	1714	329	1486	gi|356538972|ref|XP_003537974.1|	392	1	392	0.66	0.77	0.03	399	506.1	6e-142	--	PREDICTED: uncharacterized protein LOC100800601 [Glycine max]
CL8046.Contig2_A	235	1	234	gi|225434853|ref|XP_002282322.1|	393	86	160	0.74	0.83	0	78	121.3	3e-27	--	PREDICTED: uncharacterized protein LOC100241598 [Vitis vinifera] >gi|297746029|emb|CBI16085.3| unnamed protein product [Vitis vinifera]
CL8046.Contig3_A	1690	329	1462	gi|356550305|ref|XP_003543528.1|	384	1	384	0.67	0.77	0.03	388	506.5	4e-142	--	PREDICTED: transcription initiation factor IIA large subunit-like isoform 2 [Glycine max]
CL8051.Contig1_A	436	4	408	gi|147783627|emb|CAN68148.1|	1813	1006	1138	0.35	0.52	0.04	141	82	2e-15	--	hypothetical protein VITISV_035665 [Vitis vinifera]
CL8053.Contig1_A	1060	258	758	gi|224105095|ref|XP_002333862.1|	179	10	179	0.68	0.84	0.02	170	225.3	1e-57	--	predicted protein [Populus trichocarpa] >gi|222838735|gb|EEE77100.1| predicted protein [Populus trichocarpa]
CL8054.Contig1_A	2351	352	480	gi|255545906|ref|XP_002514013.1|	424	1	43	0.81	0.91	0	43	77	1e-74	--	transcription factor, putative [Ricinus communis] >gi|223547099|gb|EEF48596.1| transcription factor, putative [Ricinus communis]
CL8054.Contig2_A	2347	352	474	gi|359492922|ref|XP_002285705.2|	421	1	41	0.88	0.95	0	41	78.6	4e-13	--	PREDICTED: LOW QUALITY PROTEIN: transcription factor bHLH145-like [Vitis vinifera]
CL8055.Contig1_A	1854	125	1420	gi|3202024|gb|AAC19393.1|	430	1	429	0.78	0.87	0	434	679.1	0	--	thylakoid-bound L-ascorbate peroxidase precursor [Mesembryanthemum crystallinum]
CL8055.Contig2_A	1649	125	1405	gi|356515910|ref|XP_003526640.1|	432	1	430	0.69	0.8	0.01	432	585.9	5e-166	--	PREDICTED: L-ascorbate peroxidase T, chloroplastic-like isoform 2 [Glycine max]
CL8055.Contig3_A	1547	77	1303	gi|45268437|gb|AAS55852.1|	412	5	410	0.73	0.83	0.01	412	594.3	1e-168	--	chloroplast thylakoid-bound ascorbate peroxidase [Vigna unguiculata]
CL8055.Contig4_A	282	1	282	gi|224612193|gb|ACN60168.1|	357	144	237	0.97	0.99	0	94	200.7	4e-51	--	thylakoid-bound ascorbate peroxidase [Tamarix hispida]
CL8057.Contig1_A	349	50	349	gi|326502804|dbj|BAJ99030.1|	221	1	100	0.71	0.81	0	100	146.7	8e-35	--	predicted protein [Hordeum vulgare subsp. vulgare]
CL8057.Contig2_A	250	42	248	gi|326502804|dbj|BAJ99030.1|	221	1	69	0.62	0.77	0	69	97.8	4e-20	--	predicted protein [Hordeum vulgare subsp. vulgare]
CL8058.Contig1_A	1682	580	1464	gi|356510961|ref|XP_003524201.1|	371	58	367	0.65	0.79	0.05	310	417.2	3e-115	--	PREDICTED: uncharacterized protein LOC100805437 [Glycine max]
CL8058.Contig2_A	1576	580	1464	gi|356510961|ref|XP_003524201.1|	371	58	367	0.65	0.79	0.05	310	415.2	1e-114	--	PREDICTED: uncharacterized protein LOC100805437 [Glycine max]
CL8059.Contig1_A	1730	1244	1402	gi|225453474|ref|XP_002274299.1|	405	352	404	0.72	0.89	0	53	88.2	8e-144	--	PREDICTED: 3-hydroxyisobutyryl-CoA hydrolase-like protein 1, mitochondrial [Vitis vinifera] >gi|297734569|emb|CBI16620.3| unnamed protein product [Vitis vinifera]
CL8059.Contig2_A	1641	216	1325	gi|255541138|ref|XP_002511633.1|	415	46	415	0.71	0.85	0	370	540.4	2e-152	--	catalytic, putative [Ricinus communis] >gi|223548813|gb|EEF50302.1| catalytic, putative [Ricinus communis]
CL8062.Contig1_A	287	35	283	gi|357469321|ref|XP_003604945.1|	1025	147	232	0.47	0.78	0.05	87	88.2	3e-17	--	NBS resistance protein [Medicago truncatula] >gi|355506000|gb|AES87142.1| NBS resistance protein [Medicago truncatula]
CL8062.Contig2_A	204	1	201	gi|359495375|ref|XP_003634972.1|	813	122	184	0.43	0.58	0	67	50.8	6e-06	--	PREDICTED: putative disease resistance protein RGA3-like [Vitis vinifera]
CL8068.Contig1_A	1557	101	349	gi|255630972|gb|ACU15850.1|	232	1	84	0.5	0.69	0.01	84	78.2	3e-13	--	unknown [Glycine max]
CL8070.Contig1_A	1511	91	1134	gi|255553843|ref|XP_002517962.1|	344	1	336	0.62	0.73	0.01	351	443.4	4e-123	--	Peroxisomal membrane protein, putative [Ricinus communis] >gi|223542944|gb|EEF44480.1| Peroxisomal membrane protein, putative [Ricinus communis]
CL8071.Contig1_A	756	417	488	gi|225424772|ref|XP_002269008.1|	178	155	178	0.75	0.88	0	24	38.9	8e-45	--	PREDICTED: uncharacterized protein LOC100267269 [Vitis vinifera]
CL8071.Contig2_A	419	1	135	gi|224099701|ref|XP_002311583.1|	189	142	186	0.8	0.96	0	45	76.3	1e-13	--	predicted protein [Populus trichocarpa] >gi|222851403|gb|EEE88950.1| predicted protein [Populus trichocarpa]
CL8071.Contig3_A	279	58	279	gi|225424772|ref|XP_002269008.1|	178	1	75	0.76	0.93	0.01	75	120.9	4e-27	--	PREDICTED: uncharacterized protein LOC100267269 [Vitis vinifera]
CL8071.Contig4_A	260	105	170	gi|351721484|ref|NP_001235419.1|	186	14	35	0.68	0.91	0	22	38.5	3e-10	--	uncharacterized protein LOC100306463 [Glycine max]
CL8073.Contig1_A	1271	138	908	gi|224119706|ref|XP_002318141.1|	251	4	251	0.79	0.88	0	257	413.7	2e-114	--	predicted protein [Populus trichocarpa] >gi|118488068|gb|ABK95854.1| unknown [Populus trichocarpa] >gi|222858814|gb|EEE96361.1| predicted protein [Populus trichocarpa]
CL8074.Contig1_A	2319	397	2094	gi|224074263|ref|XP_002304327.1|	557	1	557	0.78	0.86	0	568	878.2	0	--	calcium dependent protein kinase 16 [Populus trichocarpa] >gi|222841759|gb|EEE79306.1| calcium dependent protein kinase 16 [Populus trichocarpa]
CL8075.Contig1_A	274	2	238	gi|147797618|emb|CAN65005.1|	1058	215	293	0.5	0.69	0.01	80	83.2	1e-15	--	hypothetical protein VITISV_023491 [Vitis vinifera]
CL8075.Contig2_A	206	20	190	gi|163955688|gb|ABY49842.1|	1382	226	282	0.4	0.61	0	57	50.4	7e-06	--	hypothetical protein [Vitis hybrid cultivar]
CL8077.Contig1_A	293	26	292	gi|255541446|ref|XP_002511787.1|	609	108	196	0.75	0.89	0	89	143.3	8e-34	--	DNA binding protein, putative [Ricinus communis] >gi|223548967|gb|EEF50456.1| DNA binding protein, putative [Ricinus communis]
CL8077.Contig2_A	1328	32	1252	gi|357507117|ref|XP_003623847.1|	612	47	451	0.62	0.73	0.01	411	506.5	3e-142	--	Flap endonuclease GEN-like protein [Medicago truncatula] >gi|124360235|gb|ABN08248.1| Helix-hairpin-helix motif, class 2 [Medicago truncatula] >gi|355498862|gb|AES80065.1| Flap endonuclease GEN-like protein [Medicago truncatula]
CL8078.Contig1_A	2994	148	2484	gi|301318132|gb|ADK66981.1|	780	1	780	0.8	0.88	0	782	1260	0	--	chloride channel ClC3 [Vitis vinifera]
CL8078.Contig2_A	2934	148	2484	gi|301318132|gb|ADK66981.1|	780	1	780	0.79	0.88	0	782	1254.6	0	--	chloride channel ClC3 [Vitis vinifera]
CL8081.Contig1_A	1407	592	1323	gi|225441908|ref|XP_002284479.1|	463	219	462	0.88	0.92	0	244	429.9	4e-119	--	PREDICTED: glycerol-3-phosphate dehydrogenase [NAD(P)+] isoform 1 [Vitis vinifera] >gi|297739619|emb|CBI29801.3| unnamed protein product [Vitis vinifera]
CL8081.Contig2_A	1151	336	1067	gi|225441908|ref|XP_002284479.1|	463	219	462	0.88	0.92	0	244	429.9	3e-119	--	PREDICTED: glycerol-3-phosphate dehydrogenase [NAD(P)+] isoform 1 [Vitis vinifera] >gi|297739619|emb|CBI29801.3| unnamed protein product [Vitis vinifera]
CL8083.Contig1_A	2073	310	1713	gi|224121616|ref|XP_002330745.1|	481	1	467	0.79	0.87	0	469	756.1	0	--	predicted protein [Populus trichocarpa] >gi|222872521|gb|EEF09652.1| predicted protein [Populus trichocarpa]
CL8084.Contig1_A	482	23	472	gi|299115408|emb|CBN74239.1|	1104	587	742	0.25	0.46	0.09	164	55.8	2e-07	--	hypothetical protein (Partial) [Ectocarpus siliculosus]
CL8084.Contig2_A	378	39	368	gi|299115408|emb|CBN74239.1|	1104	625	742	0.28	0.48	0.11	124	51.2	4e-06	--	hypothetical protein (Partial) [Ectocarpus siliculosus]
CL8086.Contig1_A	1239	513	974	gi|225423730|ref|XP_002278252.1|	154	1	154	0.84	0.91	0	154	270.4	3e-71	--	PREDICTED: glycine cleavage system H protein, mitochondrial [Vitis vinifera] >gi|297737954|emb|CBI27155.3| unnamed protein product [Vitis vinifera]
CL8088.Contig1_A	1654	6	1652	gi|224126907|ref|XP_002319956.1|	1041	60	636	0.65	0.77	0.05	579	744.6	0	--	predicted protein [Populus trichocarpa] >gi|222858332|gb|EEE95879.1| predicted protein [Populus trichocarpa]
CL8088.Contig2_A	1162	6	1136	gi|224126907|ref|XP_002319956.1|	1041	60	435	0.66	0.78	0	378	487.6	1e-136	--	predicted protein [Populus trichocarpa] >gi|222858332|gb|EEE95879.1| predicted protein [Populus trichocarpa]
CL8088.Contig3_A	968	49	966	gi|356539676|ref|XP_003538321.1|	1016	309	612	0.63	0.79	0	306	387.9	1e-106	--	PREDICTED: phagocyte signaling-impaired protein-like [Glycine max]
CL8088.Contig4_A	476	67	453	gi|255550595|ref|XP_002516347.1|	1014	310	436	0.5	0.71	0	129	125.9	1e-28	--	TPR repeat-containing protein R13F6.10, putative [Ricinus communis] >gi|223544513|gb|EEF46031.1| TPR repeat-containing protein R13F6.10, putative [Ricinus communis]
CL8090.Contig1_A	1583	3	1583	gi|225427145|ref|XP_002279665.1|	1470	611	1143	0.77	0.86	0.01	533	802.7	0	--	PREDICTED: pattern formation protein EMB30-like [Vitis vinifera]
CL8092.Contig1_A	615	3	611	gi|297847374|ref|XP_002891568.1|	1153	126	315	0.46	0.66	0	203	178.3	6e-44	--	hypothetical protein ARALYDRAFT_474163 [Arabidopsis lyrata subsp. lyrata] >gi|297337410|gb|EFH67827.1| hypothetical protein ARALYDRAFT_474163 [Arabidopsis lyrata subsp. lyrata]
CL8092.Contig2_A	316	2	316	gi|356536810|ref|XP_003536927.1|	1215	270	368	0.51	0.72	0	105	112.1	2e-24	--	PREDICTED: myosin-J heavy chain-like [Glycine max]
CL8092.Contig3_A	208	5	205	gi|325185330|emb|CCA19817.1|	1429	78	144	0.46	0.75	0	67	75.9	1e-13	--	myosinlike protein putative [Albugo laibachii Nc14]
CL8094.Contig1_A	1079	41	316	gi|356514101|ref|XP_003525745.1|	1232	101	197	0.36	0.49	0.05	97	57	8e-23	--	PREDICTED: uncharacterized protein LOC100809540 [Glycine max]
CL8095.Contig1_A	1072	41	802	gi|296081717|emb|CBI20722.3|	957	292	528	0.25	0.44	0.03	261	67.8	2e-10	--	unnamed protein product [Vitis vinifera]
CL8096.Contig1_A	1905	1	99	gi|359491066|ref|XP_002279926.2|	1247	660	692	0.79	0.88	0	33	59.3	0	--	PREDICTED: uncharacterized protein LOC100266414 [Vitis vinifera]
CL8096.Contig2_A	3596	14	3406	gi|297734403|emb|CBI15650.3|	1216	75	1216	0.73	0.83	0.02	1149	1615.1	0	--	unnamed protein product [Vitis vinifera]
CL8097.Contig1_A	530	42	485	gi|357440519|ref|XP_003590537.1|	285	143	285	0.72	0.83	0	148	206.8	1e-52	--	Transcription factor UNE12 [Medicago truncatula] >gi|355479585|gb|AES60788.1| Transcription factor UNE12 [Medicago truncatula]
CL8097.Contig2_A	529	2	127	gi|359487888|ref|XP_002274833.2|	331	251	293	0.58	0.72	0.02	43	50.1	5e-19	--	PREDICTED: transcription factor UNE12-like [Vitis vinifera]
CL8097.Contig3_A	284	2	127	gi|359487888|ref|XP_002274833.2|	331	251	293	0.58	0.72	0.02	43	50.1	3e-16	--	PREDICTED: transcription factor UNE12-like [Vitis vinifera]
CL8098.Contig1_A	1702	180	1625	gi|225465947|ref|XP_002272325.1|	483	2	478	0.8	0.9	0	482	771.5	0	--	PREDICTED: uridine 5&apos;-monophosphate synthase-like [Vitis vinifera]
CL8099.Contig1_A	987	151	987	gi|255568345|ref|XP_002525147.1|	347	17	293	0.56	0.72	0.01	281	323.9	2e-87	--	cysteine protease, putative [Ricinus communis] >gi|223535606|gb|EEF37274.1| cysteine protease, putative [Ricinus communis]
CL8099.Contig2_A	1512	153	1154	gi|255568345|ref|XP_002525147.1|	347	14	346	0.61	0.75	0.02	340	431.8	1e-119	--	cysteine protease, putative [Ricinus communis] >gi|223535606|gb|EEF37274.1| cysteine protease, putative [Ricinus communis]
CL8100.Contig1_A	2314	581	2314	gi|225436930|ref|XP_002275196.1|	926	348	926	0.65	0.81	0	579	747.7	0	--	PREDICTED: uncharacterized protein LOC100256371 [Vitis vinifera] >gi|296086702|emb|CBI32337.3| unnamed protein product [Vitis vinifera]
CL8100.Contig2_A	2289	556	2289	gi|225436930|ref|XP_002275196.1|	926	348	926	0.65	0.81	0	579	747.7	0	--	PREDICTED: uncharacterized protein LOC100256371 [Vitis vinifera] >gi|296086702|emb|CBI32337.3| unnamed protein product [Vitis vinifera]
CL8101.Contig1_A	207	6	206	gi|147832524|emb|CAN63955.1|	1117	516	585	0.61	0.77	0.04	70	86.3	1e-16	--	hypothetical protein VITISV_034255 [Vitis vinifera]
CL8103.Contig1_A	1877	265	1797	gi|359477390|ref|XP_002280477.2|	810	296	810	0.65	0.81	0.01	518	672.5	0	--	PREDICTED: CWF19-like protein 2-like [Vitis vinifera] >gi|297737179|emb|CBI26380.3| unnamed protein product [Vitis vinifera]
CL8104.Contig1_A	497	2	496	gi|224069064|ref|XP_002302891.1|	1058	324	488	0.88	0.96	0	165	307	6e-83	--	predicted protein [Populus trichocarpa] >gi|222844617|gb|EEE82164.1| predicted protein [Populus trichocarpa]
CL8104.Contig2_A	448	2	448	gi|255573671|ref|XP_002527757.1|	1032	324	472	0.91	0.96	0	149	282.3	1e-75	--	Importin-7, putative [Ricinus communis] >gi|223532844|gb|EEF34618.1| Importin-7, putative [Ricinus communis]
CL8105.Contig1_A	1916	284	1486	gi|255580601|ref|XP_002531124.1|	401	1	401	0.9	0.96	0	401	746.1	0	--	serine-pyruvate aminotransferase, putative [Ricinus communis] >gi|223529288|gb|EEF31258.1| serine-pyruvate aminotransferase, putative [Ricinus communis]
CL8105.Contig2_A	1779	284	1486	gi|255580601|ref|XP_002531124.1|	401	1	401	0.9	0.96	0	401	746.1	0	--	serine-pyruvate aminotransferase, putative [Ricinus communis] >gi|223529288|gb|EEF31258.1| serine-pyruvate aminotransferase, putative [Ricinus communis]
CL8106.Contig1_A	1638	166	1431	gi|359479631|ref|XP_003632308.1|	433	2	433	0.61	0.78	0.03	433	519.2	6e-146	--	PREDICTED: tRNA (guanine-N(7)-)-methyltransferase subunit WDR4-like [Vitis vinifera] >gi|296085216|emb|CBI28711.3| unnamed protein product [Vitis vinifera]
CL8106.Contig2_A	1118	33	917	gi|255567566|ref|XP_002524762.1|	435	2	307	0.63	0.76	0.04	306	375.6	7e-103	--	WD-repeat protein, putative [Ricinus communis] >gi|223535946|gb|EEF37605.1| WD-repeat protein, putative [Ricinus communis]
CL8107.Contig1_A	843	314	841	gi|255554650|ref|XP_002518363.1|	401	1	189	0.65	0.78	0.07	189	248.4	8e-65	--	DNA binding protein, putative [Ricinus communis] >gi|223542458|gb|EEF43999.1| DNA binding protein, putative [Ricinus communis]
CL8107.Contig2_A	377	2	376	gi|356514643|ref|XP_003526014.1|	383	12	146	0.57	0.7	0.07	135	149.8	9e-36	--	PREDICTED: uncharacterized protein LOC100783895 [Glycine max]
CL8108.Contig1_A	1359	55	1182	gi|255583387|ref|XP_002532454.1|	1140	5	325	0.45	0.56	0.03	387	262.3	1e-68	--	conserved hypothetical protein [Ricinus communis] >gi|223527844|gb|EEF29940.1| conserved hypothetical protein [Ricinus communis]
CL8111.Contig1_A	430	117	230	gi|297738462|emb|CBI27663.3|	287	22	59	0.58	0.71	0	38	58.2	3e-08	--	unnamed protein product [Vitis vinifera]
CL8111.Contig2_A	289	72	257	gi|356565962|ref|XP_003551204.1|	285	225	285	0.73	0.82	0	62	100.1	8e-21	--	PREDICTED: ranBP2-type zinc finger protein At1g67325-like [Glycine max]
CL8113.Contig1_A	1303	781	1068	gi|224130454|ref|XP_002320841.1|	303	14	106	0.51	0.65	0	96	94	5e-18	--	predicted protein [Populus trichocarpa] >gi|222861614|gb|EEE99156.1| predicted protein [Populus trichocarpa]
CL8113.Contig2_A	1274	161	1039	gi|224130454|ref|XP_002320841.1|	303	14	303	0.71	0.82	0	293	420.2	3e-116	--	predicted protein [Populus trichocarpa] >gi|222861614|gb|EEE99156.1| predicted protein [Populus trichocarpa]
CL8116.Contig1_A	1365	263	1363	gi|255543829|ref|XP_002512977.1|	552	182	548	0.74	0.87	0	367	569.7	3e-161	--	DNA-damage-inducible protein f, putative [Ricinus communis] >gi|223547988|gb|EEF49480.1| DNA-damage-inducible protein f, putative [Ricinus communis]
CL8116.Contig2_A	911	263	874	gi|255543829|ref|XP_002512977.1|	552	345	548	0.73	0.87	0	204	316.2	3e-85	--	DNA-damage-inducible protein f, putative [Ricinus communis] >gi|223547988|gb|EEF49480.1| DNA-damage-inducible protein f, putative [Ricinus communis]
CL8117.Contig1_A	387	1	288	gi|356576123|ref|XP_003556183.1|	500	1	95	0.42	0.67	0	96	87	7e-17	--	PREDICTED: cytochrome P450 89A2-like [Glycine max]
CL8117.Contig2_A	362	80	352	gi|359489951|ref|XP_002268614.2|	549	196	286	0.45	0.64	0.01	92	77.4	6e-14	--	PREDICTED: cytochrome P450 89A2 [Vitis vinifera]
CL8117.Contig3_A	2002	110	1750	gi|255566104|ref|XP_002524040.1|	516	1	510	0.57	0.71	0	548	594.7	1e-168	--	cytochrome P450, putative [Ricinus communis] >gi|223536767|gb|EEF38408.1| cytochrome P450, putative [Ricinus communis]
CL8117.Contig4_A	269	2	268	gi|225454627|ref|XP_002266611.1|	521	428	513	0.69	0.79	0.02	91	124.4	4e-28	--	PREDICTED: cytochrome P450 89A2-like [Vitis vinifera]
CL8118.Contig2_A	1469	566	742	gi|326534270|dbj|BAJ89485.1|	162	26	84	0.58	0.75	0.02	60	68.9	5e-35	--	predicted protein [Hordeum vulgare subsp. vulgare]
CL8118.Contig3_A	1345	593	946	gi|297736746|emb|CBI25947.3|	182	59	176	0.75	0.89	0	118	189.1	1e-46	--	unnamed protein product [Vitis vinifera]
CL8120.Contig1_A	1610	215	1303	gi|297735686|emb|CBI18373.3|	355	3	348	0.57	0.72	0	363	409.5	7e-113	--	unnamed protein product [Vitis vinifera]
CL8120.Contig2_A	955	91	687	gi|225443466|ref|XP_002269717.1|	1068	16	203	0.53	0.72	0	199	226.9	3e-58	--	PREDICTED: protein STRUBBELIG-RECEPTOR FAMILY 5-like [Vitis vinifera]
CL8121.Contig1_A	689	1	687	gi|255572389|ref|XP_002527133.1|	1269	41	270	0.46	0.64	0.04	239	202.2	4e-51	--	ATP-dependent RNA helicase, putative [Ricinus communis] >gi|223533556|gb|EEF35296.1| ATP-dependent RNA helicase, putative [Ricinus communis]
CL8122.Contig1_A	959	29	580	gi|297847068|ref|XP_002891415.1|	192	1	186	0.74	0.83	0.01	186	283.5	2e-75	--	EMB2191 [Arabidopsis lyrata subsp. lyrata] >gi|297337257|gb|EFH67674.1| EMB2191 [Arabidopsis lyrata subsp. lyrata]
CL8122.Contig2_A	937	29	580	gi|297847068|ref|XP_002891415.1|	192	1	186	0.74	0.83	0.01	186	283.5	2e-75	--	EMB2191 [Arabidopsis lyrata subsp. lyrata] >gi|297337257|gb|EFH67674.1| EMB2191 [Arabidopsis lyrata subsp. lyrata]
CL8123.Contig1_A	255	1	255	gi|3023839|sp|P93398.1|GBB2_TOBAC	377	245	329	0.84	0.88	0	85	158.3	2e-38	--	RecName: Full=Guanine nucleotide-binding protein subunit beta-2 >gi|1835163|emb|CAB06619.1| G protein beta subunit [Nicotiana tabacum]
CL8123.Contig2_A	1670	281	1411	gi|255536823|ref|XP_002509478.1|	377	1	377	0.86	0.93	0	377	684.1	0	--	guanine nucleotide-binding protein beta, putative [Ricinus communis] >gi|223549377|gb|EEF50865.1| guanine nucleotide-binding protein beta, putative [Ricinus communis]
CL8124.Contig1_A	1410	145	1056	gi|224067860|ref|XP_002302569.1|	319	14	317	0.76	0.87	0	304	508.4	9e-143	--	predicted protein [Populus trichocarpa] >gi|222844295|gb|EEE81842.1| predicted protein [Populus trichocarpa]
CL8124.Contig2_A	1388	123	1034	gi|224067860|ref|XP_002302569.1|	319	14	317	0.76	0.87	0	304	508.4	9e-143	--	predicted protein [Populus trichocarpa] >gi|222844295|gb|EEE81842.1| predicted protein [Populus trichocarpa]
CL8124.Contig3_A	824	63	476	gi|18398699|ref|NP_566364.1|	309	172	309	0.73	0.88	0	138	223.4	2e-57	--	calcineurin-like metallo-phosphoesterase-like protein [Arabidopsis thaliana] >gi|332641321|gb|AEE74842.1| calcineurin-like metallo-phosphoesterase-like protein [Arabidopsis thaliana]
CL8126.Contig1_A	818	64	777	gi|47834687|gb|AAT38997.1|	617	266	509	0.52	0.67	0.07	255	231.9	7e-60	--	AML1 [Beta vulgaris]
CL8126.Contig2_A	2743	264	2048	gi|47834687|gb|AAT38997.1|	617	9	616	0.53	0.65	0.05	626	563.1	7e-159	--	AML1 [Beta vulgaris]
CL8126.Contig3_A	2644	264	1976	gi|47834687|gb|AAT38997.1|	617	9	592	0.52	0.65	0.05	602	526.2	9e-148	--	AML1 [Beta vulgaris]
CL8126.Contig4_A	1768	264	1727	gi|47834687|gb|AAT38997.1|	617	9	509	0.47	0.6	0.06	519	377.5	3e-103	--	AML1 [Beta vulgaris]
CL8126.Contig5_A	1694	64	1026	gi|47834687|gb|AAT38997.1|	617	266	592	0.6	0.74	0.05	338	380.6	3e-104	--	AML1 [Beta vulgaris]
CL8127.Contig1_A	2038	334	1641	gi|225436849|ref|XP_002270788.1|	494	53	488	0.62	0.77	0	436	548.1	1e-154	--	PREDICTED: pentatricopeptide repeat-containing protein At2g30780 [Vitis vinifera] >gi|296086664|emb|CBI32299.3| unnamed protein product [Vitis vinifera]
CL8127.Contig2_A	278	3	278	gi|225436849|ref|XP_002270788.1|	494	81	172	0.53	0.78	0	92	109.4	1e-23	--	PREDICTED: pentatricopeptide repeat-containing protein At2g30780 [Vitis vinifera] >gi|296086664|emb|CBI32299.3| unnamed protein product [Vitis vinifera]
CL8128.Contig1_A	1950	176	1570	gi|359483911|ref|XP_002272288.2|	512	49	512	0.78	0.91	0	465	774.6	0	--	PREDICTED: uncharacterized protein LOC100251522 [Vitis vinifera] >gi|297740769|emb|CBI30951.3| unnamed protein product [Vitis vinifera]
CL8132.Contig1_A	757	2	757	gi|297840355|ref|XP_002888059.1|	1265	369	621	0.82	0.94	0	253	420.6	1e-116	--	patatin family protein [Arabidopsis lyrata subsp. lyrata] >gi|297333900|gb|EFH64318.1| patatin family protein [Arabidopsis lyrata subsp. lyrata]
CL8132.Contig2_A	213	2	184	gi|255554945|ref|XP_002518510.1|	1318	630	690	0.9	0.98	0	61	118.6	2e-26	--	conserved hypothetical protein [Ricinus communis] >gi|223542355|gb|EEF43897.1| conserved hypothetical protein [Ricinus communis]
CL8132.Contig3_A	210	1	210	gi|297840355|ref|XP_002888059.1|	1265	410	479	0.8	0.93	0	70	110.5	6e-24	--	patatin family protein [Arabidopsis lyrata subsp. lyrata] >gi|297333900|gb|EFH64318.1| patatin family protein [Arabidopsis lyrata subsp. lyrata]
CL8133.Contig1_A	1145	63	932	gi|224142171|ref|XP_002324432.1|	291	1	291	0.59	0.74	0	291	381.7	1e-104	--	predicted protein [Populus trichocarpa] >gi|222865866|gb|EEF02997.1| predicted protein [Populus trichocarpa]
CL8133.Contig2_A	409	6	401	gi|224119808|ref|XP_002331166.1|	182	4	136	0.63	0.77	0.01	133	179.9	8e-45	--	predicted protein [Populus trichocarpa] >gi|222873249|gb|EEF10380.1| predicted protein [Populus trichocarpa]
CL8133.Contig3_A	502	48	500	gi|297738786|emb|CBI28031.3|	900	629	780	0.59	0.73	0.01	152	185.7	2e-46	--	unnamed protein product [Vitis vinifera]
CL8134.Contig1_A	628	65	628	gi|296086630|emb|CBI32265.3|	466	23	210	0.61	0.74	0	188	232.3	3e-60	--	unnamed protein product [Vitis vinifera]
CL8135.Contig1_A	1217	669	1046	gi|356537694|ref|XP_003537360.1|	346	89	226	0.33	0.54	0.1	140	84	4e-15	--	PREDICTED: uncharacterized protein LOC100786835 [Glycine max]
CL8135.Contig2_A	398	6	209	gi|255562647|ref|XP_002522329.1|	322	249	318	0.47	0.66	0.03	70	68.9	2e-11	--	Upstream activation factor subunit UAF30, putative [Ricinus communis] >gi|223538407|gb|EEF40013.1| Upstream activation factor subunit UAF30, putative [Ricinus communis]
CL8136.Contig1_A	2135	239	2053	gi|359489162|ref|XP_002265726.2|	638	12	638	0.64	0.75	0.04	627	783.5	0	--	PREDICTED: protein SCAI homolog [Vitis vinifera]
CL8136.Contig2_A	963	242	961	gi|356504470|ref|XP_003521019.1|	584	26	265	0.78	0.9	0	240	397.1	1e-109	--	PREDICTED: protein SCAI-like [Glycine max]
CL8137.Contig1_A	657	3	656	gi|255539150|ref|XP_002510640.1|	549	56	270	0.62	0.81	0.01	220	273.9	1e-72	--	AMP dependent CoA ligase, putative [Ricinus communis] >gi|223551341|gb|EEF52827.1| AMP dependent CoA ligase, putative [Ricinus communis]
CL8138.Contig1_A	2569	166	2220	gi|225451956|ref|XP_002283177.1|	650	1	649	0.73	0.81	0.02	698	940.6	0	--	PREDICTED: translation initiation factor eIF-2B subunit delta-like [Vitis vinifera]
CL8138.Contig2_A	1388	77	1039	gi|298204381|emb|CBI16861.3|	492	171	491	0.88	0.97	0	321	572.8	4e-162	--	unnamed protein product [Vitis vinifera]
CL8139.Contig1_A	967	312	815	gi|224134871|ref|XP_002327510.1|	169	1	168	0.87	0.95	0	168	316.2	4e-85	--	predicted protein [Populus trichocarpa] >gi|222836064|gb|EEE74485.1| predicted protein [Populus trichocarpa]
CL8139.Contig2_A	866	312	815	gi|224134871|ref|XP_002327510.1|	169	1	168	0.87	0.95	0	168	316.2	3e-85	--	predicted protein [Populus trichocarpa] >gi|222836064|gb|EEE74485.1| predicted protein [Populus trichocarpa]
CL8144.Contig1_A	255	30	254	gi|359487302|ref|XP_002274438.2|	730	1	75	0.57	0.75	0	75	102.1	2e-21	--	PREDICTED: uncharacterized protein LOC100249974 [Vitis vinifera]
CL8144.Contig2_A	242	50	241	gi|359487302|ref|XP_002274438.2|	730	12	75	0.5	0.7	0	64	77	7e-14	--	PREDICTED: uncharacterized protein LOC100249974 [Vitis vinifera]
CL8145.Contig1_A	731	112	729	gi|255579228|ref|XP_002530460.1|	1382	420	603	0.27	0.39	0	207	52.4	6e-06	--	transcription cofactor, putative [Ricinus communis] >gi|223530005|gb|EEF31930.1| transcription cofactor, putative [Ricinus communis]
CL8145.Contig2_A	728	88	690	gi|168062584|ref|XP_001783259.1|	1457	840	1055	0.28	0.4	0.12	229	62.4	6e-09	--	predicted protein [Physcomitrella patens subsp. patens] >gi|162665263|gb|EDQ51954.1| predicted protein [Physcomitrella patens subsp. patens]
CL8146.Contig1_A	574	233	574	gi|77553423|gb|ABA96219.1|	203	74	201	0.33	0.45	0.11	128	60.1	2e-08	--	expressed protein [Oryza sativa Japonica Group]
CL8146.Contig2_A	485	144	485	gi|77553423|gb|ABA96219.1|	203	74	201	0.33	0.45	0.11	128	60.5	1e-08	--	expressed protein [Oryza sativa Japonica Group]
CL8151.Contig1_A	554	110	460	gi|359493828|ref|XP_002282618.2|	127	1	117	0.73	0.85	0	117	191.4	5e-48	--	PREDICTED: protein yippee-like At5g53940-like [Vitis vinifera] >gi|302142969|emb|CBI20264.3| unnamed protein product [Vitis vinifera]
CL8151.Contig2_A	438	39	344	gi|356549697|ref|XP_003543228.1|	129	1	102	0.75	0.86	0	102	173.3	8e-43	--	PREDICTED: protein yippee-like At5g53940-like [Glycine max]
CL8156.Contig1_A	2173	448	2055	gi|224108011|ref|XP_002314687.1|	559	17	559	0.76	0.82	0.02	548	767.7	0	--	predicted protein [Populus trichocarpa] >gi|222863727|gb|EEF00858.1| predicted protein [Populus trichocarpa]
CL8156.Contig2_A	2145	1836	2027	gi|224108011|ref|XP_002314687.1|	559	17	76	0.42	0.57	0.02	65	28.5	0	--	predicted protein [Populus trichocarpa] >gi|222863727|gb|EEF00858.1| predicted protein [Populus trichocarpa]
CL8157.Contig1_A	2638	2	2359	gi|225462062|ref|XP_002269575.1|	1401	592	1401	0.59	0.74	0.04	815	884.4	0	--	PREDICTED: enhancer of mRNA-decapping protein 4-like [Vitis vinifera]
CL8157.Contig2_A	1889	3	1610	gi|225462062|ref|XP_002269575.1|	1401	860	1401	0.68	0.83	0.02	546	721.1	0	--	PREDICTED: enhancer of mRNA-decapping protein 4-like [Vitis vinifera]
CL8157.Contig3_A	1108	3	1106	gi|225462062|ref|XP_002269575.1|	1401	860	1233	0.65	0.8	0.03	378	459.9	2e-128	--	PREDICTED: enhancer of mRNA-decapping protein 4-like [Vitis vinifera]
CL8157.Contig4_A	532	97	531	gi|296090001|emb|CBI39820.3|	1270	1126	1270	0.77	0.87	0	145	229.2	2e-59	--	unnamed protein product [Vitis vinifera]
CL8158.Contig1_A	571	87	569	gi|147810042|emb|CAN69364.1|	313	5	152	0.52	0.62	0.05	170	152.5	2e-36	--	hypothetical protein VITISV_006045 [Vitis vinifera]
CL8159.Contig1_A	239	9	212	gi|332322210|emb|CCA66235.1|	1380	1113	1180	0.47	0.68	0	68	80.1	9e-15	--	hypothetical protein [Beta vulgaris subsp. vulgaris]
CL8161.Contig1_A	657	3	602	gi|224082810|ref|XP_002306848.1|	428	1	195	0.81	0.88	0	200	322.4	2e-87	--	predicted protein [Populus trichocarpa] >gi|222856297|gb|EEE93844.1| predicted protein [Populus trichocarpa]
CL8161.Contig2_A	522	3	461	gi|224082810|ref|XP_002306848.1|	428	43	195	0.9	0.95	0	153	281.6	3e-75	--	predicted protein [Populus trichocarpa] >gi|222856297|gb|EEE93844.1| predicted protein [Populus trichocarpa]
CL8162.Contig1_A	1289	2	829	gi|225436472|ref|XP_002273011.1|	455	176	450	0.54	0.74	0.01	278	310.8	2e-83	--	PREDICTED: uncharacterized protein LOC100265349 [Vitis vinifera]
CL8163.Contig1_A	955	450	887	gi|255566985|ref|XP_002524475.1|	143	3	129	0.47	0.61	0.01	148	137.9	1e-31	--	conserved hypothetical protein [Ricinus communis] >gi|223536263|gb|EEF37915.1| conserved hypothetical protein [Ricinus communis]
CL8163.Contig2_A	895	450	827	gi|255566985|ref|XP_002524475.1|	143	3	129	0.55	0.71	0.02	128	152.9	5e-36	--	conserved hypothetical protein [Ricinus communis] >gi|223536263|gb|EEF37915.1| conserved hypothetical protein [Ricinus communis]
CL8164.Contig1_A	1555	67	1179	gi|147782976|emb|CAN72958.1|	418	56	417	0.59	0.76	0	372	438.7	1e-121	--	hypothetical protein VITISV_010788 [Vitis vinifera]
CL8164.Contig2_A	1533	67	1179	gi|147782976|emb|CAN72958.1|	418	56	417	0.59	0.76	0	372	438.7	1e-121	--	hypothetical protein VITISV_010788 [Vitis vinifera]
CL8165.Contig1_A	961	13	831	gi|356527730|ref|XP_003532461.1|	453	4	276	0.56	0.75	0	273	318.9	6e-86	--	PREDICTED: F-box/LRR-repeat protein At4g29420-like [Glycine max]
CL8166.Contig1_A	358	4	357	gi|297736145|emb|CBI24183.3|	349	67	184	0.96	0.98	0	118	226.5	7e-59	--	unnamed protein product [Vitis vinifera]
CL8166.Contig2_A	1511	249	1451	gi|211906450|gb|ACJ11718.1|	401	1	401	0.9	0.97	0	401	721.5	0	--	phosphoglycerate kinase [Gossypium hirsutum]
CL8167.Contig1_A	2459	400	1860	gi|255546433|ref|XP_002514276.1|	508	14	508	0.7	0.83	0.02	495	698.7	0	--	sugar transporter, putative [Ricinus communis] >gi|223546732|gb|EEF48230.1| sugar transporter, putative [Ricinus communis]
CL8167.Contig2_A	1036	42	437	gi|255546433|ref|XP_002514276.1|	508	14	147	0.65	0.78	0.01	134	169.5	6e-41	--	sugar transporter, putative [Ricinus communis] >gi|223546732|gb|EEF48230.1| sugar transporter, putative [Ricinus communis]
CL8168.Contig1_A	1009	234	716	gi|217071202|gb|ACJ83961.1|	192	30	190	0.84	0.91	0	161	281.2	1e-74	--	unknown [Medicago truncatula]
CL8168.Contig2_A	774	128	481	gi|351726772|ref|NP_001236370.1|	157	38	155	0.88	0.95	0	118	217.6	1e-55	--	uncharacterized protein LOC100305764 [Glycine max]
CL8168.Contig3_A	677	178	384	gi|351726772|ref|NP_001236370.1|	157	87	155	0.86	0.96	0	69	129	5e-29	--	uncharacterized protein LOC100305764 [Glycine max]
CL8169.Contig1_A	534	1	534	gi|359492366|ref|XP_002284607.2|	1027	459	639	0.38	0.58	0.03	184	100.5	1e-20	--	PREDICTED: NAD kinase 2, chloroplastic-like [Vitis vinifera]
CL8169.Contig2_A	487	1	483	gi|359492366|ref|XP_002284607.2|	1027	459	639	0.33	0.5	0.12	184	77.4	8e-14	--	PREDICTED: NAD kinase 2, chloroplastic-like [Vitis vinifera]
CL8170.Contig1_A	1436	288	956	gi|225424639|ref|XP_002285502.1|	227	2	224	0.83	0.94	0	223	399.4	6e-110	--	PREDICTED: ubiquinone biosynthesis protein COQ4 homolog, mitochondrial [Vitis vinifera]
CL8170.Contig2_A	533	304	531	gi|296081368|emb|CBI16801.3|	237	1	76	0.82	0.97	0	76	132.5	2e-30	--	unnamed protein product [Vitis vinifera]
CL8171.Contig1_A	2754	80	556	gi|350535803|ref|NP_001234214.1|	1018	193	353	0.38	0.6	0.04	165	116.3	2e-24	--	phototropin-1 [Solanum lycopersicum] >gi|151176133|gb|ABN42185.2| phototropin-1 [Solanum lycopersicum]
CL8171.Contig2_A	2477	80	556	gi|350535803|ref|NP_001234214.1|	1018	193	353	0.38	0.6	0.04	165	116.3	2e-24	--	phototropin-1 [Solanum lycopersicum] >gi|151176133|gb|ABN42185.2| phototropin-1 [Solanum lycopersicum]
CL8173.Contig1_A	2501	1	1083	gi|332322132|emb|CCA66040.1|	1362	3	362	0.29	0.48	0.01	364	161	7e-38	--	hypothetical protein [Beta vulgaris subsp. vulgaris]
CL8176.Contig1_A	233	10	204	gi|147767481|emb|CAN71255.1|	287	1	74	0.46	0.59	0.12	74	60.5	7e-09	--	hypothetical protein VITISV_043222 [Vitis vinifera]
CL8177.Contig1_A	1440	110	1435	gi|224135829|ref|XP_002327314.1|	449	10	438	0.5	0.68	0	442	458.4	1e-127	--	UDP-glucose:flavonoid 3-o-glucosyltransferase [Populus trichocarpa] >gi|222835684|gb|EEE74119.1| UDP-glucose:flavonoid 3-o-glucosyltransferase [Populus trichocarpa]
CL8177.Contig2_A	992	166	990	gi|255557977|ref|XP_002520017.1|	451	165	436	0.55	0.75	0	275	310.5	2e-83	--	UDP-glucosyltransferase, putative [Ricinus communis] >gi|223540781|gb|EEF42341.1| UDP-glucosyltransferase, putative [Ricinus communis]
CL8178.Contig1_A	575	3	473	gi|121644|sp|P17816.1|GRP1_HORVU	200	61	185	0.33	0.37	0.01	158	55.5	5e-07	--	RecName: Full=Glycine-rich cell wall structural protein; Flags: Precursor >gi|295808|emb|CAA36811.1| glycine-rich protein [Hordeum vulgare subsp. vulgare]
CL8178.Contig2_A	533	3	494	gi|166378|gb|AAA32653.1|	191	22	183	0.34	0.42	0.15	192	79.3	2e-14	--	envronmental stress-inducible protein [Medicago sativa] >gi|252397|gb|AAB22713.1| abscisic acid-and environmental stress-inducible protein [Medicago sativa]
CL8180.Contig1_A	1073	153	1073	gi|255548449|ref|XP_002515281.1|	327	4	310	0.62	0.81	0.01	311	391.3	1e-107	--	conserved hypothetical protein [Ricinus communis] >gi|223545761|gb|EEF47265.1| conserved hypothetical protein [Ricinus communis]
CL8182.Contig1_A	483	2	478	gi|225459589|ref|XP_002284506.1|	855	656	823	0.53	0.71	0.05	168	170.6	6e-42	--	PREDICTED: uncharacterized protein LOC100254101 [Vitis vinifera]
CL8182.Contig2_A	1615	188	1615	gi|225459589|ref|XP_002284506.1|	855	361	847	0.58	0.73	0.03	492	526.6	4e-148	--	PREDICTED: uncharacterized protein LOC100254101 [Vitis vinifera]
CL8182.Contig3_A	316	2	316	gi|255545362|ref|XP_002513741.1|	202	86	192	0.65	0.8	0.02	107	138.7	2e-32	--	hypothetical protein RCOM_1030410 [Ricinus communis] >gi|223546827|gb|EEF48324.1| hypothetical protein RCOM_1030410 [Ricinus communis]
CL8183.Contig1_A	497	117	335	gi|297811051|ref|XP_002873409.1|	335	34	122	0.51	0.65	0.18	89	95.9	2e-19	--	hypothetical protein ARALYDRAFT_487770 [Arabidopsis lyrata subsp. lyrata] >gi|297319246|gb|EFH49668.1| hypothetical protein ARALYDRAFT_487770 [Arabidopsis lyrata subsp. lyrata]
CL8183.Contig2_A	325	2	142	gi|297811051|ref|XP_002873409.1|	335	294	335	0.68	0.79	0	47	65.9	1e-10	--	hypothetical protein ARALYDRAFT_487770 [Arabidopsis lyrata subsp. lyrata] >gi|297319246|gb|EFH49668.1| hypothetical protein ARALYDRAFT_487770 [Arabidopsis lyrata subsp. lyrata]
CL8187.Contig1_A	2241	407	1942	gi|359479031|ref|XP_002284749.2|	500	1	498	0.59	0.68	0.02	525	538.1	2e-151	--	PREDICTED: ethylene-responsive transcription factor RAP2-7-like [Vitis vinifera]
CL8192.Contig1_A	359	1	330	gi|225440733|ref|XP_002275414.1|	216	100	209	0.8	0.95	0	110	183	1e-45	--	PREDICTED: cytokinin riboside 5&apos;-monophosphate phosphoribohydrolase LOG7 [Vitis vinifera] >gi|147789751|emb|CAN67407.1| hypothetical protein VITISV_025618 [Vitis vinifera] >gi|297740189|emb|CBI30371.3| unnamed protein product [Vitis vinifera]
CL8192.Contig2_A	259	3	230	gi|225440733|ref|XP_002275414.1|	216	134	209	0.75	0.91	0	76	120.9	4e-27	--	PREDICTED: cytokinin riboside 5&apos;-monophosphate phosphoribohydrolase LOG7 [Vitis vinifera] >gi|147789751|emb|CAN67407.1| hypothetical protein VITISV_025618 [Vitis vinifera] >gi|297740189|emb|CBI30371.3| unnamed protein product [Vitis vinifera]
CL8193.Contig1_A	691	345	689	gi|224110196|ref|XP_002315444.1|	311	196	311	0.69	0.78	0.01	116	147.1	1e-34	--	predicted protein [Populus trichocarpa] >gi|222864484|gb|EEF01615.1| predicted protein [Populus trichocarpa]
CL8193.Contig2_A	668	331	666	gi|224110196|ref|XP_002315444.1|	311	196	308	0.7	0.8	0.01	113	146.4	2e-34	--	predicted protein [Populus trichocarpa] >gi|222864484|gb|EEF01615.1| predicted protein [Populus trichocarpa]
CL8194.Contig1_A	1157	322	939	gi|351726788|ref|NP_001238418.1|	206	1	206	0.96	0.99	0	206	407.5	1e-112	--	uncharacterized protein LOC100305642 [Glycine max]
CL8195.Contig1_A	2561	150	2330	gi|225451303|ref|XP_002278422.1|	726	1	725	0.68	0.81	0.01	731	1008.4	0	--	PREDICTED: peptide-N(4)-(N-acetyl-beta-glucosaminyl)asparagine amidase [Vitis vinifera] >gi|298204879|emb|CBI34186.3| unnamed protein product [Vitis vinifera]
CL8195.Contig2_A	1146	150	1028	gi|225451303|ref|XP_002278422.1|	726	1	287	0.7	0.82	0	293	421.4	1e-116	--	PREDICTED: peptide-N(4)-(N-acetyl-beta-glucosaminyl)asparagine amidase [Vitis vinifera] >gi|298204879|emb|CBI34186.3| unnamed protein product [Vitis vinifera]
CL8196.Contig1_A	1714	548	1540	gi|225427938|ref|XP_002277315.1|	334	3	333	0.79	0.92	0	331	533.5	3e-150	--	PREDICTED: magnesium transporter NIPA2 [Vitis vinifera] >gi|297744652|emb|CBI37914.3| unnamed protein product [Vitis vinifera]
CL8196.Contig2_A	1138	35	964	gi|225427938|ref|XP_002277315.1|	334	3	312	0.82	0.93	0	310	511.5	8e-144	--	PREDICTED: magnesium transporter NIPA2 [Vitis vinifera] >gi|297744652|emb|CBI37914.3| unnamed protein product [Vitis vinifera]
CL8198.Contig1_A	253	1	252	gi|255545828|ref|XP_002513974.1|	694	584	667	0.56	0.77	0	84	98.2	3e-20	--	kinase, putative [Ricinus communis] >gi|223547060|gb|EEF48557.1| kinase, putative [Ricinus communis]
CL8199.Contig1_A	353	70	351	gi|255562369|ref|XP_002522191.1|	223	125	219	0.73	0.84	0.01	95	151	4e-36	--	RING-H2 finger protein ATL1L, putative [Ricinus communis] >gi|223538562|gb|EEF40166.1| RING-H2 finger protein ATL1L, putative [Ricinus communis]
CL8201.Contig1_A	3475	381	3194	gi|297744446|emb|CBI37708.3|	979	28	979	0.74	0.83	0.03	968	1385.5	0	--	unnamed protein product [Vitis vinifera]
CL8201.Contig2_A	1095	381	914	gi|297744446|emb|CBI37708.3|	979	801	979	0.83	0.88	0.01	179	307.8	1e-82	--	unnamed protein product [Vitis vinifera]
CL8201.Contig3_A	937	381	794	gi|297744446|emb|CBI37708.3|	979	842	979	0.84	0.89	0	138	246.5	3e-64	--	unnamed protein product [Vitis vinifera]
CL8202.Contig2_A	527	31	399	gi|356497757|ref|XP_003517725.1|	686	83	200	0.34	0.42	0.08	134	53.5	1e-06	--	PREDICTED: proline-rich receptor-like protein kinase PERK13-like [Glycine max]
CL8203.Contig1_A	1691	495	1472	gi|356545873|ref|XP_003541358.1|	354	27	353	0.62	0.76	0.01	329	401	2e-110	--	PREDICTED: bifunctional protein FolD-like [Glycine max]
CL8203.Contig2_A	1578	382	1359	gi|356545873|ref|XP_003541358.1|	354	27	353	0.62	0.76	0.01	329	401	2e-110	--	PREDICTED: bifunctional protein FolD-like [Glycine max]
CL8203.Contig3_A	1117	492	1079	gi|224069028|ref|XP_002326257.1|	269	74	269	0.69	0.81	0	196	276.6	4e-73	--	predicted protein [Populus trichocarpa] >gi|222833450|gb|EEE71927.1| predicted protein [Populus trichocarpa]
CL8203.Contig4_A	1004	379	966	gi|224069028|ref|XP_002326257.1|	269	74	269	0.69	0.81	0	196	276.6	3e-73	--	predicted protein [Populus trichocarpa] >gi|222833450|gb|EEE71927.1| predicted protein [Populus trichocarpa]
CL8207.Contig1_A	951	464	721	gi|224143719|ref|XP_002325051.1|	88	1	86	0.88	0.94	0	86	164.1	2e-39	--	predicted protein [Populus trichocarpa] >gi|222866485|gb|EEF03616.1| predicted protein [Populus trichocarpa]
CL8209.Contig1_A	2709	236	2542	gi|255571157|ref|XP_002526529.1|	761	1	761	0.81	0.9	0	770	1287.7	0	--	protein transport protein sec23, putative [Ricinus communis] >gi|223534204|gb|EEF35920.1| protein transport protein sec23, putative [Ricinus communis]
CL8209.Contig2_A	1301	236	1156	gi|255571157|ref|XP_002526529.1|	761	1	300	0.75	0.86	0	308	485.7	6e-136	--	protein transport protein sec23, putative [Ricinus communis] >gi|223534204|gb|EEF35920.1| protein transport protein sec23, putative [Ricinus communis]
CL8211.Contig1_A	1686	82	1686	gi|359494661|ref|XP_002264362.2|	1390	853	1388	0.67	0.82	0.01	539	724.2	0	--	PREDICTED: TEL2-interacting protein 1 homolog [Vitis vinifera]
CL8211.Contig2_A	975	82	963	gi|359494661|ref|XP_002264362.2|	1390	1095	1388	0.68	0.85	0	295	412.1	5e-114	--	PREDICTED: TEL2-interacting protein 1 homolog [Vitis vinifera]
CL8212.Contig1_A	1412	251	373	gi|255537900|ref|XP_002510015.1|	395	37	77	0.54	0.76	0	41	53.9	4e-63	--	conserved hypothetical protein [Ricinus communis] >gi|223550716|gb|EEF52202.1| conserved hypothetical protein [Ricinus communis]
CL8212.Contig2_A	1197	2	1165	gi|224063405|ref|XP_002301130.1|	464	100	464	0.42	0.57	0.01	393	281.6	1e-74	--	predicted protein [Populus trichocarpa] >gi|222842856|gb|EEE80403.1| predicted protein [Populus trichocarpa]
CL8213.Contig1_A	1423	413	1255	gi|21105734|gb|AAM34766.1|AF509866_1	312	10	257	0.62	0.69	0	281	334.3	2e-90	--	nam-like protein 3 [Petunia x hybrida]
CL8213.Contig2_A	936	413	829	gi|21105734|gb|AAM34766.1|AF509866_1	312	152	257	0.42	0.49	0	139	82.8	7e-15	--	nam-like protein 3 [Petunia x hybrida]
CL8214.Contig1_A	1997	218	1855	gi|255561576|ref|XP_002521798.1|	587	1	585	0.59	0.7	0.08	595	667.9	0	--	Patellin-5, putative [Ricinus communis] >gi|223539011|gb|EEF40608.1| Patellin-5, putative [Ricinus communis]
CL8214.Contig2_A	1980	218	1843	gi|255561576|ref|XP_002521798.1|	587	1	586	0.54	0.66	0.09	596	601.7	1e-170	--	Patellin-5, putative [Ricinus communis] >gi|223539011|gb|EEF40608.1| Patellin-5, putative [Ricinus communis]
CL8216.Contig1_A	892	108	890	gi|1708314|sp|P51819.1|HSP83_IPONI	703	447	703	0.66	0.82	0	262	343.6	2e-93	--	RecName: Full=Heat shock protein 83 >gi|169296|gb|AAA33748.1| heat shock protein 83 [Ipomoea nil] >gi|445625|prf||1909372A heat shock protein 83
CL8216.Contig2_A	238	3	236	gi|350535224|ref|NP_001234439.1|	699	613	690	0.59	0.79	0	78	95.5	2e-19	--	heat shock cognate protein 80 [Solanum lycopersicum] >gi|547683|sp|P36181.1|HSP80_SOLLC RecName: Full=Heat shock cognate protein 80 >gi|170456|gb|AAB01376.1| heat shock cognate protein 80 [Solanum lycopersicum] >gi|38154493|gb|AAR12196.1| molecular chaperone Hsp90-2 [Solanum lycopersicum] >gi|445601|prf||1909348A heat shock protein hsp80
CL8218.Contig1_A	1315	2	1165	gi|7209269|emb|CAB76920.1|	604	215	603	0.8	0.92	0	389	660.6	0	--	putative 9-cis-epoxycarotenoid dioxygenase [Solanum tuberosum]
CL8218.Contig2_A	2425	202	2010	gi|225462098|ref|XP_002277354.1|	609	18	609	0.72	0.82	0.01	609	871.7	0	--	PREDICTED: 9-cis-epoxycarotenoid dioxygenase NCED1, chloroplastic [Vitis vinifera]
CL8219.Contig1_A	683	2	682	gi|168014649|ref|XP_001759864.1|	474	167	386	0.64	0.8	0	227	297.4	1e-79	--	predicted protein [Physcomitrella patens subsp. patens] >gi|162688994|gb|EDQ75368.1| predicted protein [Physcomitrella patens subsp. patens]
CL8220.Contig1_A	2206	3	1772	gi|255582930|ref|XP_002532236.1|	962	393	936	0.45	0.57	0.03	609	453.4	6e-126	--	heavy metal cation transport atpase, putative [Ricinus communis] >gi|223528070|gb|EEF30145.1| heavy metal cation transport atpase, putative [Ricinus communis]
CL8220.Contig2_A	1319	3	1313	gi|255582930|ref|XP_002532236.1|	962	393	839	0.5	0.64	0.03	449	401	1e-110	--	heavy metal cation transport atpase, putative [Ricinus communis] >gi|223528070|gb|EEF30145.1| heavy metal cation transport atpase, putative [Ricinus communis]
CL8220.Contig3_A	306	3	305	gi|255582930|ref|XP_002532236.1|	962	429	529	0.55	0.68	0	101	115.2	2e-25	--	heavy metal cation transport atpase, putative [Ricinus communis] >gi|223528070|gb|EEF30145.1| heavy metal cation transport atpase, putative [Ricinus communis]
CL8221.Contig1_A	396	8	265	gi|147828709|emb|CAN66228.1|	1258	1167	1255	0.44	0.61	0.03	89	82	2e-15	--	hypothetical protein VITISV_012977 [Vitis vinifera]
CL8223.Contig1_A	546	120	410	gi|238055373|sp|B9I534.1|CASP1_POPTR	186	18	114	0.6	0.73	0	97	109.8	2e-23	--	RecName: Full=Casparian strip membrane protein POPTRDRAFT_569472
CL8223.Contig2_A	528	132	527	gi|238055372|sp|B9T4E6.1|CSPL3_RICCO	186	22	153	0.58	0.76	0	132	154.1	8e-37	--	RecName: Full=CASP-like protein RCOM_0299440
CL8224.Contig1_A	1414	1	1056	gi|296082369|emb|CBI21374.3|	475	113	470	0.68	0.8	0.02	358	505	1e-141	--	unnamed protein product [Vitis vinifera]
CL8225.Contig1_A	1547	3	1547	gi|225443835|ref|XP_002266934.1|	627	73	586	0.63	0.74	0.03	532	599.4	4e-170	--	PREDICTED: uncharacterized protein LOC100248051 [Vitis vinifera]
CL8225.Contig2_A	808	2	808	gi|225443835|ref|XP_002266934.1|	627	304	586	0.76	0.86	0.05	283	427.9	7e-119	--	PREDICTED: uncharacterized protein LOC100248051 [Vitis vinifera]
CL8226.Contig1_A	220	21	212	gi|242085372|ref|XP_002443111.1|	1456	315	380	0.44	0.64	0.03	66	53.9	7e-07	--	hypothetical protein SORBIDRAFT_08g008675 [Sorghum bicolor] >gi|241943804|gb|EES16949.1| hypothetical protein SORBIDRAFT_08g008675 [Sorghum bicolor]
CL8227.Contig1_A	376	207	356	gi|326504582|dbj|BAK06582.1|	269	145	201	0.3	0.49	0.12	57	24.6	2e-06	--	predicted protein [Hordeum vulgare subsp. vulgare]
CL8228.Contig1_A	1955	3	1778	gi|359476575|ref|XP_002267239.2|	759	2	591	0.76	0.88	0.01	595	907.5	0	--	PREDICTED: ATP-dependent DNA helicase DDM1-like [Vitis vinifera]
CL8228.Contig2_A	216	2	214	gi|224145438|ref|XP_002325643.1|	719	344	414	0.79	0.92	0	71	117.9	4e-26	--	chromatin remodeling complex subunit [Populus trichocarpa] >gi|222862518|gb|EEF00025.1| chromatin remodeling complex subunit [Populus trichocarpa]
CL8229.Contig1_A	1048	629	1048	gi|224087718|ref|XP_002308211.1|	307	1	141	0.69	0.83	0.01	141	211.1	2e-53	--	predicted protein [Populus trichocarpa] >gi|222854187|gb|EEE91734.1| predicted protein [Populus trichocarpa]
CL8229.Contig2_A	299	2	298	gi|224087718|ref|XP_002308211.1|	307	44	142	0.7	0.87	0.01	100	156	1e-37	--	predicted protein [Populus trichocarpa] >gi|222854187|gb|EEE91734.1| predicted protein [Populus trichocarpa]
CL8231.Contig1_A	335	262	318	gi|359497648|ref|XP_003635598.1|	800	692	710	0.63	0.74	0	19	27.7	7e-33	--	PREDICTED: uncharacterized protein LOC100854775, partial [Vitis vinifera]
CL8231.Contig2_A	384	316	384	gi|359497648|ref|XP_003635598.1|	800	710	732	0.48	0.74	0	23	32.3	3e-17	--	PREDICTED: uncharacterized protein LOC100854775, partial [Vitis vinifera]
CL8232.Contig1_A	365	2	364	gi|40644190|emb|CAC95126.1|	1382	847	967	0.66	0.78	0	121	158.7	2e-38	--	gag-pol polyprotein [Populus deltoides]
CL8235.Contig1_A	1586	425	1099	gi|225462089|ref|XP_002277017.1|	198	1	198	0.62	0.73	0	225	252.3	1e-65	--	PREDICTED: transcription initiation factor TFIID subunit 11 [Vitis vinifera] >gi|296086768|emb|CBI32917.3| unnamed protein product [Vitis vinifera]
CL8235.Contig2_A	1313	425	1099	gi|225462089|ref|XP_002277017.1|	198	1	198	0.62	0.73	0	225	252.3	1e-65	--	PREDICTED: transcription initiation factor TFIID subunit 11 [Vitis vinifera] >gi|296086768|emb|CBI32917.3| unnamed protein product [Vitis vinifera]
CL8235.Contig3_A	1271	110	784	gi|225462089|ref|XP_002277017.1|	198	1	198	0.64	0.74	0	225	260.8	3e-68	--	PREDICTED: transcription initiation factor TFIID subunit 11 [Vitis vinifera] >gi|296086768|emb|CBI32917.3| unnamed protein product [Vitis vinifera]
CL8235.Contig4_A	998	110	784	gi|225462089|ref|XP_002277017.1|	198	1	198	0.64	0.74	0	225	260.8	2e-68	--	PREDICTED: transcription initiation factor TFIID subunit 11 [Vitis vinifera] >gi|296086768|emb|CBI32917.3| unnamed protein product [Vitis vinifera]
CL8236.Contig1_A	1943	534	1778	gi|225462225|ref|XP_002271727.1|	415	1	413	0.8	0.87	0	417	646.7	0	--	PREDICTED: DNA repair protein recA homolog 1, chloroplastic-like [Vitis vinifera]
CL8236.Contig2_A	788	534	707	gi|296082805|emb|CBI21810.3|	384	325	382	0.59	0.74	0	58	70.1	3e-11	--	unnamed protein product [Vitis vinifera]
CL8237.Contig1_A	2210	282	1766	gi|225435336|ref|XP_002285216.1|	512	1	512	0.63	0.76	0.04	515	629.4	6e-179	--	PREDICTED: protein-tyrosine sulfotransferase [Vitis vinifera] >gi|297746268|emb|CBI16324.3| unnamed protein product [Vitis vinifera]
CL8237.Contig2_A	2185	257	1741	gi|225435336|ref|XP_002285216.1|	512	1	512	0.63	0.76	0.04	515	629.4	6e-179	--	PREDICTED: protein-tyrosine sulfotransferase [Vitis vinifera] >gi|297746268|emb|CBI16324.3| unnamed protein product [Vitis vinifera]
CL8238.Contig1_A	1297	3	1157	gi|22331647|ref|NP_190357.2|	983	566	956	0.68	0.82	0.02	392	530	2e-149	--	ABC transporter A family member 2 [Arabidopsis thaliana] >gi|75327852|sp|Q84K47.1|AB2A_ARATH RecName: Full=ABC transporter A family member 2; Short=ABC transporter ABCA.2; Short=AtABCA2; AltName: Full=ABC2 homolog 1 >gi|332644802|gb|AEE78323.1| ABC transporter A family member 2 [Arabidopsis thaliana]
CL8238.Contig2_A	1010	94	879	gi|218201104|gb|EEC83531.1|	968	694	964	0.63	0.78	0.04	273	337	2e-91	--	hypothetical protein OsI_29139 [Oryza sativa Indica Group]
CL8238.Contig3_A	2223	105	2222	gi|225456711|ref|XP_002274102.1|	958	258	956	0.71	0.83	0	707	1046.6	0	--	PREDICTED: ABC transporter A family member 2 isoform 1 [Vitis vinifera] >gi|297734007|emb|CBI15254.3| unnamed protein product [Vitis vinifera]
CL8239.Contig1_A	394	1	198	gi|224080191|ref|XP_002306047.1|	203	2	69	0.57	0.74	0.04	69	80.5	7e-15	--	predicted protein [Populus trichocarpa] >gi|222849011|gb|EEE86558.1| predicted protein [Populus trichocarpa]
CL8242.Contig1_A	1478	113	1144	gi|356571748|ref|XP_003554035.1|	345	1	344	0.89	0.96	0	344	669.1	0	--	PREDICTED: U5 small nuclear ribonucleoprotein 40 kDa protein-like isoform 1 [Glycine max] >gi|356571750|ref|XP_003554036.1| PREDICTED: U5 small nuclear ribonucleoprotein 40 kDa protein-like isoform 2 [Glycine max] >gi|356571752|ref|XP_003554037.1| PREDICTED: U5 small nuclear ribonucleoprotein 40 kDa protein-like isoform 3 [Glycine max]
CL8242.Contig2_A	1468	103	1134	gi|356571748|ref|XP_003554035.1|	345	1	344	0.89	0.96	0	344	669.1	0	--	PREDICTED: U5 small nuclear ribonucleoprotein 40 kDa protein-like isoform 1 [Glycine max] >gi|356571750|ref|XP_003554036.1| PREDICTED: U5 small nuclear ribonucleoprotein 40 kDa protein-like isoform 2 [Glycine max] >gi|356571752|ref|XP_003554037.1| PREDICTED: U5 small nuclear ribonucleoprotein 40 kDa protein-like isoform 3 [Glycine max]
CL8242.Contig3_A	1449	84	1115	gi|356571748|ref|XP_003554035.1|	345	1	344	0.89	0.96	0	344	669.1	0	--	PREDICTED: U5 small nuclear ribonucleoprotein 40 kDa protein-like isoform 1 [Glycine max] >gi|356571750|ref|XP_003554036.1| PREDICTED: U5 small nuclear ribonucleoprotein 40 kDa protein-like isoform 2 [Glycine max] >gi|356571752|ref|XP_003554037.1| PREDICTED: U5 small nuclear ribonucleoprotein 40 kDa protein-like isoform 3 [Glycine max]
CL8243.Contig1_A	1125	127	1029	gi|255569476|ref|XP_002525705.1|	301	1	301	0.86	0.94	0	301	532.3	4e-150	--	BTB/POZ domain-containing protein KCTD9, putative [Ricinus communis] >gi|223535005|gb|EEF36688.1| BTB/POZ domain-containing protein KCTD9, putative [Ricinus communis]
CL8243.Contig2_A	616	127	582	gi|255569476|ref|XP_002525705.1|	301	150	301	0.9	0.95	0	152	278.1	5e-74	--	BTB/POZ domain-containing protein KCTD9, putative [Ricinus communis] >gi|223535005|gb|EEF36688.1| BTB/POZ domain-containing protein KCTD9, putative [Ricinus communis]
CL8244.Contig1_A	309	1	303	gi|356529783|ref|XP_003533467.1|	1403	909	1007	0.39	0.6	0	101	74.7	3e-13	--	PREDICTED: uncharacterized protein LOC100782358 [Glycine max]
CL8245.Contig1_A	1880	238	1617	gi|224092554|ref|XP_002309659.1|	466	1	466	0.82	0.91	0.01	466	776.5	0	--	predicted protein [Populus trichocarpa] >gi|222855635|gb|EEE93182.1| predicted protein [Populus trichocarpa]
CL8246.Contig1_A	1555	521	1345	gi|297738880|emb|CBI28125.3|	408	114	392	0.52	0.69	0.02	281	288.1	2e-76	--	unnamed protein product [Vitis vinifera]
CL8247.Contig1_A	2329	453	1838	gi|225470792|ref|XP_002269731.1|	446	6	444	0.66	0.76	0.02	470	571.2	2e-161	--	PREDICTED: E3 ubiquitin-protein ligase RNF167-like [Vitis vinifera]
CL8247.Contig2_A	2293	453	1802	gi|225470792|ref|XP_002269731.1|	446	6	444	0.68	0.78	0.02	458	575.9	8e-163	--	PREDICTED: E3 ubiquitin-protein ligase RNF167-like [Vitis vinifera]
CL8248.Contig1_A	467	2	466	gi|255553512|ref|XP_002517797.1|	365	129	283	0.72	0.83	0	155	236.1	1e-61	--	conserved hypothetical protein [Ricinus communis] >gi|223543069|gb|EEF44604.1| conserved hypothetical protein [Ricinus communis]
CL8248.Contig2_A	215	2	211	gi|224059614|ref|XP_002299934.1|	365	295	364	0.67	0.84	0	70	103.6	7e-22	--	predicted protein [Populus trichocarpa] >gi|222847192|gb|EEE84739.1| predicted protein [Populus trichocarpa]
CL8248.Contig3_A	1440	128	1210	gi|225450055|ref|XP_002276894.1|	368	2	363	0.73	0.83	0	362	543.5	2e-153	--	PREDICTED: uncharacterized protein LOC100258445 [Vitis vinifera]
CL8248.Contig4_A	481	47	481	gi|225450055|ref|XP_002276894.1|	368	1	146	0.7	0.8	0.01	146	206.1	1e-52	--	PREDICTED: uncharacterized protein LOC100258445 [Vitis vinifera]
CL8250.Contig1_A	817	3	815	gi|255545708|ref|XP_002513914.1|	501	75	345	0.75	0.88	0	271	414.1	1e-114	--	sugar transporter, putative [Ricinus communis] >gi|223547000|gb|EEF48497.1| sugar transporter, putative [Ricinus communis]
CL8251.Contig1_A	1190	273	1052	gi|224131792|ref|XP_002328109.1|	271	8	267	0.65	0.81	0	260	359.4	5e-98	--	predicted protein [Populus trichocarpa] >gi|222837624|gb|EEE75989.1| predicted protein [Populus trichocarpa]
CL8252.Contig1_A	2010	132	1730	gi|225456898|ref|XP_002280677.1|	517	1	517	0.6	0.76	0	535	610.1	3e-173	--	PREDICTED: leucine-rich repeat protein SHOC-2-like [Vitis vinifera]
CL8252.Contig2_A	2039	152	1759	gi|225456898|ref|XP_002280677.1|	517	1	517	0.61	0.75	0	537	620.9	2e-176	--	PREDICTED: leucine-rich repeat protein SHOC-2-like [Vitis vinifera]
CL8252.Contig3_A	2004	132	1724	gi|225456898|ref|XP_002280677.1|	517	1	517	0.61	0.76	0	533	614	2e-174	--	PREDICTED: leucine-rich repeat protein SHOC-2-like [Vitis vinifera]
CL8253.Contig1_A	1783	146	1543	gi|225469071|ref|XP_002270329.1|	448	1	448	0.65	0.79	0	466	617.8	1e-175	--	PREDICTED: omega-hydroxypalmitate O-feruloyl transferase [Vitis vinifera] >gi|298205046|emb|CBI38342.3| unnamed protein product [Vitis vinifera]
CL8253.Contig2_A	1771	146	1531	gi|225469071|ref|XP_002270329.1|	448	1	448	0.64	0.79	0	462	605.9	5e-172	--	PREDICTED: omega-hydroxypalmitate O-feruloyl transferase [Vitis vinifera] >gi|298205046|emb|CBI38342.3| unnamed protein product [Vitis vinifera]
CL8253.Contig3_A	1698	146	1540	gi|225469071|ref|XP_002270329.1|	448	1	447	0.65	0.78	0	465	615.1	9e-175	--	PREDICTED: omega-hydroxypalmitate O-feruloyl transferase [Vitis vinifera] >gi|298205046|emb|CBI38342.3| unnamed protein product [Vitis vinifera]
CL8253.Contig4_A	1686	146	1528	gi|225469071|ref|XP_002270329.1|	448	1	447	0.64	0.78	0	461	603.2	3e-171	--	PREDICTED: omega-hydroxypalmitate O-feruloyl transferase [Vitis vinifera] >gi|298205046|emb|CBI38342.3| unnamed protein product [Vitis vinifera]
CL8256.Contig1_A	520	91	231	gi|224106854|ref|XP_002314307.1|	156	1	47	0.51	0.7	0	47	50.8	9e-06	--	predicted protein [Populus trichocarpa] >gi|222850715|gb|EEE88262.1| predicted protein [Populus trichocarpa]
CL8257.Contig1_A	4713	361	3873	gi|374095601|gb|AEY85028.1|	1187	1	1187	0.67	0.77	0.02	1193	1558.9	0	--	putative ATP-binding protein [Camellia sinensis]
CL8257.Contig2_A	4710	361	3870	gi|374095601|gb|AEY85028.1|	1187	1	1187	0.65	0.76	0.02	1192	1479.2	0	--	putative ATP-binding protein [Camellia sinensis]
CL8257.Contig3_A	4695	367	3855	gi|374095601|gb|AEY85028.1|	1187	1	1187	0.66	0.75	0.03	1205	1530.4	0	--	putative ATP-binding protein [Camellia sinensis]
CL8257.Contig4_A	4692	367	3852	gi|374095601|gb|AEY85028.1|	1187	1	1187	0.64	0.74	0.03	1204	1450.7	0	--	putative ATP-binding protein [Camellia sinensis]
CL8258.Contig1_A	493	2	493	gi|255539302|ref|XP_002510716.1|	739	511	674	0.8	0.9	0	164	270.8	5e-72	--	sugar transporter, putative [Ricinus communis] >gi|223551417|gb|EEF52903.1| sugar transporter, putative [Ricinus communis]
CL8258.Contig2_A	600	2	562	gi|61613105|gb|AAX47312.1|	740	552	738	0.79	0.89	0	187	304.7	5e-82	--	hexose transporter 6 [Vitis vinifera]
CL8259.Contig1_A	1208	745	1206	gi|297739534|emb|CBI29716.3|	258	66	219	0.68	0.81	0	154	220.3	4e-56	--	unnamed protein product [Vitis vinifera]
CL8260.Contig1_A	315	5	286	gi|118637012|emb|CAI77906.1|	218	46	140	0.49	0.73	0.01	95	95.5	2e-19	--	pyrophosphatase [Guillardia theta]
CL8260.Contig2_A	348	24	341	gi|168049644|ref|XP_001777272.1|	299	61	160	0.53	0.69	0.01	107	108.6	2e-23	--	predicted protein [Physcomitrella patens subsp. patens] >gi|162671374|gb|EDQ57927.1| predicted protein [Physcomitrella patens subsp. patens]
CL8262.Contig1_A	1478	352	1419	gi|225455714|ref|XP_002273093.1|	368	1	368	0.57	0.76	0.03	368	399.8	5e-110	--	PREDICTED: uncharacterized protein LOC100247402 [Vitis vinifera] >gi|297734104|emb|CBI15351.3| unnamed protein product [Vitis vinifera]
CL8262.Contig2_A	1398	352	1221	gi|225455714|ref|XP_002273093.1|	368	69	368	0.57	0.76	0.03	300	326.2	6e-88	--	PREDICTED: uncharacterized protein LOC100247402 [Vitis vinifera] >gi|297734104|emb|CBI15351.3| unnamed protein product [Vitis vinifera]
CL8263.Contig1_A	1069	840	932	gi|339716208|gb|AEJ88343.1|	811	204	235	0.56	0.72	0.03	32	30.8	5e-92	--	putative potassium transporter [Tamarix hispida]
CL8263.Contig2_A	428	3	425	gi|339716208|gb|AEJ88343.1|	811	22	171	0.75	0.81	0.08	153	217.6	3e-56	--	putative potassium transporter [Tamarix hispida]
CL8263.Contig3_A	781	248	652	gi|339716208|gb|AEJ88343.1|	811	1	142	0.89	0.92	0.05	142	256.1	3e-67	--	putative potassium transporter [Tamarix hispida]
CL8266.Contig1_A	984	2	973	gi|359478519|ref|XP_002274566.2|	467	122	447	0.53	0.69	0.02	329	340.5	2e-92	--	PREDICTED: UDP-glycosyltransferase 87A2-like [Vitis vinifera]
CL8266.Contig2_A	963	2	961	gi|224055407|ref|XP_002298501.1|	451	115	436	0.52	0.69	0.01	323	349	5e-95	--	predicted protein [Populus trichocarpa] >gi|222845759|gb|EEE83306.1| predicted protein [Populus trichocarpa]
CL8272.Contig1_A	3249	513	2786	gi|225448540|ref|XP_002273561.1|	770	1	764	0.68	0.8	0.01	764	1040	0	--	PREDICTED: ectonucleoside triphosphate diphosphohydrolase 1 [Vitis vinifera] >gi|297736560|emb|CBI25431.3| unnamed protein product [Vitis vinifera]
CL8272.Contig2_A	335	192	266	gi|225448540|ref|XP_002273561.1|	770	380	404	0.4	0.6	0	25	27.3	4e-16	--	PREDICTED: ectonucleoside triphosphate diphosphohydrolase 1 [Vitis vinifera] >gi|297736560|emb|CBI25431.3| unnamed protein product [Vitis vinifera]
CL8273.Contig1_A	548	191	544	gi|225453690|ref|XP_002270273.1|	637	1	114	0.41	0.56	0.03	122	75.9	3e-13	--	PREDICTED: transcription factor 25 [Vitis vinifera] >gi|296089044|emb|CBI38747.3| unnamed protein product [Vitis vinifera]
CL8273.Contig2_A	454	97	450	gi|225453690|ref|XP_002270273.1|	637	1	114	0.41	0.56	0.03	122	75.9	1e-13	--	PREDICTED: transcription factor 25 [Vitis vinifera] >gi|296089044|emb|CBI38747.3| unnamed protein product [Vitis vinifera]
CL8277.Contig1_A	730	3	200	gi|297734157|emb|CBI15404.3|	680	3	68	0.68	0.75	0.03	68	79.3	5e-14	--	unnamed protein product [Vitis vinifera]
CL8277.Contig2_A	650	3	200	gi|297734157|emb|CBI15404.3|	680	3	68	0.68	0.75	0.03	68	79.3	4e-14	--	unnamed protein product [Vitis vinifera]
CL8278.Contig1_A	380	1	378	gi|255578902|ref|XP_002530304.1|	967	798	923	0.68	0.81	0	126	185.3	2e-46	--	phosphatidylinositol glycan, putative [Ricinus communis] >gi|223530160|gb|EEF32071.1| phosphatidylinositol glycan, putative [Ricinus communis]
CL8278.Contig2_A	334	36	332	gi|255578902|ref|XP_002530304.1|	967	825	923	0.67	0.8	0	99	142.5	1e-33	--	phosphatidylinositol glycan, putative [Ricinus communis] >gi|223530160|gb|EEF32071.1| phosphatidylinositol glycan, putative [Ricinus communis]
CL8279.Contig1_A	698	173	697	gi|346214861|gb|AEO20234.1|	221	42	218	0.45	0.6	0.07	188	120.6	1e-26	--	SOC1-like protein [Spiraea cantoniensis]
CL8279.Contig2_A	717	173	628	gi|346214861|gb|AEO20234.1|	221	64	218	0.4	0.58	0.08	165	94.4	1e-18	--	SOC1-like protein [Spiraea cantoniensis]
CL8281.Contig1_A	297	7	294	gi|224003673|ref|XP_002291508.1|	653	92	188	0.75	0.9	0.01	97	151.8	2e-36	--	heat shock protein 70 [Thalassiosira pseudonana CCMP1335] >gi|220973284|gb|EED91615.1| heat shock protein 70 [Thalassiosira pseudonana CCMP1335]
CL8281.Contig2_A	411	3	410	gi|193875680|gb|ACF24476.1|	362	18	153	0.84	0.89	0	136	228	2e-59	--	70 kDa heat shock protein [Goniomonas truncata]
CL8281.Contig3_A	234	1	234	gi|193875680|gb|ACF24476.1|	362	49	126	0.82	0.9	0	78	133.7	7e-31	--	70 kDa heat shock protein [Goniomonas truncata]
CL8283.Contig1_A	1336	198	1043	gi|255579608|ref|XP_002530645.1|	306	17	306	0.56	0.74	0.03	290	304.3	2e-81	--	conserved hypothetical protein [Ricinus communis] >gi|223529818|gb|EEF31753.1| conserved hypothetical protein [Ricinus communis]
CL8283.Contig2_A	1215	77	922	gi|255579608|ref|XP_002530645.1|	306	17	306	0.56	0.74	0.03	290	305.1	1e-81	--	conserved hypothetical protein [Ricinus communis] >gi|223529818|gb|EEF31753.1| conserved hypothetical protein [Ricinus communis]
CL8285.Contig1_A	409	2	400	gi|224067906|ref|XP_002302592.1|	183	51	183	0.85	0.92	0	133	242.3	1e-63	--	predicted protein [Populus trichocarpa] >gi|118489895|gb|ABK96745.1| unknown [Populus trichocarpa x Populus deltoides] >gi|222844318|gb|EEE81865.1| predicted protein [Populus trichocarpa]
CL8285.Contig2_A	988	177	725	gi|351725405|ref|NP_001237603.1|	183	1	183	0.9	0.96	0	183	350.9	1e-95	--	ubiquitin carrier protein 4 [Glycine max] >gi|6066285|gb|AAF03236.1|AF180143_1 ubiquitin carrier protein 4 [Glycine max]
CL8286.Contig1_A	1436	355	1284	gi|297733736|emb|CBI14983.3|	318	4	317	0.56	0.73	0.02	316	324.7	2e-87	--	unnamed protein product [Vitis vinifera]
CL8286.Contig2_A	843	355	798	gi|297733736|emb|CBI14983.3|	318	166	317	0.56	0.69	0.04	154	149.4	5e-35	--	unnamed protein product [Vitis vinifera]
CL8287.Contig1_A	1569	107	1249	gi|255539761|ref|XP_002510945.1|	386	1	385	0.75	0.84	0.02	387	574.3	1e-162	--	trehalose-6-phosphate synthase, putative [Ricinus communis] >gi|223550060|gb|EEF51547.1| trehalose-6-phosphate synthase, putative [Ricinus communis]
CL8287.Contig2_A	304	3	302	gi|359474381|ref|XP_003631447.1|	393	144	244	0.75	0.88	0.01	101	156.8	7e-38	--	PREDICTED: trehalose-phosphate phosphatase-like [Vitis vinifera]
CL8287.Contig3_A	432	3	416	gi|255539761|ref|XP_002510945.1|	386	10	146	0.68	0.81	0.01	139	188.3	2e-47	--	trehalose-6-phosphate synthase, putative [Ricinus communis] >gi|223550060|gb|EEF51547.1| trehalose-6-phosphate synthase, putative [Ricinus communis]
CL8291.Contig1_A	891	114	620	gi|225446505|ref|XP_002278607.1|	169	1	168	0.7	0.88	0	169	240	3e-62	--	PREDICTED: OPA3-like protein [Vitis vinifera] >gi|302143372|emb|CBI21933.3| unnamed protein product [Vitis vinifera]
CL8291.Contig2_A	878	114	620	gi|225446505|ref|XP_002278607.1|	169	1	168	0.7	0.88	0	169	240	3e-62	--	PREDICTED: OPA3-like protein [Vitis vinifera] >gi|302143372|emb|CBI21933.3| unnamed protein product [Vitis vinifera]
CL8293.Contig1_A	466	4	312	gi|225443816|ref|XP_002266602.1|	530	438	528	0.49	0.66	0	103	98.2	4e-20	--	PREDICTED: uncharacterized protein LOC100261683 [Vitis vinifera] >gi|297740496|emb|CBI30678.3| unnamed protein product [Vitis vinifera]
CL8295.Contig1_A	817	105	407	gi|15227350|ref|NP_181673.1|	98	1	98	0.8	0.82	0	101	181.8	9e-45	--	proline-rich uncharacterized protein [Arabidopsis thaliana] >gi|75160475|sp|Q8S8M0.1|U647A_ARATH RecName: Full=UPF0467 protein At2g41420 >gi|27808506|gb|AAO24533.1| At2g41420 [Arabidopsis thaliana] >gi|330254878|gb|AEC09972.1| proline-rich uncharacterized protein [Arabidopsis thaliana]
CL8295.Contig2_A	811	99	401	gi|15227350|ref|NP_181673.1|	98	1	98	0.8	0.82	0	101	181.8	9e-45	--	proline-rich uncharacterized protein [Arabidopsis thaliana] >gi|75160475|sp|Q8S8M0.1|U647A_ARATH RecName: Full=UPF0467 protein At2g41420 >gi|27808506|gb|AAO24533.1| At2g41420 [Arabidopsis thaliana] >gi|330254878|gb|AEC09972.1| proline-rich uncharacterized protein [Arabidopsis thaliana]
CL8296.Contig1_A	257	1	255	gi|124359207|gb|ABN05718.1|	800	176	260	0.45	0.64	0	85	78.6	2e-14	--	FAR1; Zinc finger, SWIM-type [Medicago truncatula]
CL8296.Contig2_A	256	3	254	gi|124359207|gb|ABN05718.1|	800	177	260	0.48	0.68	0	84	85.1	2e-16	--	FAR1; Zinc finger, SWIM-type [Medicago truncatula]
CL8300.Contig1_A	3178	257	2518	gi|255565087|ref|XP_002523536.1|	789	31	787	0.66	0.8	0	757	1022.3	0	--	lipid binding protein, putative [Ricinus communis] >gi|223537243|gb|EEF38875.1| lipid binding protein, putative [Ricinus communis]
CL8300.Contig2_A	627	305	625	gi|356562890|ref|XP_003549701.1|	742	9	104	0.67	0.73	0	107	144.4	9e-34	--	PREDICTED: uncharacterized protein LOC100780025 isoform 2 [Glycine max]
CL8303.Contig1_A	904	38	745	gi|302143968|emb|CBI23073.3|	603	312	573	0.32	0.46	0.14	276	92	1e-17	--	unnamed protein product [Vitis vinifera]
CL8303.Contig2_A	1747	203	1588	gi|302143968|emb|CBI23073.3|	603	82	573	0.36	0.49	0.12	524	233.8	6e-60	--	unnamed protein product [Vitis vinifera]
CL8303.Contig3_A	1666	248	1507	gi|302143968|emb|CBI23073.3|	603	129	573	0.38	0.5	0.12	477	233	9e-60	--	unnamed protein product [Vitis vinifera]
CL8303.Contig4_A	1530	94	1371	gi|302143968|emb|CBI23073.3|	603	121	573	0.35	0.49	0.12	483	220.3	5e-56	--	unnamed protein product [Vitis vinifera]
CL8305.Contig1_A	994	270	902	gi|359483574|ref|XP_002269681.2|	588	354	572	0.39	0.61	0.1	235	143.7	3e-33	--	PREDICTED: transcription factor GTE9-like [Vitis vinifera]
CL8305.Contig2_A	683	270	650	gi|359483574|ref|XP_002269681.2|	588	354	467	0.43	0.63	0	127	84	1e-15	--	PREDICTED: transcription factor GTE9-like [Vitis vinifera]
CL8306.Contig1_A	301	45	272	gi|225457654|ref|XP_002275693.1|	319	87	155	0.55	0.63	0	76	82.4	1e-15	--	PREDICTED: bifunctional dihydroflavonol 4-reductase/flavanone 4-reductase [Vitis vinifera] >gi|297745605|emb|CBI40770.3| unnamed protein product [Vitis vinifera]
CL8306.Contig2_A	415	159	386	gi|225457654|ref|XP_002275693.1|	319	87	155	0.55	0.63	0	76	82.4	1e-15	--	PREDICTED: bifunctional dihydroflavonol 4-reductase/flavanone 4-reductase [Vitis vinifera] >gi|297745605|emb|CBI40770.3| unnamed protein product [Vitis vinifera]
CL8307.Contig1_A	242	2	238	gi|359372825|gb|AEV42258.1|	1553	903	981	0.73	0.84	0	79	122.9	1e-27	--	hypothetical protein [Beta vulgaris]
CL8310.Contig1_A	1862	115	1461	gi|255538504|ref|XP_002510317.1|	470	18	464	0.73	0.85	0.01	455	675.2	0	--	F-box and wd40 domain protein, putative [Ricinus communis] >gi|223551018|gb|EEF52504.1| F-box and wd40 domain protein, putative [Ricinus communis]
CL8310.Contig2_A	1344	156	1343	gi|225458438|ref|XP_002283775.1|	456	55	444	0.77	0.86	0	397	610.9	1e-173	--	PREDICTED: vegetative incompatibility protein HET-E-1-like [Vitis vinifera]
CL8311.Contig1_A	2376	267	2036	gi|356500910|ref|XP_003519273.1|	580	19	580	0.48	0.58	0.06	629	459.5	9e-128	--	PREDICTED: probable WRKY transcription factor 33 [Glycine max]
CL8311.Contig2_A	2354	258	566	gi|283131244|dbj|BAI63294.1|	536	4	92	0.5	0.64	0.04	107	84	2e-117	--	double WRKY type transfactor [Solanum tuberosum]
CL8313.Contig1_A	211	4	210	gi|195618710|gb|ACG31185.1|	107	38	106	0.87	0.93	0	69	131.3	3e-30	--	brain protein 44-like protein [Zea mays]
CL8313.Contig2_A	751	215	532	gi|225456262|ref|XP_002283422.1|	107	2	107	0.87	0.92	0	106	203.8	1e-51	--	PREDICTED: brain protein 44-like protein isoform 1 [Vitis vinifera] >gi|359491059|ref|XP_003634213.1| PREDICTED: brain protein 44-like protein isoform 2 [Vitis vinifera] >gi|147768423|emb|CAN75662.1| hypothetical protein VITISV_007924 [Vitis vinifera] >gi|297734381|emb|CBI15628.3| unnamed protein product [Vitis vinifera]
CL8314.Contig1_A	927	131	841	gi|225424414|ref|XP_002281480.1|	245	7	243	0.78	0.91	0	237	372.5	4e-102	--	PREDICTED: vacuolar iron transporter 1 [Vitis vinifera] >gi|297737606|emb|CBI26807.3| unnamed protein product [Vitis vinifera]
CL8314.Contig2_A	677	131	619	gi|224108249|ref|XP_002314775.1|	247	83	245	0.77	0.91	0	163	259.6	2e-68	--	predicted protein [Populus trichocarpa] >gi|118486917|gb|ABK95292.1| unknown [Populus trichocarpa] >gi|222863815|gb|EEF00946.1| predicted protein [Populus trichocarpa]
CL8315.Contig1_A	2517	457	2079	gi|224054488|ref|XP_002298285.1|	575	3	556	0.69	0.82	0.03	555	757.7	0	--	predicted protein [Populus trichocarpa] >gi|222845543|gb|EEE83090.1| predicted protein [Populus trichocarpa]
CL8315.Contig2_A	2357	457	2079	gi|224054488|ref|XP_002298285.1|	575	3	556	0.69	0.82	0.03	555	757.7	0	--	predicted protein [Populus trichocarpa] >gi|222845543|gb|EEE83090.1| predicted protein [Populus trichocarpa]
CL8316.Contig1_A	1067	443	631	gi|225460887|ref|XP_002278573.1|	166	102	164	0.87	0.92	0	63	115.9	2e-61	--	PREDICTED: uncharacterized membrane protein yuiD [Vitis vinifera] >gi|297737478|emb|CBI26679.3| unnamed protein product [Vitis vinifera]
CL8316.Contig2_A	1047	126	611	gi|225460887|ref|XP_002278573.1|	166	1	164	0.78	0.86	0.01	164	253.4	3e-66	--	PREDICTED: uncharacterized membrane protein yuiD [Vitis vinifera] >gi|297737478|emb|CBI26679.3| unnamed protein product [Vitis vinifera]
CL8317.Contig1_A	363	34	363	gi|329025156|gb|AEB71561.1|	339	78	187	0.88	0.95	0	110	208.8	1e-53	--	serine/threonine protein kinase [Solanum chacoense]
CL8317.Contig2_A	1410	210	1286	gi|224093726|ref|XP_002309964.1|	340	1	340	0.78	0.86	0	359	548.5	8e-155	--	predicted protein [Populus trichocarpa] >gi|222852867|gb|EEE90414.1| predicted protein [Populus trichocarpa]
CL8317.Contig3_A	351	24	227	gi|255545790|ref|XP_002513955.1|	338	1	68	0.85	0.97	0	68	125.9	1e-28	--	Serine/threonine-protein kinase SAPK1, putative [Ricinus communis] >gi|223547041|gb|EEF48538.1| Serine/threonine-protein kinase SAPK1, putative [Ricinus communis]
CL8319.Contig1_A	1808	931	1662	gi|225453845|ref|XP_002277837.1|	540	7	238	0.65	0.79	0	244	328.9	0	--	PREDICTED: lysophosphatidylcholine acyltransferase 2 [Vitis vinifera]
CL8319.Contig2_A	1748	940	1614	gi|317106626|dbj|BAJ53132.1|	558	1	221	0.6	0.76	0	225	287.3	0	--	JHL05D22.3 [Jatropha curcas]
CL8321.Contig1_A	1474	111	1241	gi|225452821|ref|XP_002283575.1|	327	1	324	0.49	0.6	0	377	315.5	1e-84	--	PREDICTED: myb-related protein 306 isoform 1 [Vitis vinifera]
CL8321.Contig2_A	1136	111	980	gi|225452821|ref|XP_002283575.1|	327	88	324	0.36	0.49	0	290	140.6	3e-32	--	PREDICTED: myb-related protein 306 isoform 1 [Vitis vinifera]
CL8323.Contig1_A	355	63	134	gi|332320562|sp|O23945.2|PINS_FRAVE	556	16	39	0.46	0.67	0	24	30	2e-13	--	RecName: Full=Pinene synthase; Short=FvPINS
CL8323.Contig2_A	329	63	329	gi|332320562|sp|O23945.2|PINS_FRAVE	556	16	103	0.47	0.69	0	89	87.8	4e-17	--	RecName: Full=Pinene synthase; Short=FvPINS
CL8324.Contig1_A	2360	161	2200	gi|359478392|ref|XP_002285507.2|	673	3	673	0.75	0.84	0	683	1003	0	--	PREDICTED: outer envelope protein of 80 kDa, chloroplastic [Vitis vinifera]
CL8324.Contig2_A	416	35	256	gi|359478392|ref|XP_002285507.2|	673	600	673	0.82	0.92	0	74	137.1	6e-32	--	PREDICTED: outer envelope protein of 80 kDa, chloroplastic [Vitis vinifera]
CL8326.Contig1_A	386	2	385	gi|225433847|ref|XP_002263742.1|	499	21	148	0.84	0.93	0	128	219.2	1e-56	--	PREDICTED: probable inositol transporter 1 [Vitis vinifera] >gi|297743762|emb|CBI36645.3| unnamed protein product [Vitis vinifera] >gi|310877896|gb|ADP37179.1| putative inositol transporter [Vitis vinifera]
CL8326.Contig2_A	1935	238	1725	gi|225433847|ref|XP_002263742.1|	499	1	495	0.77	0.89	0	496	773.1	0	--	PREDICTED: probable inositol transporter 1 [Vitis vinifera] >gi|297743762|emb|CBI36645.3| unnamed protein product [Vitis vinifera] >gi|310877896|gb|ADP37179.1| putative inositol transporter [Vitis vinifera]
CL8326.Contig3_A	1571	238	1179	gi|225433847|ref|XP_002263742.1|	499	183	495	0.72	0.86	0	314	461.5	1e-128	--	PREDICTED: probable inositol transporter 1 [Vitis vinifera] >gi|297743762|emb|CBI36645.3| unnamed protein product [Vitis vinifera] >gi|310877896|gb|ADP37179.1| putative inositol transporter [Vitis vinifera]
CL8326.Contig4_A	681	6	680	gi|255577741|ref|XP_002529745.1|	307	78	302	0.75	0.87	0	225	347.4	9e-95	--	sugar transporter, putative [Ricinus communis] >gi|223530743|gb|EEF32611.1| sugar transporter, putative [Ricinus communis]
CL8327.Contig1_A	1671	339	1583	gi|147859325|emb|CAN83958.1|	410	2	399	0.67	0.74	0.01	420	543.5	3e-153	--	hypothetical protein VITISV_039907 [Vitis vinifera]
CL8329.Contig1_A	872	4	660	gi|255559605|ref|XP_002520822.1|	437	220	437	0.72	0.84	0	219	315.5	5e-85	--	amino acid transporter, putative [Ricinus communis] >gi|223539953|gb|EEF41531.1| amino acid transporter, putative [Ricinus communis]
CL8329.Contig2_A	1754	243	1490	gi|255559605|ref|XP_002520822.1|	437	23	437	0.74	0.85	0	416	599.7	4e-170	--	amino acid transporter, putative [Ricinus communis] >gi|223539953|gb|EEF41531.1| amino acid transporter, putative [Ricinus communis]
CL8331.Contig1_A	912	2	484	gi|255567808|ref|XP_002524882.1|	437	276	436	0.72	0.86	0	161	226.1	5e-58	--	UDP-N-acetylglucosamine--N-acetylmuramyl-(pentapeptide) pyrophosphoryl-undecaprenol N-acetylglucosamine transferase, putative [Ricinus communis] >gi|223535845|gb|EEF37506.1| UDP-N-acetylglucosamine--N-acetylmuramyl-(pentapeptide) pyrophosphoryl-undecaprenol N-acetylglucosamine transferase, putative [Ricinus communis]
CL8331.Contig2_A	803	2	139	gi|297734253|emb|CBI15500.3|	436	275	320	0.74	0.93	0	46	78.6	2e-37	--	unnamed protein product [Vitis vinifera]
CL8332.Contig1_A	2149	354	626	gi|27764548|gb|AAO23078.1|	1552	1000	1091	0.3	0.57	0.02	93	47.4	3e-132	--	polyprotein [Glycine max]
CL8332.Contig2_A	2116	417	584	gi|124359710|gb|ABN06064.1|	1297	813	868	0.3	0.66	0	56	42.7	3e-105	--	RNA-directed DNA polymerase (Reverse transcriptase); Chromo; Zinc finger, CCHC-type; Peptidase aspartic, active site; Polynucleotidyl transferase, Ribonuclease H fold [Medicago truncatula]
CL8339.Contig1_A	1111	113	901	gi|297738445|emb|CBI27646.3|	269	9	269	0.8	0.89	0.01	265	435.6	5e-121	--	unnamed protein product [Vitis vinifera]
CL8339.Contig2_A	408	113	358	gi|356540148|ref|XP_003538552.1|	250	169	250	0.87	0.93	0	82	146.4	1e-34	--	PREDICTED: ELMO domain-containing protein A-like [Glycine max]
CL8341.Contig1_A	1240	79	1008	gi|255560858|ref|XP_002521442.1|	311	1	310	0.77	0.86	0	310	486.1	4e-136	--	tRNA, putative [Ricinus communis] >gi|223539341|gb|EEF40932.1| tRNA, putative [Ricinus communis]
CL8341.Contig2_A	602	1	441	gi|255560858|ref|XP_002521442.1|	311	164	310	0.67	0.78	0	147	197.6	9e-50	--	tRNA, putative [Ricinus communis] >gi|223539341|gb|EEF40932.1| tRNA, putative [Ricinus communis]
CL8342.Contig1_A	694	20	499	gi|255548962|ref|XP_002515537.1|	169	6	168	0.79	0.89	0.02	163	242.3	4e-63	--	transcription factor hy5, putative [Ricinus communis] >gi|223545481|gb|EEF46986.1| transcription factor hy5, putative [Ricinus communis]
CL8342.Contig2_A	690	20	526	gi|255548962|ref|XP_002515537.1|	169	1	168	0.77	0.87	0.02	172	245	6e-64	--	transcription factor hy5, putative [Ricinus communis] >gi|223545481|gb|EEF46986.1| transcription factor hy5, putative [Ricinus communis]
CL8347.Contig1_A	689	4	573	gi|222616325|gb|EEE52457.1|	697	472	663	0.4	0.58	0.03	196	136	4e-31	--	hypothetical protein OsJ_34617 [Oryza sativa Japonica Group]
CL8348.Contig1_A	1132	256	618	gi|170779038|gb|ACB36912.1|	336	214	336	0.79	0.91	0.02	123	199.5	7e-50	--	CONSTANS-like protein 2 [Chenopodium rubrum]
CL8350.Contig1_A	2883	2359	2709	gi|225456878|ref|XP_002277287.1|	669	1	117	0.85	0.93	0	117	207.2	1e-51	--	PREDICTED: probable serine/threonine-protein kinase WNK2 [Vitis vinifera]
CL8350.Contig2_A	2773	533	2599	gi|225456878|ref|XP_002277287.1|	669	1	655	0.58	0.7	0.02	701	733.4	0	--	PREDICTED: probable serine/threonine-protein kinase WNK2 [Vitis vinifera]
CL8351.Contig1_A	1375	372	1373	gi|224063721|ref|XP_002301271.1|	483	150	481	0.59	0.76	0	335	387.1	3e-106	--	predicted protein [Populus trichocarpa] >gi|222842997|gb|EEE80544.1| predicted protein [Populus trichocarpa]
CL8351.Contig2_A	1163	366	1160	gi|224127330|ref|XP_002320047.1|	466	200	461	0.64	0.75	0	266	314.7	1e-84	--	predicted protein [Populus trichocarpa] >gi|222860820|gb|EEE98362.1| predicted protein [Populus trichocarpa]
CL8351.Contig3_A	689	1	687	gi|224063721|ref|XP_002301271.1|	483	150	375	0.51	0.73	0	230	228.8	4e-59	--	predicted protein [Populus trichocarpa] >gi|222842997|gb|EEE80544.1| predicted protein [Populus trichocarpa]
CL8352.Contig1_A	729	59	550	gi|11612181|gb|AAG37443.1|	170	1	169	0.59	0.7	0.03	169	192.2	5e-48	--	seed maturation protein LEA 4 [Glycine tomentella] >gi|11612183|gb|AAG37444.1| seed maturation protein LEA 4 [Glycine tomentella]
CL8353.Contig1_A	864	289	669	gi|224137326|ref|XP_002327098.1|	125	1	125	0.65	0.76	0.01	128	147.9	1e-34	--	predicted protein [Populus trichocarpa] >gi|222835413|gb|EEE73848.1| predicted protein [Populus trichocarpa]
CL8353.Contig2_A	753	178	558	gi|224137326|ref|XP_002327098.1|	125	1	125	0.65	0.76	0.01	128	147.9	1e-34	--	predicted protein [Populus trichocarpa] >gi|222835413|gb|EEE73848.1| predicted protein [Populus trichocarpa]
CL8354.Contig1_A	1901	149	571	gi|297739755|emb|CBI29937.3|	694	1	120	0.37	0.51	0.01	142	90.9	6e-17	--	unnamed protein product [Vitis vinifera]
CL8354.Contig2_A	1780	25	450	gi|297739755|emb|CBI29937.3|	694	1	120	0.42	0.54	0.01	143	99.8	1e-19	--	unnamed protein product [Vitis vinifera]
CL8355.Contig1_A	1286	2	1285	gi|225427118|ref|XP_002276932.1|	884	11	439	0.81	0.89	0	429	726.9	0	--	PREDICTED: uncharacterized protein LOC100266131 [Vitis vinifera]
CL8359.Contig1_A	1104	585	812	gi|32480825|ref|NP_862736.1|	88	13	86	0.88	0.92	0	76	130.6	3e-29	--	ribosomal protein S16 [Calycanthus floridus var. glaucus] >gi|51338663|sp|Q7YJY6.1|RR16_CALFG RecName: Full=30S ribosomal protein S16, chloroplastic >gi|32399361|emb|CAD28703.1| ribosomal protein S16 [Calycanthus floridus var. glaucus]
CL8359.Contig2_A	699	144	407	gi|32480825|ref|NP_862736.1|	88	1	86	0.91	0.94	0	88	157.9	1e-37	--	ribosomal protein S16 [Calycanthus floridus var. glaucus] >gi|51338663|sp|Q7YJY6.1|RR16_CALFG RecName: Full=30S ribosomal protein S16, chloroplastic >gi|32399361|emb|CAD28703.1| ribosomal protein S16 [Calycanthus floridus var. glaucus]
CL8361.Contig1_A	3655	573	3392	gi|225457805|ref|XP_002265920.1|	913	1	912	0.67	0.77	0.03	971	1184.1	0	--	PREDICTED: transcriptional corepressor SEUSS-like [Vitis vinifera]
CL8361.Contig2_A	3619	573	3356	gi|225457805|ref|XP_002265920.1|	913	1	912	0.68	0.78	0.03	959	1188.7	0	--	PREDICTED: transcriptional corepressor SEUSS-like [Vitis vinifera]
CL8361.Contig3_A	2636	16	2373	gi|225457805|ref|XP_002265920.1|	913	1	760	0.7	0.78	0.03	810	1043.1	0	--	PREDICTED: transcriptional corepressor SEUSS-like [Vitis vinifera]
CL8362.Contig1_A	231	1	228	gi|147852277|emb|CAN80126.1|	1266	391	467	0.48	0.6	0.01	77	68.9	2e-11	--	hypothetical protein VITISV_013417 [Vitis vinifera]
CL8362.Contig2_A	1866	1359	1448	gi|38345474|emb|CAD41225.2|	899	453	482	0.43	0.6	0	30	29.3	1e-68	--	OSJNBa0010H02.12 [Oryza sativa Japonica Group]
CL8362.Contig3_A	207	6	206	gi|297610165|ref|NP_001064234.2|	772	120	186	0.4	0.58	0	67	56.6	1e-07	--	Os10g0170600 [Oryza sativa Japonica Group] >gi|31430424|gb|AAP52341.1| hAT family dimerisation domain containing protein [Oryza sativa Japonica Group] >gi|255679241|dbj|BAF26148.2| Os10g0170600 [Oryza sativa Japonica Group]
CL8362.Contig4_A	302	3	263	gi|75214756|gb|ABA18106.1|	665	445	530	0.41	0.67	0	87	83.6	8e-16	--	hAT-like transposase [Capsella rubella]
CL8363.Contig1_A	1080	194	952	gi|296085147|emb|CBI28642.3|	407	152	406	0.75	0.85	0.01	255	371.7	9e-102	--	unnamed protein product [Vitis vinifera]
CL8363.Contig2_A	628	143	628	gi|359807472|ref|NP_001241140.1|	307	36	179	0.63	0.74	0	162	191.8	5e-48	--	uncharacterized protein LOC100797094 [Glycine max]
CL8366.Contig1_A	1551	252	1391	gi|224129514|ref|XP_002320605.1|	416	30	410	0.72	0.81	0.01	384	566.6	3e-160	--	predicted protein [Populus trichocarpa] >gi|222861378|gb|EEE98920.1| predicted protein [Populus trichocarpa]
CL8367.Contig1_A	539	166	537	gi|297741549|emb|CBI32681.3|	383	257	376	0.6	0.79	0	124	155.6	3e-37	--	unnamed protein product [Vitis vinifera]
CL8367.Contig2_A	530	166	492	gi|297741549|emb|CBI32681.3|	383	272	376	0.61	0.78	0	109	137.1	1e-31	--	unnamed protein product [Vitis vinifera]
CL8370.Contig1_A	886	1	594	gi|356558526|ref|XP_003547556.1|	383	38	216	0.59	0.69	0.01	200	206.8	3e-52	--	PREDICTED: uncharacterized protein LOC100791724 [Glycine max]
CL8372.Contig1_A	593	94	480	gi|147865038|emb|CAN78967.1|	1163	871	998	0.3	0.49	0	129	67.4	1e-10	--	hypothetical protein VITISV_027273 [Vitis vinifera]
CL8373.Contig1_A	380	2	379	gi|255584877|ref|XP_002533154.1|	640	304	429	0.74	0.92	0	126	194.1	4e-49	--	conserved hypothetical protein [Ricinus communis] >gi|223527049|gb|EEF29235.1| conserved hypothetical protein [Ricinus communis]
CL8373.Contig2_A	2836	515	2386	gi|225449483|ref|XP_002278500.1|	641	3	632	0.64	0.8	0.02	634	832.4	0	--	PREDICTED: uncharacterized protein LOC100244410 [Vitis vinifera] >gi|296086223|emb|CBI31664.3| unnamed protein product [Vitis vinifera]
CL8374.Contig1_A	1921	3	170	gi|255561192|ref|XP_002521608.1|	506	329	385	0.47	0.63	0.02	57	54.7	5e-06	--	U1 small nuclear ribonucleoprotein 70 kDa, putative [Ricinus communis] >gi|223539286|gb|EEF40879.1| U1 small nuclear ribonucleoprotein 70 kDa, putative [Ricinus communis]
CL8374.Contig2_A	1743	3	170	gi|255561192|ref|XP_002521608.1|	506	329	385	0.47	0.63	0.02	57	54.7	4e-06	--	U1 small nuclear ribonucleoprotein 70 kDa, putative [Ricinus communis] >gi|223539286|gb|EEF40879.1| U1 small nuclear ribonucleoprotein 70 kDa, putative [Ricinus communis]
CL8376.Contig1_A	1983	3	1982	gi|359494312|ref|XP_002268896.2|	4116	1257	1936	0.69	0.82	0.03	683	916.8	0	--	PREDICTED: E3 ubiquitin-protein ligase UPL1-like [Vitis vinifera]
CL8376.Contig2_A	369	3	368	gi|356524984|ref|XP_003531107.1|	3713	1115	1236	0.78	0.87	0	122	194.5	3e-49	--	PREDICTED: E3 ubiquitin-protein ligase UPL1-like [Glycine max]
CL8376.Contig3_A	217	2	217	gi|356524984|ref|XP_003531107.1|	3713	1232	1304	0.7	0.81	0.01	73	107.1	7e-23	--	PREDICTED: E3 ubiquitin-protein ligase UPL1-like [Glycine max]
CL8377.Contig1_A	1456	30	1454	gi|147772798|emb|CAN67166.1|	881	11	495	0.49	0.64	0.05	501	412.5	7e-114	--	hypothetical protein VITISV_015820 [Vitis vinifera]
CL8377.Contig2_A	1444	30	1442	gi|147772798|emb|CAN67166.1|	881	11	495	0.49	0.63	0.05	498	413.3	4e-114	--	hypothetical protein VITISV_015820 [Vitis vinifera]
CL8377.Contig3_A	998	28	996	gi|147772798|emb|CAN67166.1|	881	171	495	0.47	0.58	0.05	341	246.5	4e-64	--	hypothetical protein VITISV_015820 [Vitis vinifera]
CL8377.Contig4_A	986	28	984	gi|147772798|emb|CAN67166.1|	881	171	495	0.47	0.58	0.06	338	247.3	2e-64	--	hypothetical protein VITISV_015820 [Vitis vinifera]
CL8379.Contig1_A	1780	183	1760	gi|255544910|ref|XP_002513516.1|	532	1	531	0.75	0.87	0.02	536	815.5	0	--	poly(p)/ATP NAD kinase, putative [Ricinus communis] >gi|223547424|gb|EEF48919.1| poly(p)/ATP NAD kinase, putative [Ricinus communis]
CL8379.Contig2_A	896	64	876	gi|225435389|ref|XP_002285357.1|	522	1	266	0.67	0.81	0.01	273	352.8	3e-96	--	PREDICTED: NAD(H) kinase 1 [Vitis vinifera]
CL8381.Contig1_A	3050	484	2949	gi|359490807|ref|XP_002272450.2|	818	1	818	0.51	0.69	0.04	853	777.3	0	--	PREDICTED: uncharacterized protein LOC100255603 [Vitis vinifera] >gi|302143912|emb|CBI23017.3| unnamed protein product [Vitis vinifera]
CL8381.Contig2_A	2930	364	2829	gi|359490807|ref|XP_002272450.2|	818	1	818	0.51	0.69	0.04	853	777.3	0	--	PREDICTED: uncharacterized protein LOC100255603 [Vitis vinifera] >gi|302143912|emb|CBI23017.3| unnamed protein product [Vitis vinifera]
CL8382.Contig1_A	1722	660	1424	gi|225435157|ref|XP_002281752.1|	1004	386	634	0.32	0.5	0.03	263	118.6	2e-25	--	PREDICTED: phototropin-1-like [Vitis vinifera]
CL8382.Contig2_A	517	148	516	gi|224055599|ref|XP_002298559.1|	977	305	425	0.55	0.69	0	123	121.3	5e-27	--	predicted protein [Populus trichocarpa] >gi|222845817|gb|EEE83364.1| predicted protein [Populus trichocarpa]
CL8383.Contig1_A	260	80	259	gi|255565595|ref|XP_002523787.1|	815	755	814	0.83	0.9	0	60	110.9	4e-24	--	poly [ADP-ribose] polymerase, putative [Ricinus communis] >gi|223536875|gb|EEF38513.1| poly [ADP-ribose] polymerase, putative [Ricinus communis]
CL8384.Contig1_A	2526	927	2342	gi|225434716|ref|XP_002281136.1|	474	1	472	0.82	0.91	0	472	795.4	0	--	PREDICTED: cytosolic enolase 3-like [Vitis vinifera]
CL8384.Contig2_A	2495	2240	2311	gi|225434716|ref|XP_002281136.1|	474	1	24	0.92	0.96	0	24	47	0	--	PREDICTED: cytosolic enolase 3-like [Vitis vinifera]
CL8387.Contig1_A	1319	318	1046	gi|225452314|ref|XP_002272751.1|	263	14	263	0.76	0.86	0.03	250	395.6	8e-109	--	PREDICTED: ribosomal RNA-processing protein 8 [Vitis vinifera]
CL8387.Contig2_A	725	12	551	gi|255560934|ref|XP_002521480.1|	264	6	179	0.58	0.68	0.05	190	209.9	2e-53	--	Cerebral protein, putative [Ricinus communis] >gi|223539379|gb|EEF40970.1| Cerebral protein, putative [Ricinus communis]
CL8388.Contig1_A	377	1	375	gi|359476827|ref|XP_003631895.1|	3906	1658	1782	0.85	0.9	0	125	218.8	1e-56	--	PREDICTED: transformation/transcription domain-associated protein [Vitis vinifera]
CL8393.Contig1_A	2454	675	2096	gi|225447223|ref|XP_002277857.1|	473	1	473	0.75	0.86	0.01	477	716.8	0	--	PREDICTED: probable protein phosphatase 2C 52 [Vitis vinifera] >gi|147802577|emb|CAN68594.1| hypothetical protein VITISV_011855 [Vitis vinifera]
CL8394.Contig1_A	312	52	312	gi|332322109|emb|CCA66008.1|	678	226	312	0.4	0.61	0	87	75.1	3e-13	--	hypothetical protein [Beta vulgaris subsp. vulgaris]
CL8396.Contig1_A	377	4	291	gi|159473469|ref|XP_001694856.1|	109	1	96	0.64	0.78	0.01	97	110.9	4e-24	--	acidic ribosomal protein P2 [Chlamydomonas reinhardtii] >gi|158276235|gb|EDP02008.1| acidic ribosomal protein P2 [Chlamydomonas reinhardtii]
CL8396.Contig2_A	338	4	291	gi|159473469|ref|XP_001694856.1|	109	1	96	0.64	0.78	0.01	97	110.9	4e-24	--	acidic ribosomal protein P2 [Chlamydomonas reinhardtii] >gi|158276235|gb|EDP02008.1| acidic ribosomal protein P2 [Chlamydomonas reinhardtii]
CL8397.Contig1_A	890	1	516	gi|356574028|ref|XP_003555155.1|	523	346	517	0.77	0.91	0	172	283.1	3e-75	--	PREDICTED: serine/threonine protein phosphatase 2A 59 kDa regulatory subunit B&apos; gamma isoform-like [Glycine max]
CL8397.Contig2_A	816	1	516	gi|356574028|ref|XP_003555155.1|	523	346	517	0.77	0.91	0	172	283.1	2e-75	--	PREDICTED: serine/threonine protein phosphatase 2A 59 kDa regulatory subunit B&apos; gamma isoform-like [Glycine max]
CL8405.Contig1_A	1934	76	1356	gi|359491554|ref|XP_002280098.2|	456	10	446	0.52	0.65	0.03	441	405.6	1e-111	--	PREDICTED: uncharacterized protein LOC100259305 [Vitis vinifera]
CL8405.Contig2_A	1686	76	1356	gi|359491554|ref|XP_002280098.2|	456	10	446	0.52	0.65	0.03	441	405.6	1e-111	--	PREDICTED: uncharacterized protein LOC100259305 [Vitis vinifera]
CL8407.Contig1_A	601	17	526	gi|147768838|emb|CAN75888.1|	3804	2561	2724	0.73	0.84	0	170	264.2	7e-70	--	hypothetical protein VITISV_023640 [Vitis vinifera]
CL8407.Contig2_A	583	17	508	gi|147768838|emb|CAN75888.1|	3804	2561	2724	0.76	0.87	0	164	270.8	7e-72	--	hypothetical protein VITISV_023640 [Vitis vinifera]
CL8407.Contig3_A	1255	949	1101	gi|225437326|ref|XP_002264522.1|	260	4	49	0.57	0.75	0	51	60.5	5e-102	--	PREDICTED: thiamin pyrophosphokinase 1 isoform 1 [Vitis vinifera]
CL8410.Contig1_A	512	117	512	gi|255572967|ref|XP_002527414.1|	482	1	125	0.58	0.77	0	132	162.5	2e-39	--	cytochrome P450, putative [Ricinus communis] >gi|223533224|gb|EEF34980.1| cytochrome P450, putative [Ricinus communis]
CL8410.Contig2_A	496	117	353	gi|255572967|ref|XP_002527414.1|	482	1	72	0.49	0.66	0	79	79.3	2e-14	--	cytochrome P450, putative [Ricinus communis] >gi|223533224|gb|EEF34980.1| cytochrome P450, putative [Ricinus communis]
CL8411.Contig1_A	1095	201	1070	gi|225463942|ref|XP_002269515.1|	912	622	912	0.59	0.74	0.01	292	350.9	1e-95	--	PREDICTED: polyphosphoinositide phosphatase [Vitis vinifera] >gi|296087898|emb|CBI35181.3| unnamed protein product [Vitis vinifera]
CL8411.Contig2_A	1429	201	1427	gi|225463942|ref|XP_002269515.1|	912	505	912	0.68	0.8	0	410	572	7e-162	--	PREDICTED: polyphosphoinositide phosphatase [Vitis vinifera] >gi|296087898|emb|CBI35181.3| unnamed protein product [Vitis vinifera]
CL8411.Contig3_A	1404	1052	1402	gi|225463942|ref|XP_002269515.1|	912	505	621	0.91	0.97	0	117	223.4	1e-151	--	PREDICTED: polyphosphoinositide phosphatase [Vitis vinifera] >gi|296087898|emb|CBI35181.3| unnamed protein product [Vitis vinifera]
CL8413.Contig1_A	748	42	476	gi|225440330|ref|XP_002269888.1|	178	28	177	0.46	0.62	0.04	151	125.2	8e-28	--	PREDICTED: RING-H2 finger protein ATL33 [Vitis vinifera]
CL8417.Contig1_A	682	60	587	gi|359806725|ref|NP_001241295.1|	212	1	176	0.73	0.85	0	176	266.5	2e-70	--	uncharacterized protein LOC100818880 [Glycine max]
CL8417.Contig2_A	616	26	559	gi|351726397|ref|NP_001237381.1|	212	1	182	0.72	0.84	0.02	182	266.2	2e-70	--	uncharacterized protein LOC100499883 [Glycine max]
CL8417.Contig3_A	620	31	564	gi|359806725|ref|NP_001241295.1|	212	1	182	0.7	0.84	0.02	182	261.9	4e-69	--	uncharacterized protein LOC100818880 [Glycine max]
CL8418.Contig1_A	2249	50	1939	gi|255579273|ref|XP_002530482.1|	622	1	622	0.9	0.95	0	630	1175.6	0	--	succinate dehydrogenase, putative [Ricinus communis] >gi|223529979|gb|EEF31905.1| succinate dehydrogenase, putative [Ricinus communis]
CL8419.Contig1_A	1938	82	1611	gi|224105987|ref|XP_002314004.1|	509	1	508	0.78	0.89	0	510	814.7	0	--	flavonoid 3&apos;,5&apos;-hydroxylase [Populus trichocarpa] >gi|222850412|gb|EEE87959.1| flavonoid 3&apos;,5&apos;-hydroxylase [Populus trichocarpa]
CL8420.Contig1_A	442	182	442	gi|147863477|emb|CAN84052.1|	597	64	150	0.48	0.69	0	87	92.4	1e-18	--	hypothetical protein VITISV_015746 [Vitis vinifera]
CL8422.Contig1_A	231	1	129	gi|356516204|ref|XP_003526786.1|	490	377	419	0.58	0.77	0	43	56.2	1e-07	--	PREDICTED: 2-hydroxy-6-oxononadienedioate/2-hydroxy-6-oxononatrienedioate hydrolase-like [Glycine max]
CL8423.Contig1_A	1075	35	964	gi|225466759|ref|XP_002268667.1|	329	37	327	0.48	0.61	0.01	314	282.3	7e-75	--	PREDICTED: sulfotransferase 16 [Vitis vinifera] >gi|147776647|emb|CAN73997.1| hypothetical protein VITISV_043371 [Vitis vinifera] >gi|147807282|emb|CAN75262.1| hypothetical protein VITISV_041145 [Vitis vinifera] >gi|296081128|emb|CBI18154.3| unnamed protein product [Vitis vinifera]
CL8425.Contig1_A	2201	458	1537	gi|255550520|ref|XP_002516310.1|	377	18	377	0.72	0.86	0	360	577	3e-163	--	conserved hypothetical protein [Ricinus communis] >gi|223544540|gb|EEF46057.1| conserved hypothetical protein [Ricinus communis]
CL8425.Contig2_A	2046	458	2017	gi|225444688|ref|XP_002277730.1|	519	1	519	0.55	0.7	0.03	536	595.1	1e-168	--	PREDICTED: uncharacterized protein LOC100247308 [Vitis vinifera] >gi|297738542|emb|CBI27787.3| unnamed protein product [Vitis vinifera]
CL8426.Contig1_A	629	272	595	gi|357504651|ref|XP_003622614.1|	745	134	242	0.56	0.75	0.01	109	130.6	1e-29	--	TNP2 [Medicago truncatula] >gi|355497629|gb|AES78832.1| TNP2 [Medicago truncatula]
CL8428.Contig1_A	2057	190	1737	gi|225424887|ref|XP_002269528.1|	541	22	540	0.45	0.59	0.05	543	398.7	1e-109	--	PREDICTED: uncharacterized protein LOC100251843 [Vitis vinifera]
CL8428.Contig2_A	1720	190	1578	gi|225424887|ref|XP_002269528.1|	541	22	487	0.41	0.55	0.06	490	306.6	7e-82	--	PREDICTED: uncharacterized protein LOC100251843 [Vitis vinifera]
CL8432.Contig1_A	591	72	425	gi|297743926|emb|CBI36896.3|	1098	23	133	0.5	0.69	0	118	106.7	2e-22	--	unnamed protein product [Vitis vinifera]
CL8432.Contig2_A	577	72	569	gi|225437451|ref|XP_002268905.1|	1414	62	212	0.42	0.59	0	166	107.8	8e-23	--	PREDICTED: probable ATP-dependent RNA helicase DHX37-like [Vitis vinifera]
CL8433.Contig1_A	1646	224	1642	gi|359494115|ref|XP_002281360.2|	904	1	481	0.57	0.72	0.04	493	500.4	3e-140	--	PREDICTED: microtubule-associated protein TORTIFOLIA1-like [Vitis vinifera]
CL8433.Contig2_A	1610	194	1606	gi|359494115|ref|XP_002281360.2|	904	1	481	0.57	0.72	0.04	493	508.8	8e-143	--	PREDICTED: microtubule-associated protein TORTIFOLIA1-like [Vitis vinifera]
CL8439.Contig1_A	1812	423	1667	gi|359478860|ref|XP_002276130.2|	418	2	418	0.95	0.98	0	417	779.6	0	--	PREDICTED: 26S protease regulatory subunit 6B homolog [Vitis vinifera]
CL8439.Contig2_A	211	165	206	gi|356539715|ref|XP_003538340.1|	423	234	247	0.86	0.86	0	14	25.8	9e-19	--	PREDICTED: 26S protease regulatory subunit 6B homolog [Glycine max]
CL8440.Contig1_A	809	268	780	gi|225424956|ref|XP_002264587.1|	605	1	171	0.94	0.98	0	171	332.4	4e-90	--	PREDICTED: CTP synthase 1 [Vitis vinifera] >gi|297738179|emb|CBI27380.3| unnamed protein product [Vitis vinifera]
CL8440.Contig2_A	535	3	533	gi|356500139|ref|XP_003518891.1|	560	20	196	0.94	0.99	0	177	342.8	1e-93	--	PREDICTED: CTP synthase-like [Glycine max]
CL8441.Contig1_A	312	1	288	gi|297740247|emb|CBI30429.3|	1017	869	956	0.35	0.52	0.07	103	56.6	1e-07	--	unnamed protein product [Vitis vinifera]
CL8444.Contig1_A	566	111	566	gi|359497661|ref|XP_002263737.2|	456	316	455	0.51	0.68	0	152	165.6	3e-40	--	PREDICTED: cytochrome P450 93A3-like, partial [Vitis vinifera]
CL8447.Contig1_A	2101	118	1731	gi|255570075|ref|XP_002526000.1|	963	1	540	0.79	0.88	0	540	872.5	0	--	cleavage and polyadenylation specificity factor, putative [Ricinus communis] >gi|223534732|gb|EEF36424.1| cleavage and polyadenylation specificity factor, putative [Ricinus communis]
CL8447.Contig2_A	2027	1265	1657	gi|255570075|ref|XP_002526000.1|	963	1	131	0.83	0.94	0	131	248.1	0	--	cleavage and polyadenylation specificity factor, putative [Ricinus communis] >gi|223534732|gb|EEF36424.1| cleavage and polyadenylation specificity factor, putative [Ricinus communis]
CL8447.Contig3_A	1480	58	1110	gi|255570075|ref|XP_002526000.1|	963	1	351	0.84	0.93	0	351	633.3	2e-180	--	cleavage and polyadenylation specificity factor, putative [Ricinus communis] >gi|223534732|gb|EEF36424.1| cleavage and polyadenylation specificity factor, putative [Ricinus communis]
CL8447.Contig4_A	1406	644	1036	gi|255570075|ref|XP_002526000.1|	963	1	131	0.83	0.94	0	131	248.1	3e-162	--	cleavage and polyadenylation specificity factor, putative [Ricinus communis] >gi|223534732|gb|EEF36424.1| cleavage and polyadenylation specificity factor, putative [Ricinus communis]
CL8450.Contig1_A	278	81	278	gi|15227294|ref|NP_179269.1|	415	6	72	0.64	0.73	0.01	67	85.9	1e-16	--	histone-binding protein RBBP4 [Arabidopsis thaliana] >gi|3122388|sp|O22468.1|MSI2_ARATH RecName: Full=WD-40 repeat-containing protein MSI2 >gi|2394231|gb|AAB70243.1| WD-40 repeat protein [Arabidopsis thaliana] >gi|15983817|gb|AAL10505.1| At2g16780/T24I21.19 [Arabidopsis thaliana] >gi|330251443|gb|AEC06537.1| histone-binding protein RBBP4 [Arabidopsis thaliana]
CL8450.Contig2_A	1534	90	1250	gi|225428031|ref|XP_002278931.1|	401	1	392	0.73	0.84	0.02	394	601.7	9e-171	--	PREDICTED: WD-40 repeat-containing protein MSI2 [Vitis vinifera] >gi|297744608|emb|CBI37870.3| unnamed protein product [Vitis vinifera]
CL8451.Contig1_A	215	89	214	gi|255538798|ref|XP_002510464.1|	469	168	209	0.69	0.79	0	42	63.5	9e-10	--	Iron(III)-zinc(II) purple acid phosphatase precursor, putative [Ricinus communis] >gi|223551165|gb|EEF52651.1| Iron(III)-zinc(II) purple acid phosphatase precursor, putative [Ricinus communis]
CL8452.Contig1_A	1245	87	725	gi|359494398|ref|XP_003634771.1|	1073	85	290	0.24	0.4	0.09	233	53.5	7e-06	--	PREDICTED: uncharacterized protein LOC100852624 [Vitis vinifera]
CL8454.Contig1_A	2460	2	2287	gi|359480881|ref|XP_003632537.1|	847	87	847	0.73	0.84	0	762	1201.4	0	--	PREDICTED: beta-galactosidase 3-like [Vitis vinifera] >gi|296082595|emb|CBI21600.3| unnamed protein product [Vitis vinifera]
CL8455.Contig1_A	558	127	552	gi|356509606|ref|XP_003523538.1|	393	258	390	0.32	0.5	0.02	145	77.8	8e-14	--	PREDICTED: F-box protein SKIP23-like [Glycine max]
CL8458.Contig1_A	1275	23	1084	gi|225464748|ref|XP_002264621.1|	351	4	351	0.67	0.8	0	354	480.3	2e-134	--	PREDICTED: zinc transporter 5 isoform 1 [Vitis vinifera]
CL8458.Contig2_A	503	1	501	gi|225464748|ref|XP_002264621.1|	351	86	267	0.59	0.69	0.08	182	199.5	1e-50	--	PREDICTED: zinc transporter 5 isoform 1 [Vitis vinifera]
CL8458.Contig3_A	367	1	51	gi|225464748|ref|XP_002264621.1|	351	200	216	0.82	1	0.01	17	30.8	1e-25	--	PREDICTED: zinc transporter 5 isoform 1 [Vitis vinifera]
CL8464.Contig1_A	1115	60	1115	gi|225461912|ref|XP_002265434.1|	831	474	829	0.73	0.84	0.02	358	525.4	5e-148	--	PREDICTED: probable helicase DDB_G0274399-like [Vitis vinifera]
CL8464.Contig2_A	806	39	806	gi|225461912|ref|XP_002265434.1|	831	474	729	0.82	0.91	0	256	435.6	3e-121	--	PREDICTED: probable helicase DDB_G0274399-like [Vitis vinifera]
CL8464.Contig3_A	524	60	476	gi|296089913|emb|CBI39732.3|	332	188	330	0.64	0.76	0.04	145	171.8	3e-42	--	unnamed protein product [Vitis vinifera]
CL8466.Contig1_A	687	144	545	gi|224129224|ref|XP_002328921.1|	143	1	142	0.52	0.59	0.14	156	163.3	2e-39	--	predicted protein [Populus trichocarpa] >gi|222839351|gb|EEE77688.1| predicted protein [Populus trichocarpa]
CL8466.Contig2_A	633	132	491	gi|224129224|ref|XP_002328921.1|	143	15	142	0.58	0.68	0.08	130	158.7	5e-38	--	predicted protein [Populus trichocarpa] >gi|222839351|gb|EEE77688.1| predicted protein [Populus trichocarpa]
CL8467.Contig1_A	606	3	605	gi|193290696|gb|ACF17656.1|	432	32	232	0.82	0.91	0	201	360.5	8e-99	--	putative glutamine synthase 2 [Capsicum annuum]
CL8467.Contig2_A	933	151	933	gi|224107259|ref|XP_002314425.1|	432	1	261	0.82	0.91	0	261	465.3	5e-130	--	predicted protein [Populus trichocarpa] >gi|222863465|gb|EEF00596.1| predicted protein [Populus trichocarpa]
CL8468.Contig1_A	1297	48	1295	gi|224122126|ref|XP_002318759.1|	538	119	530	0.69	0.78	0.02	424	548.9	5e-155	--	predicted protein [Populus trichocarpa] >gi|222859432|gb|EEE96979.1| predicted protein [Populus trichocarpa]
CL8468.Contig2_A	717	48	599	gi|224122126|ref|XP_002318759.1|	538	347	530	0.61	0.7	0.04	192	201.4	8e-51	--	predicted protein [Populus trichocarpa] >gi|222859432|gb|EEE96979.1| predicted protein [Populus trichocarpa]
CL8469.Contig1_A	419	148	417	gi|4098248|gb|AAD00254.1|	109	3	90	0.68	0.81	0	90	138.7	2e-32	--	cold inducible; similar to other osmotic stress induced gene products including: Tomato abscisic stress ripening protein 1 encoded by GenBank Accession Number L08255, Solanum lycopersicum ABA- and ripening-induced protein encoded by GenBank Accession Number L20756 and to Solanum chacoense abscisic stress ripening protein encoded by GenBank Accession Number U12439 [Solanum tuberosum]
CL8472.Contig1_A	1492	61	1401	gi|147772118|emb|CAN60244.1|	1093	628	1077	0.37	0.55	0.06	476	259.6	8e-68	--	hypothetical protein VITISV_010189 [Vitis vinifera]
CL8473.Contig1_A	597	1	588	gi|297746165|emb|CBI16221.3|	852	226	422	0.62	0.78	0.01	197	266.2	2e-70	--	unnamed protein product [Vitis vinifera]
CL8473.Contig2_A	379	1	378	gi|224087712|ref|XP_002308210.1|	846	664	789	0.81	0.9	0	126	214.9	2e-55	--	predicted protein [Populus trichocarpa] >gi|222854186|gb|EEE91733.1| predicted protein [Populus trichocarpa]
CL8473.Contig3_A	296	12	296	gi|357505521|ref|XP_003623049.1|	870	64	161	0.63	0.77	0.03	98	120.6	6e-27	--	Respiratory burst oxidase-like protein [Medicago truncatula] >gi|358345023|ref|XP_003636584.1| Respiratory burst oxidase-like protein [Medicago truncatula] >gi|355498064|gb|AES79267.1| Respiratory burst oxidase-like protein [Medicago truncatula] >gi|355502519|gb|AES83722.1| Respiratory burst oxidase-like protein [Medicago truncatula]
CL8473.Contig4_A	2955	259	2754	gi|225435144|ref|XP_002281695.1|	841	9	841	0.67	0.81	0.01	842	1185.2	0	--	PREDICTED: putative respiratory burst oxidase homolog protein H-like [Vitis vinifera]
CL8474.Contig1_A	940	121	876	gi|333696835|gb|AEF79998.1|	253	1	253	0.83	0.88	0.01	254	445.7	4e-124	--	PHD finger family protein [Corylus heterophylla]
CL8474.Contig2_A	1429	440	1186	gi|225429632|ref|XP_002280895.1|	253	3	252	0.9	0.96	0	250	474.6	1e-132	--	PREDICTED: PHD finger protein ALFIN-LIKE 5 [Vitis vinifera] >gi|296081695|emb|CBI20700.3| unnamed protein product [Vitis vinifera]
CL8474.Contig3_A	1407	440	1186	gi|225429632|ref|XP_002280895.1|	253	3	252	0.9	0.96	0	250	474.9	1e-132	--	PREDICTED: PHD finger protein ALFIN-LIKE 5 [Vitis vinifera] >gi|296081695|emb|CBI20700.3| unnamed protein product [Vitis vinifera]
CL8474.Contig4_A	340	1	339	gi|351726166|ref|NP_001237885.1|	252	101	215	0.7	0.83	0.02	115	176	1e-43	--	PHD5 [Glycine max] >gi|115394656|gb|ABI97244.1| PHD5 [Glycine max]
CL8475.Contig1_A	748	245	748	gi|343172539|gb|AEL98973.1|	308	1	135	0.51	0.67	0	168	157.9	1e-37	--	hypothetical protein, partial [Silene latifolia]
CL8475.Contig2_A	637	245	577	gi|343172539|gb|AEL98973.1|	308	1	78	0.4	0.54	0	111	70.5	1e-11	--	hypothetical protein, partial [Silene latifolia]
CL8477.Contig1_A	726	1	726	gi|356507598|ref|XP_003522551.1|	633	169	403	0.58	0.73	0.01	244	274.6	8e-73	--	PREDICTED: probable inactive receptor kinase At4g23740-like [Glycine max]
CL8477.Contig2_A	1427	47	1426	gi|255545080|ref|XP_002513601.1|	621	156	621	0.63	0.78	0.03	472	578.6	7e-164	--	ATP binding protein, putative [Ricinus communis] >gi|223547509|gb|EEF49004.1| ATP binding protein, putative [Ricinus communis]
CL8478.Contig1_A	228	69	221	gi|37719049|emb|CAE45567.1|	160	104	154	0.65	0.84	0	51	75.9	1e-13	--	SUMO E2 conjugating enzyme SCE1 [Nicotiana benthamiana]
CL8478.Contig2_A	208	12	206	gi|37719049|emb|CAE45567.1|	160	90	154	0.66	0.83	0	65	95.1	2e-19	--	SUMO E2 conjugating enzyme SCE1 [Nicotiana benthamiana]
CL8479.Contig1_A	567	173	565	gi|359495237|ref|XP_002277962.2|	397	263	393	0.79	0.91	0	131	227.3	9e-59	--	PREDICTED: abhydrolase domain-containing protein 11-like [Vitis vinifera] >gi|297741019|emb|CBI31331.3| unnamed protein product [Vitis vinifera]
CL8480.Contig1_A	1476	179	1297	gi|356529048|ref|XP_003533109.1|	410	30	400	0.76	0.85	0	373	564.3	1e-159	--	PREDICTED: uncharacterized lipoprotein syc1174_c-like [Glycine max]
CL8480.Contig2_A	1341	131	1162	gi|356529048|ref|XP_003533109.1|	410	59	400	0.7	0.81	0	344	478	1e-133	--	PREDICTED: uncharacterized lipoprotein syc1174_c-like [Glycine max]
CL8481.Contig1_A	617	351	617	gi|255559517|ref|XP_002520778.1|	493	394	482	0.69	0.8	0	89	140.6	1e-32	--	Multiple inositol polyphosphate phosphatase 1 precursor, putative [Ricinus communis] >gi|223539909|gb|EEF41487.1| Multiple inositol polyphosphate phosphatase 1 precursor, putative [Ricinus communis]
CL8481.Contig2_A	601	335	601	gi|255559517|ref|XP_002520778.1|	493	394	482	0.69	0.8	0	89	140.6	1e-32	--	Multiple inositol polyphosphate phosphatase 1 precursor, putative [Ricinus communis] >gi|223539909|gb|EEF41487.1| Multiple inositol polyphosphate phosphatase 1 precursor, putative [Ricinus communis]
CL8484.Contig1_A	1770	194	1507	gi|225460783|ref|XP_002274753.1|	437	1	437	0.66	0.8	0.01	444	559.7	4e-158	--	PREDICTED: uncharacterized protein LOC100262283 [Vitis vinifera]
CL8484.Contig2_A	1757	194	1510	gi|225460783|ref|XP_002274753.1|	437	1	437	0.65	0.78	0.02	446	537.7	1e-151	--	PREDICTED: uncharacterized protein LOC100262283 [Vitis vinifera]
CL8484.Contig3_A	1688	194	1504	gi|225460783|ref|XP_002274753.1|	437	1	437	0.65	0.79	0.01	443	542.7	5e-153	--	PREDICTED: uncharacterized protein LOC100262283 [Vitis vinifera]
CL8484.Contig4_A	1688	194	1504	gi|225460783|ref|XP_002274753.1|	437	1	437	0.66	0.8	0.01	443	558.1	1e-157	--	PREDICTED: uncharacterized protein LOC100262283 [Vitis vinifera]
CL8484.Contig5_A	1676	194	1504	gi|225460783|ref|XP_002274753.1|	437	1	437	0.66	0.8	0.01	443	558.1	1e-157	--	PREDICTED: uncharacterized protein LOC100262283 [Vitis vinifera]
CL8484.Contig6_A	1676	194	1504	gi|225460783|ref|XP_002274753.1|	437	1	437	0.65	0.79	0.01	443	542.7	5e-153	--	PREDICTED: uncharacterized protein LOC100262283 [Vitis vinifera]
CL8486.Contig1_A	1968	110	1855	gi|225458968|ref|XP_002285560.1|	558	1	557	0.74	0.85	0	583	876.7	0	--	PREDICTED: xylulose kinase [Vitis vinifera] >gi|302142128|emb|CBI19331.3| unnamed protein product [Vitis vinifera]
CL8486.Contig2_A	1890	110	1777	gi|225458968|ref|XP_002285560.1|	558	1	557	0.78	0.89	0	557	891	0	--	PREDICTED: xylulose kinase [Vitis vinifera] >gi|302142128|emb|CBI19331.3| unnamed protein product [Vitis vinifera]
CL8486.Contig3_A	1414	110	1279	gi|225458968|ref|XP_002285560.1|	558	1	391	0.8	0.9	0	391	641.7	0	--	PREDICTED: xylulose kinase [Vitis vinifera] >gi|302142128|emb|CBI19331.3| unnamed protein product [Vitis vinifera]
CL8487.Contig1_A	1266	212	1264	gi|225459818|ref|XP_002285916.1|	384	33	383	0.76	0.87	0	351	568.9	5e-161	--	PREDICTED: alcohol dehydrogenase-like 7 [Vitis vinifera] >gi|302141683|emb|CBI18886.3| unnamed protein product [Vitis vinifera]
CL8487.Contig2_A	678	212	649	gi|225459818|ref|XP_002285916.1|	384	238	383	0.71	0.88	0	146	234.6	8e-61	--	PREDICTED: alcohol dehydrogenase-like 7 [Vitis vinifera] >gi|302141683|emb|CBI18886.3| unnamed protein product [Vitis vinifera]
CL8488.Contig1_A	580	4	576	gi|297739233|emb|CBI28884.3|	658	430	620	0.66	0.82	0	191	274.2	7e-73	--	unnamed protein product [Vitis vinifera]
CL8488.Contig2_A	1481	377	1357	gi|147802902|emb|CAN70740.1|	349	23	348	0.71	0.83	0	327	488.4	1e-136	--	hypothetical protein VITISV_013920 [Vitis vinifera]
CL8491.Contig1_A	2193	346	1626	gi|359484562|ref|XP_002284044.2|	433	1	433	0.79	0.87	0.01	433	689.9	0	--	PREDICTED: casein kinase I isoform delta-like [Vitis vinifera] >gi|297738784|emb|CBI28029.3| unnamed protein product [Vitis vinifera]
CL8491.Contig2_A	262	2	262	gi|224142173|ref|XP_002324433.1|	424	38	122	0.92	0.97	0	87	162.5	1e-39	--	predicted protein [Populus trichocarpa] >gi|222865867|gb|EEF02998.1| predicted protein [Populus trichocarpa]
CL8491.Contig3_A	2178	346	1626	gi|359484562|ref|XP_002284044.2|	433	1	433	0.76	0.86	0.01	433	675.2	0	--	PREDICTED: casein kinase I isoform delta-like [Vitis vinifera] >gi|297738784|emb|CBI28029.3| unnamed protein product [Vitis vinifera]
CL8491.Contig4_A	1110	118	558	gi|359484562|ref|XP_002284044.2|	433	281	433	0.47	0.61	0.04	153	130.6	3e-29	--	PREDICTED: casein kinase I isoform delta-like [Vitis vinifera] >gi|297738784|emb|CBI28029.3| unnamed protein product [Vitis vinifera]
CL8494.Contig1_A	2008	637	1959	gi|225444523|ref|XP_002268966.1|	1514	884	1408	0.35	0.49	0.17	534	234.2	5e-60	--	PREDICTED: uncharacterized protein LOC100247051 [Vitis vinifera]
CL8495.Contig1_A	413	3	407	gi|357131448|ref|XP_003567349.1|	447	307	443	0.55	0.71	0.02	138	148.7	2e-35	--	PREDICTED: uncharacterized protein LOC100827767 [Brachypodium distachyon]
CL8496.Contig1_A	1033	304	816	gi|255586787|ref|XP_002534010.1|	169	5	167	0.6	0.8	0	171	214.9	1e-54	--	ARF GTPase activator, putative [Ricinus communis] >gi|223525988|gb|EEF28372.1| ARF GTPase activator, putative [Ricinus communis]
CL8498.Contig1_A	2013	638	1771	gi|224071105|ref|XP_002303358.1|	374	2	370	0.62	0.73	0.01	383	439.9	6e-122	--	predicted protein [Populus trichocarpa] >gi|222840790|gb|EEE78337.1| predicted protein [Populus trichocarpa]
CL8498.Contig2_A	1922	638	1783	gi|224071105|ref|XP_002303358.1|	374	2	372	0.59	0.73	0.01	386	427.6	3e-118	--	predicted protein [Populus trichocarpa] >gi|222840790|gb|EEE78337.1| predicted protein [Populus trichocarpa]
CL8498.Contig3_A	1340	638	1255	gi|224071105|ref|XP_002303358.1|	374	2	201	0.62	0.72	0.01	209	228.4	1e-58	--	predicted protein [Populus trichocarpa] >gi|222840790|gb|EEE78337.1| predicted protein [Populus trichocarpa]
CL8499.Contig1_A	482	2	481	gi|16933573|gb|AAL30111.1|	171	13	171	0.42	0.6	0.01	161	127.9	5e-29	--	resistance gene analog [Solanum phureja x Solanum stenotomum]
CL8499.Contig2_A	611	2	604	gi|224130338|ref|XP_002328584.1|	906	216	415	0.4	0.6	0.01	203	146.7	1e-34	--	nbs-lrr resistance protein [Populus trichocarpa] >gi|222838566|gb|EEE76931.1| nbs-lrr resistance protein [Populus trichocarpa]
CL8500.Contig1_A	1378	243	971	gi|356536224|ref|XP_003536639.1|	271	1	251	0.51	0.66	0.04	254	241.5	2e-62	--	PREDICTED: uncharacterized protein LOC100792304 [Glycine max]
CL8500.Contig2_A	205	1	204	gi|356536224|ref|XP_003536639.1|	271	73	140	0.76	0.87	0	68	129.4	1e-29	--	PREDICTED: uncharacterized protein LOC100792304 [Glycine max]
CL8502.Contig1_A	307	9	299	gi|359482489|ref|XP_002264494.2|	1884	767	861	0.66	0.77	0	97	119	1e-26	--	PREDICTED: uncharacterized protein LOC100267761 [Vitis vinifera]
CL8503.Contig1_A	1397	308	1396	gi|255545040|ref|XP_002513581.1|	821	457	820	0.85	0.95	0	364	620.5	1e-176	--	ATP-dependent peptidase, putative [Ricinus communis] >gi|223547489|gb|EEF48984.1| ATP-dependent peptidase, putative [Ricinus communis]
CL8503.Contig2_A	265	1	264	gi|359490527|ref|XP_002268307.2|	804	472	559	0.94	0.99	0	88	169.5	1e-41	--	PREDICTED: ATP-dependent zinc metalloprotease FTSH 11, chloroplastic/mitochondrial-like [Vitis vinifera]
CL8505.Contig1_A	1972	195	1646	gi|356575530|ref|XP_003555893.1|	472	2	472	0.74	0.83	0	485	673.3	0	--	PREDICTED: dihydrolipoyllysine-residue acetyltransferase component of pyruvate dehydrogenase complex-like [Glycine max]
CL8505.Contig2_A	775	2	574	gi|225423947|ref|XP_002282287.1|	488	6	186	0.62	0.75	0.01	192	206.5	3e-52	--	PREDICTED: dihydrolipoyllysine-residue acetyltransferase component of pyruvate dehydrogenase complex, mitochondrial-like [Vitis vinifera]
CL8505.Contig3_A	757	2	556	gi|225423947|ref|XP_002282287.1|	488	6	186	0.61	0.74	0.01	186	202.6	4e-51	--	PREDICTED: dihydrolipoyllysine-residue acetyltransferase component of pyruvate dehydrogenase complex, mitochondrial-like [Vitis vinifera]
CL8508.Contig1_A	409	1	408	gi|356539344|ref|XP_003538158.1|	595	15	150	0.85	0.93	0	136	236.1	1e-61	--	PREDICTED: ABC transporter F family member 1-like [Glycine max]
CL8508.Contig2_A	2511	139	1920	gi|356543500|ref|XP_003540198.1|	595	1	595	0.87	0.96	0	595	1059.7	0	--	PREDICTED: ABC transporter F family member 1-like isoform 1 [Glycine max] >gi|356543502|ref|XP_003540199.1| PREDICTED: ABC transporter F family member 1-like isoform 2 [Glycine max]
CL8509.Contig1_A	1118	2	511	gi|297733835|emb|CBI15082.3|	392	1	167	0.62	0.78	0.02	173	196.4	5e-49	--	unnamed protein product [Vitis vinifera]
CL8509.Contig3_A	305	3	248	gi|297733835|emb|CBI15082.3|	392	59	141	0.65	0.78	0.01	83	98.2	3e-20	--	unnamed protein product [Vitis vinifera]
CL8510.Contig1_A	1376	376	468	gi|225447101|ref|XP_002273536.1|	583	552	582	0.68	0.84	0	31	55.5	7e-139	--	PREDICTED: uncharacterized protein LOC100241486 [Vitis vinifera] >gi|297739195|emb|CBI28846.3| unnamed protein product [Vitis vinifera]
CL8510.Contig2_A	1273	376	1272	gi|225447101|ref|XP_002273536.1|	583	284	582	0.81	0.9	0	299	512.7	4e-144	--	PREDICTED: uncharacterized protein LOC100241486 [Vitis vinifera] >gi|297739195|emb|CBI28846.3| unnamed protein product [Vitis vinifera]
CL8513.Contig1_A	3906	3148	3720	gi|225427157|ref|XP_002277547.1|	1243	424	614	0.61	0.78	0	191	232.6	3e-59	--	PREDICTED: ABC transporter B family member 2 [Vitis vinifera] >gi|297742073|emb|CBI33860.3| unnamed protein product [Vitis vinifera]
CL8513.Contig2_A	3787	1895	3601	gi|225427157|ref|XP_002277547.1|	1243	42	614	0.39	0.59	0.01	577	400.2	1e-109	--	PREDICTED: ABC transporter B family member 2 [Vitis vinifera] >gi|297742073|emb|CBI33860.3| unnamed protein product [Vitis vinifera]
CL8514.Contig1_A	3811	347	3292	gi|224129594|ref|XP_002328755.1|	980	1	980	0.75	0.85	0.01	988	1442.6	0	--	predicted protein [Populus trichocarpa] >gi|222839053|gb|EEE77404.1| predicted protein [Populus trichocarpa]
CL8514.Contig2_A	2845	332	2842	gi|359474753|ref|XP_002269504.2|	1489	511	1357	0.78	0.87	0.01	847	1297.7	0	--	PREDICTED: AP-4 complex subunit epsilon-like [Vitis vinifera]
CL8516.Contig1_A	1449	16	1449	gi|359485367|ref|XP_002273712.2|	2068	370	837	0.58	0.7	0.01	483	516.2	4e-145	--	PREDICTED: transcription initiation factor TFIID subunit 1-A-like [Vitis vinifera]
CL8516.Contig2_A	326	19	144	gi|356510353|ref|XP_003523903.1|	1919	223	264	0.69	0.88	0	42	68.9	2e-11	--	PREDICTED: transcription initiation factor TFIID subunit 1-A-like [Glycine max]
CL8518.Contig1_A	357	146	355	gi|326518040|dbj|BAK07272.1|	141	59	125	0.7	0.87	0.01	71	94	6e-19	--	predicted protein [Hordeum vulgare subsp. vulgare]
CL8521.Contig1_A	2493	306	2243	gi|359488350|ref|XP_002279064.2|	612	1	612	0.61	0.74	0.01	652	734.6	0	--	PREDICTED: ATP-dependent zinc metalloprotease FtsH-like [Vitis vinifera]
CL8521.Contig2_A	2403	306	2153	gi|359488350|ref|XP_002279064.2|	612	1	612	0.64	0.78	0.01	622	750.4	0	--	PREDICTED: ATP-dependent zinc metalloprotease FtsH-like [Vitis vinifera]
CL8522.Contig1_A	1031	399	641	gi|255542772|ref|XP_002512449.1|	125	44	122	0.72	0.78	0	81	113.2	5e-24	--	conserved hypothetical protein [Ricinus communis] >gi|223548410|gb|EEF49901.1| conserved hypothetical protein [Ricinus communis]
CL8522.Contig2_A	843	82	453	gi|255542772|ref|XP_002512449.1|	125	1	122	0.71	0.8	0	124	174.1	2e-42	--	conserved hypothetical protein [Ricinus communis] >gi|223548410|gb|EEF49901.1| conserved hypothetical protein [Ricinus communis]
CL8524.Contig1_A	1792	522	1790	gi|225461122|ref|XP_002279886.1|	922	495	921	0.53	0.67	0.03	435	404.1	3e-111	--	PREDICTED: uncharacterized protein LOC100265881 [Vitis vinifera]
CL8524.Contig2_A	1746	476	1744	gi|225461122|ref|XP_002279886.1|	922	495	921	0.53	0.67	0.03	435	404.1	3e-111	--	PREDICTED: uncharacterized protein LOC100265881 [Vitis vinifera]
CL8525.Contig1_A	492	235	489	gi|15224061|ref|NP_179957.1|	612	5	91	0.55	0.65	0.04	89	82.8	2e-15	--	lysin motif receptor-like kinase [Arabidopsis thaliana] >gi|330252395|gb|AEC07489.1| lysin motif receptor-like kinase [Arabidopsis thaliana]
CL8526.Contig1_A	953	147	818	gi|255562874|ref|XP_002522442.1|	226	6	226	0.73	0.84	0	224	364	1e-99	--	ribonuclease t2, putative [Ricinus communis] >gi|223538327|gb|EEF39934.1| ribonuclease t2, putative [Ricinus communis]
CL8526.Contig2_A	846	40	711	gi|255562874|ref|XP_002522442.1|	226	6	226	0.73	0.84	0	224	364	1e-99	--	ribonuclease t2, putative [Ricinus communis] >gi|223538327|gb|EEF39934.1| ribonuclease t2, putative [Ricinus communis]
CL8527.Contig1_A	2464	14	2137	gi|225470565|ref|XP_002272060.1|	705	1	705	0.73	0.84	0	709	1003.4	0	--	PREDICTED: ABC transporter B family member 26, chloroplastic-like [Vitis vinifera]
CL8527.Contig2_A	1175	156	848	gi|255574019|ref|XP_002527927.1|	684	454	684	0.84	0.92	0	231	383.6	2e-105	--	abc transporter, putative [Ricinus communis] >gi|223532702|gb|EEF34484.1| abc transporter, putative [Ricinus communis]
CL8528.Contig1_A	814	232	810	gi|255546033|ref|XP_002514076.1|	251	54	250	0.72	0.82	0.02	197	292.4	4e-78	--	DNA binding protein, putative [Ricinus communis] >gi|223546532|gb|EEF48030.1| DNA binding protein, putative [Ricinus communis]
CL8528.Contig2_A	301	1	300	gi|255546033|ref|XP_002514076.1|	251	146	249	0.64	0.75	0.05	105	142.5	1e-33	--	DNA binding protein, putative [Ricinus communis] >gi|223546532|gb|EEF48030.1| DNA binding protein, putative [Ricinus communis]
CL8531.Contig1_A	1532	127	1068	gi|255539551|ref|XP_002510840.1|	353	1	315	0.48	0.63	0.08	340	269.2	1e-70	--	protein binding protein, putative [Ricinus communis] >gi|223549955|gb|EEF51442.1| protein binding protein, putative [Ricinus communis]
CL8531.Contig2_A	547	127	501	gi|224122484|ref|XP_002318848.1|	308	144	274	0.48	0.64	0.05	132	110.9	9e-24	--	predicted protein [Populus trichocarpa] >gi|222859521|gb|EEE97068.1| predicted protein [Populus trichocarpa]
CL8534.Contig1_A	1295	189	1238	gi|306450603|gb|ADM88555.1|	350	1	350	0.81	0.9	0	350	562	6e-159	--	lactate dehydrogenase [Camellia sinensis]
CL8534.Contig2_A	547	29	490	gi|306450603|gb|ADM88555.1|	350	197	350	0.74	0.9	0	154	235.7	2e-61	--	lactate dehydrogenase [Camellia sinensis]
CL8536.Contig1_A	1896	107	1642	gi|359491181|ref|XP_003634235.1|	952	458	952	0.58	0.75	0	514	585.9	6e-166	--	PREDICTED: uncharacterized protein LOC100248387 [Vitis vinifera]
CL8536.Contig2_A	1847	107	1642	gi|359491181|ref|XP_003634235.1|	952	458	952	0.58	0.75	0	514	585.9	6e-166	--	PREDICTED: uncharacterized protein LOC100248387 [Vitis vinifera]
CL8536.Contig3_A	935	67	681	gi|359491181|ref|XP_003634235.1|	952	749	952	0.61	0.8	0.01	207	263.1	3e-69	--	PREDICTED: uncharacterized protein LOC100248387 [Vitis vinifera]
CL8536.Contig4_A	886	67	681	gi|359491181|ref|XP_003634235.1|	952	749	952	0.61	0.8	0.01	207	263.1	3e-69	--	PREDICTED: uncharacterized protein LOC100248387 [Vitis vinifera]
CL8538.Contig1_A	1205	404	1135	gi|255545347|ref|XP_002513734.1|	250	5	249	0.82	0.91	0	245	411.8	9e-114	--	J domain-containing protein spf31, putative [Ricinus communis] >gi|223547185|gb|EEF48681.1| J domain-containing protein spf31, putative [Ricinus communis]
CL8539.Contig1_A	1576	228	1346	gi|255538440|ref|XP_002510285.1|	831	461	831	0.42	0.67	0.01	377	309.3	9e-83	--	signal peptidase I, putative [Ricinus communis] >gi|223550986|gb|EEF52472.1| signal peptidase I, putative [Ricinus communis]
CL8539.Contig2_A	1547	979	1317	gi|255538440|ref|XP_002510285.1|	831	461	574	0.37	0.61	0.02	115	81.3	7e-74	--	signal peptidase I, putative [Ricinus communis] >gi|223550986|gb|EEF52472.1| signal peptidase I, putative [Ricinus communis]
CL8540.Contig1_A	274	4	273	gi|21952510|gb|AAM82604.1|AF525305_2	1214	720	808	0.44	0.6	0	90	79.7	1e-14	--	putative AP endonuclease/reverse transcriptase [Brassica napus]
CL8542.Contig1_A	871	246	560	gi|255565491|ref|XP_002523736.1|	70	1	70	0.55	0.61	0	105	109	8e-23	--	conserved hypothetical protein [Ricinus communis] >gi|223537040|gb|EEF38676.1| conserved hypothetical protein [Ricinus communis]
CL8542.Contig2_A	769	246	458	gi|255565491|ref|XP_002523736.1|	70	1	70	0.82	0.92	0	71	122.5	6e-27	--	conserved hypothetical protein [Ricinus communis] >gi|223537040|gb|EEF38676.1| conserved hypothetical protein [Ricinus communis]
CL8542.Contig3_A	736	246	560	gi|255565491|ref|XP_002523736.1|	70	1	70	0.55	0.61	0	105	109	6e-23	--	conserved hypothetical protein [Ricinus communis] >gi|223537040|gb|EEF38676.1| conserved hypothetical protein [Ricinus communis]
CL8542.Contig4_A	634	246	458	gi|255565491|ref|XP_002523736.1|	70	1	70	0.82	0.92	0	71	122.5	4e-27	--	conserved hypothetical protein [Ricinus communis] >gi|223537040|gb|EEF38676.1| conserved hypothetical protein [Ricinus communis]
CL8543.Contig1_A	224	3	167	gi|255561753|ref|XP_002521886.1|	102	1	55	0.89	0.95	0	55	108.6	2e-23	--	conserved hypothetical protein [Ricinus communis] >gi|223538924|gb|EEF40522.1| conserved hypothetical protein [Ricinus communis]
CL8543.Contig2_A	705	231	527	gi|225424536|ref|XP_002285291.1|	100	1	100	0.86	0.91	0.01	100	176	3e-43	--	PREDICTED: NADH dehydrogenase [ubiquinone] 1 beta subcomplex subunit 7 [Vitis vinifera] >gi|147777223|emb|CAN63291.1| hypothetical protein VITISV_025199 [Vitis vinifera]
CL8546.Contig1_A	2000	441	1949	gi|359473511|ref|XP_002272014.2|	1046	541	1041	0.73	0.86	0	503	733.8	0	--	PREDICTED: transcription elongation regulator 1-like [Vitis vinifera] >gi|297738259|emb|CBI27460.3| unnamed protein product [Vitis vinifera]
CL8546.Contig2_A	754	32	703	gi|359473511|ref|XP_002272014.2|	1046	541	762	0.76	0.87	0	224	339	3e-92	--	PREDICTED: transcription elongation regulator 1-like [Vitis vinifera] >gi|297738259|emb|CBI27460.3| unnamed protein product [Vitis vinifera]
CL8547.Contig1_A	895	208	696	gi|297742527|emb|CBI34676.3|	224	56	217	0.74	0.89	0	163	251.1	1e-65	--	unnamed protein product [Vitis vinifera]
CL8548.Contig1_A	2050	402	1856	gi|225464938|ref|XP_002275366.1|	503	3	503	0.65	0.77	0.05	510	644.8	0	--	PREDICTED: heterogeneous nuclear ribonucleoprotein Q-like [Vitis vinifera]
CL8549.Contig1_A	541	3	125	gi|224058081|ref|XP_002299445.1|	565	8	48	0.68	0.78	0	41	60.8	1e-08	--	predicted protein [Populus trichocarpa] >gi|222846703|gb|EEE84250.1| predicted protein [Populus trichocarpa]
CL8550.Contig1_A	2526	594	2198	gi|225435068|ref|XP_002281433.1|	428	13	405	0.44	0.55	0.01	538	359.4	1e-97	--	PREDICTED: uncharacterized protein LOC100245073 [Vitis vinifera] >gi|297746132|emb|CBI16188.3| unnamed protein product [Vitis vinifera]
CL8550.Contig2_A	1749	123	1421	gi|225435068|ref|XP_002281433.1|	428	94	405	0.41	0.52	0.01	436	251.1	3e-65	--	PREDICTED: uncharacterized protein LOC100245073 [Vitis vinifera] >gi|297746132|emb|CBI16188.3| unnamed protein product [Vitis vinifera]
CL8551.Contig1_A	2319	412	1959	gi|150247015|emb|CAO01506.1|	526	1	516	0.87	0.93	0	516	887.9	0	--	Na+/H+ antiporter [Mesembryanthemum crystallinum]
CL8551.Contig2_A	988	412	933	gi|150247015|emb|CAO01506.1|	526	343	516	0.81	0.87	0	174	280	3e-74	--	Na+/H+ antiporter [Mesembryanthemum crystallinum]
CL8552.Contig1_A	722	132	584	gi|147853049|emb|CAN82318.1|	1006	55	214	0.36	0.51	0.06	161	91.7	1e-17	--	hypothetical protein VITISV_015618 [Vitis vinifera]
CL8552.Contig2_A	340	15	233	gi|147853049|emb|CAN82318.1|	1006	39	108	0.42	0.59	0	73	70.9	5e-12	--	hypothetical protein VITISV_015618 [Vitis vinifera]
CL8553.Contig1_A	872	373	870	gi|224130338|ref|XP_002328584.1|	906	732	906	0.36	0.51	0.07	178	88.2	1e-16	--	nbs-lrr resistance protein [Populus trichocarpa] >gi|222838566|gb|EEE76931.1| nbs-lrr resistance protein [Populus trichocarpa]
CL8553.Contig2_A	854	355	852	gi|224130338|ref|XP_002328584.1|	906	732	906	0.36	0.51	0.07	178	88.2	1e-16	--	nbs-lrr resistance protein [Populus trichocarpa] >gi|222838566|gb|EEE76931.1| nbs-lrr resistance protein [Populus trichocarpa]
CL8554.Contig1_A	343	1	222	gi|224133962|ref|XP_002327722.1|	95	16	89	0.68	0.73	0	74	99	1e-20	--	predicted protein [Populus trichocarpa] >gi|222836807|gb|EEE75200.1| predicted protein [Populus trichocarpa]
CL8555.Contig1_A	763	6	761	gi|359488555|ref|XP_003633777.1|	825	517	768	0.71	0.85	0	252	378.3	6e-104	--	PREDICTED: putative pentatricopeptide repeat-containing protein At2g01510-like, partial [Vitis vinifera]
CL8556.Contig1_A	1157	284	1156	gi|255544238|ref|XP_002513181.1|	422	75	365	0.67	0.83	0	291	406.4	3e-112	--	serine-threonine protein kinase, plant-type, putative [Ricinus communis] >gi|223547679|gb|EEF49172.1| serine-threonine protein kinase, plant-type, putative [Ricinus communis]
CL8556.Contig2_A	1082	98	1081	gi|224059652|ref|XP_002299953.1|	366	4	331	0.65	0.82	0	328	453	3e-126	--	predicted protein [Populus trichocarpa] >gi|222847211|gb|EEE84758.1| predicted protein [Populus trichocarpa]
CL8561.Contig1_A	1108	198	941	gi|224076012|ref|XP_002304872.1|	256	8	256	0.68	0.77	0.02	254	326.6	3e-88	--	predicted protein [Populus trichocarpa] >gi|118488609|gb|ABK96117.1| unknown [Populus trichocarpa] >gi|222842304|gb|EEE79851.1| predicted protein [Populus trichocarpa]
CL8561.Contig2_A	567	35	400	gi|225435688|ref|XP_002285688.1|	230	109	230	0.9	0.98	0	122	234.2	7e-61	--	PREDICTED: uncharacterized protein LOC100250156 [Vitis vinifera] >gi|297746432|emb|CBI16488.3| unnamed protein product [Vitis vinifera]
CL8562.Contig1_A	1065	164	880	gi|297736970|emb|CBI26171.3|	239	1	239	0.75	0.86	0	239	386	4e-106	--	unnamed protein product [Vitis vinifera]
CL8562.Contig2_A	1035	134	850	gi|297736970|emb|CBI26171.3|	239	1	239	0.76	0.87	0	239	388.3	9e-107	--	unnamed protein product [Vitis vinifera]
CL8564.Contig1_A	833	238	714	gi|351721446|ref|NP_001238489.1|	164	1	159	0.72	0.88	0	159	242.7	4e-63	--	uncharacterized protein LOC100499951 [Glycine max]
CL8564.Contig2_A	230	2	229	gi|351721446|ref|NP_001238489.1|	164	34	109	0.66	0.83	0	76	110.9	5e-24	--	uncharacterized protein LOC100499951 [Glycine max]
CL8570.Contig1_A	1367	321	905	gi|224074703|ref|XP_002304432.1|	198	7	193	0.53	0.72	0.01	196	202.6	1e-50	--	predicted protein [Populus trichocarpa] >gi|222841864|gb|EEE79411.1| predicted protein [Populus trichocarpa]
CL8571.Contig1_A	1572	851	1441	gi|359482912|ref|XP_003632859.1|	230	25	221	0.58	0.75	0.02	201	219.6	1e-55	--	PREDICTED: pentatricopeptide repeat-containing protein At1g62350-like [Vitis vinifera] >gi|297743240|emb|CBI36107.3| unnamed protein product [Vitis vinifera]
CL8571.Contig2_A	1425	704	1294	gi|359482912|ref|XP_003632859.1|	230	25	221	0.58	0.75	0.02	201	219.6	9e-56	--	PREDICTED: pentatricopeptide repeat-containing protein At1g62350-like [Vitis vinifera] >gi|297743240|emb|CBI36107.3| unnamed protein product [Vitis vinifera]
CL8571.Contig3_A	753	38	622	gi|359482912|ref|XP_003632859.1|	230	25	219	0.58	0.75	0.02	199	218.8	5e-56	--	PREDICTED: pentatricopeptide repeat-containing protein At1g62350-like [Vitis vinifera] >gi|297743240|emb|CBI36107.3| unnamed protein product [Vitis vinifera]
CL8572.Contig1_A	2341	275	2008	gi|359477243|ref|XP_003631952.1|	585	8	583	0.53	0.7	0.03	595	637.1	0	--	PREDICTED: putative pectinesterase/pectinesterase inhibitor 28-like [Vitis vinifera]
CL8572.Contig2_A	2146	275	1993	gi|359477243|ref|XP_003631952.1|	585	8	578	0.54	0.71	0.03	590	635.2	1e-180	--	PREDICTED: putative pectinesterase/pectinesterase inhibitor 28-like [Vitis vinifera]
CL8573.Contig1_A	1097	23	1096	gi|225446924|ref|XP_002267032.1|	585	248	549	0.39	0.53	0	359	228	1e-58	--	PREDICTED: ankyrin repeat-containing protein At5g02620-like [Vitis vinifera]
CL8573.Contig2_A	681	21	680	gi|304281953|gb|ADM21191.1|	1161	337	535	0.35	0.48	0	220	105.5	6e-22	--	ankyrin repeat family protein [Arabidopsis thaliana]
CL8574.Contig1_A	1409	225	1394	gi|225430388|ref|XP_002285361.1|	371	1	371	0.5	0.62	0.03	403	340.1	4e-92	--	PREDICTED: uncharacterized protein LOC100262872 [Vitis vinifera]
CL8575.Contig1_A	508	310	507	gi|356532091|ref|XP_003534607.1|	1784	1	66	0.62	0.79	0	66	83.6	1e-15	--	PREDICTED: brefeldin A-inhibited guanine nucleotide-exchange protein 1-like [Glycine max]
CL8575.Contig2_A	235	3	233	gi|297842926|ref|XP_002889344.1|	1750	10	83	0.6	0.78	0	77	93.6	8e-19	--	hypothetical protein ARALYDRAFT_470078 [Arabidopsis lyrata subsp. lyrata] >gi|297335186|gb|EFH65603.1| hypothetical protein ARALYDRAFT_470078 [Arabidopsis lyrata subsp. lyrata]
CL8576.Contig1_A	955	8	670	gi|297739960|emb|CBI30142.3|	471	45	278	0.33	0.55	0.06	236	104.8	1e-21	--	unnamed protein product [Vitis vinifera]
CL8577.Contig1_A	513	1	510	gi|116309563|emb|CAH66624.1|	1426	1238	1408	0.66	0.81	0.01	171	240	1e-62	--	OSIGBa0115A19.5 [Oryza sativa Indica Group]
CL8578.Contig1_A	1334	119	1129	gi|297831154|ref|XP_002883459.1|	476	36	371	0.61	0.75	0.01	341	415.6	7e-115	--	hypothetical protein ARALYDRAFT_479892 [Arabidopsis lyrata subsp. lyrata] >gi|297329299|gb|EFH59718.1| hypothetical protein ARALYDRAFT_479892 [Arabidopsis lyrata subsp. lyrata]
CL8578.Contig2_A	1254	119	1129	gi|297831154|ref|XP_002883459.1|	476	36	371	0.61	0.75	0.01	341	415.6	7e-115	--	hypothetical protein ARALYDRAFT_479892 [Arabidopsis lyrata subsp. lyrata] >gi|297329299|gb|EFH59718.1| hypothetical protein ARALYDRAFT_479892 [Arabidopsis lyrata subsp. lyrata]
CL8579.Contig1_A	853	174	464	gi|351722343|ref|NP_001235961.1|	97	1	97	0.99	1	0	97	189.5	4e-47	--	uncharacterized protein LOC100499782 [Glycine max]
CL8579.Contig2_A	697	174	464	gi|351722343|ref|NP_001235961.1|	97	1	97	0.99	1	0	97	189.5	3e-47	--	uncharacterized protein LOC100499782 [Glycine max]
CL8581.Contig1_A	603	78	602	gi|356494796|ref|XP_003516269.1|	724	526	713	0.47	0.65	0.07	189	152.5	3e-36	--	PREDICTED: proline-rich receptor-like protein kinase PERK10-like [Glycine max]
CL8581.Contig2_A	428	78	428	gi|356494796|ref|XP_003516269.1|	724	586	713	0.62	0.71	0.09	128	143.7	6e-34	--	PREDICTED: proline-rich receptor-like protein kinase PERK10-like [Glycine max]
CL8582.Contig1_A	1993	572	1657	gi|225453303|ref|XP_002268524.1|	370	7	370	0.8	0.9	0.01	364	625.5	8e-178	--	PREDICTED: metacaspase-1-like [Vitis vinifera]
CL8582.Contig2_A	1967	572	1669	gi|225453303|ref|XP_002268524.1|	370	3	370	0.8	0.89	0.01	368	627.1	2e-178	--	PREDICTED: metacaspase-1-like [Vitis vinifera]
CL8584.Contig1_A	729	471	728	gi|32483273|emb|CAE02400.1|	704	516	601	0.79	0.91	0	86	144.1	1e-33	--	OSJNBa0024J22.4 [Oryza sativa Japonica Group] >gi|38347202|emb|CAD40526.2| OSJNBa0023J03.14 [Oryza sativa Japonica Group] >gi|116308930|emb|CAH66059.1| OSIGBa0125J07.8 [Oryza sativa Indica Group] >gi|116309043|emb|CAH66155.1| OSIGBa0113B06.1 [Oryza sativa Indica Group]
CL8587.Contig1_A	688	10	264	gi|356559915|ref|XP_003548241.1|	418	325	416	0.39	0.56	0.09	93	52	8e-06	--	PREDICTED: box C/D snoRNA protein 1-like [Glycine max]
CL8589.Contig1_A	3378	363	593	gi|359474892|ref|XP_002276432.2|	1115	1038	1114	0.64	0.77	0	77	95.1	7e-18	--	PREDICTED: pentatricopeptide repeat-containing protein At4g34830, chloroplastic-like [Vitis vinifera]
CL8589.Contig2_A	3189	363	3143	gi|359474892|ref|XP_002276432.2|	1115	178	1114	0.58	0.72	0.02	946	1004.2	0	--	PREDICTED: pentatricopeptide repeat-containing protein At4g34830, chloroplastic-like [Vitis vinifera]
CL8590.Contig1_A	211	35	211	gi|334186523|ref|NP_001154232.2|	1106	272	330	0.42	0.63	0	59	53.5	9e-07	--	regulator of chromosome condensation repeat-containing protein [Arabidopsis thaliana] >gi|332658030|gb|AEE83430.1| regulator of chromosome condensation repeat-containing protein [Arabidopsis thaliana]
CL8590.Contig2_A	3725	366	3614	gi|359477742|ref|XP_002281342.2|	1082	1	1080	0.68	0.79	0.01	1098	1466.1	0	--	PREDICTED: uncharacterized protein LOC100254552 [Vitis vinifera]
CL8591.Contig1_A	530	1	519	gi|326495224|dbj|BAJ85708.1|	195	22	195	0.83	0.91	0.01	174	283.5	9e-76	--	predicted protein [Hordeum vulgare subsp. vulgare]
CL8593.Contig1_A	446	4	417	gi|359497588|ref|XP_003635574.1|	231	34	186	0.71	0.82	0.1	153	204.1	4e-52	--	PREDICTED: uncharacterized protein LOC100853237, partial [Vitis vinifera]
CL8593.Contig2_A	281	4	222	gi|359497588|ref|XP_003635574.1|	231	99	186	0.55	0.72	0.17	88	84.7	3e-16	--	PREDICTED: uncharacterized protein LOC100853237, partial [Vitis vinifera]
CL8594.Contig1_A	1987	160	1467	gi|307135817|gb|ADN33689.1|	436	1	436	0.92	0.96	0	436	803.1	0	--	eukaryotic peptide chain release factor subunit [Cucumis melo subsp. melo]
CL8594.Contig2_A	1782	160	1470	gi|356498653|ref|XP_003518164.1|	437	1	437	0.92	0.97	0	437	812.4	0	--	PREDICTED: eukaryotic peptide chain release factor subunit 1-3-like [Glycine max]
CL8595.Contig1_A	488	196	303	gi|147779098|emb|CAN71391.1|	579	8	43	0.56	0.75	0	36	43.1	2e-17	--	hypothetical protein VITISV_038145 [Vitis vinifera]
CL8598.Contig1_A	1581	221	1378	gi|225455284|ref|XP_002271615.1|	867	3	389	0.81	0.9	0	387	617.8	1e-175	--	PREDICTED: uncharacterized protein LOC100264007 [Vitis vinifera]
CL8599.Contig1_A	691	2	475	gi|297738318|emb|CBI27519.3|	350	82	243	0.48	0.64	0.03	163	149.1	4e-35	--	unnamed protein product [Vitis vinifera]
CL8599.Contig2_A	676	2	460	gi|297738318|emb|CBI27519.3|	350	82	243	0.48	0.64	0.06	162	148.3	8e-35	--	unnamed protein product [Vitis vinifera]
CL8600.Contig1_A	1684	535	1683	gi|359489285|ref|XP_002272856.2|	1369	976	1351	0.62	0.78	0	384	459.5	6e-128	--	PREDICTED: uncharacterized protein LOC100249550 [Vitis vinifera]
CL8600.Contig2_A	1671	522	1670	gi|359489285|ref|XP_002272856.2|	1369	976	1351	0.62	0.78	0	384	459.5	6e-128	--	PREDICTED: uncharacterized protein LOC100249550 [Vitis vinifera]
CL8601.Contig1_A	2111	2	2110	gi|296086369|emb|CBI31958.3|	923	163	884	0.33	0.53	0.07	753	323.9	5e-87	--	unnamed protein product [Vitis vinifera]
CL8604.Contig1_A	1370	561	1286	gi|225441260|ref|XP_002274343.1|	242	1	242	0.78	0.9	0	242	399.1	7e-110	--	PREDICTED: tubulin-specific chaperone B isoform 1 [Vitis vinifera] >gi|359482231|ref|XP_003632738.1| PREDICTED: tubulin-specific chaperone B [Vitis vinifera] >gi|297739921|emb|CBI30103.3| unnamed protein product [Vitis vinifera]
CL8604.Contig2_A	877	561	815	gi|297829550|ref|XP_002882657.1|	243	159	243	0.82	0.96	0	85	166	5e-40	--	tubulin folding cofactor B [Arabidopsis lyrata subsp. lyrata] >gi|297328497|gb|EFH58916.1| tubulin folding cofactor B [Arabidopsis lyrata subsp. lyrata]
CL8605.Contig1_A	1038	294	974	gi|225428651|ref|XP_002281560.1|	240	8	234	0.64	0.8	0.02	232	300.8	1e-80	--	PREDICTED: uncharacterized protein LOC100243476 [Vitis vinifera] >gi|297741368|emb|CBI32499.3| unnamed protein product [Vitis vinifera]
CL8605.Contig2_A	1008	264	944	gi|225428651|ref|XP_002281560.1|	240	8	234	0.64	0.8	0.02	232	300.8	1e-80	--	PREDICTED: uncharacterized protein LOC100243476 [Vitis vinifera] >gi|297741368|emb|CBI32499.3| unnamed protein product [Vitis vinifera]
CL8611.Contig1_A	583	98	355	gi|225431477|ref|XP_002280908.1|	89	5	89	0.53	0.69	0.05	91	80.5	1e-14	--	PREDICTED: uncharacterized protein LOC100266089 [Vitis vinifera]
CL8612.Contig1_A	2083	543	2081	gi|359481698|ref|XP_002277149.2|	618	112	600	0.71	0.81	0.01	519	727.6	0	--	PREDICTED: DUF246 domain-containing protein At1g04910 [Vitis vinifera]
CL8612.Contig2_A	1924	543	1814	gi|359481698|ref|XP_002277149.2|	618	176	600	0.79	0.89	0	425	704.9	0	--	PREDICTED: DUF246 domain-containing protein At1g04910 [Vitis vinifera]
CL8613.Contig1_A	292	2	106	gi|225434947|ref|XP_002283746.1|	328	58	91	0.77	0.83	0	35	51.6	3e-06	--	PREDICTED: uncharacterized protein LOC100260322 [Vitis vinifera]
CL8614.Contig1_A	1219	1	756	gi|356524315|ref|XP_003530775.1|	529	273	528	0.74	0.84	0.02	256	383.3	3e-105	--	PREDICTED: sodium/hydrogen exchanger 4-like [Glycine max]
CL8615.Contig1_A	2272	244	2085	gi|225445222|ref|XP_002280919.1|	636	14	633	0.64	0.76	0.02	624	772.3	0	--	PREDICTED: pentatricopeptide repeat-containing protein At5g21222 [Vitis vinifera] >gi|297738818|emb|CBI28063.3| unnamed protein product [Vitis vinifera]
CL8615.Contig2_A	1729	448	1323	gi|225445222|ref|XP_002280919.1|	636	230	521	0.28	0.5	0	293	149.4	1e-34	--	PREDICTED: pentatricopeptide repeat-containing protein At5g21222 [Vitis vinifera] >gi|297738818|emb|CBI28063.3| unnamed protein product [Vitis vinifera]
CL8618.Contig1_A	846	147	317	gi|224069044|ref|XP_002302886.1|	153	1	47	0.68	0.7	0	57	84.3	2e-15	--	predicted protein [Populus trichocarpa] >gi|222844612|gb|EEE82159.1| predicted protein [Populus trichocarpa]
CL8618.Contig2_A	757	147	317	gi|224069044|ref|XP_002302886.1|	153	1	47	0.68	0.7	0	57	84.3	1e-15	--	predicted protein [Populus trichocarpa] >gi|222844612|gb|EEE82159.1| predicted protein [Populus trichocarpa]
CL8620.Contig1_A	821	343	561	gi|4760700|dbj|BAA77387.1|	322	156	228	0.66	0.79	0	73	103.6	3e-21	--	peroxidase 1 [Scutellaria baicalensis]
CL8620.Contig2_A	360	260	358	gi|255560952|ref|XP_002521489.1|	374	170	202	0.85	0.88	0	33	60.8	5e-09	--	conserved hypothetical protein [Ricinus communis] >gi|223539388|gb|EEF40979.1| conserved hypothetical protein [Ricinus communis]
CL8621.Contig1_A	2370	292	2115	gi|356511105|ref|XP_003524270.1|	583	8	578	0.58	0.7	0.02	622	665.6	0	--	PREDICTED: type I inositol-1,4,5-trisphosphate 5-phosphatase CVP2-like [Glycine max]
CL8621.Contig2_A	1756	38	1501	gi|356511105|ref|XP_003524270.1|	583	8	462	0.53	0.67	0.03	501	486.5	5e-136	--	PREDICTED: type I inositol-1,4,5-trisphosphate 5-phosphatase CVP2-like [Glycine max]
CL8623.Contig1_A	266	2	259	gi|297824659|ref|XP_002880212.1|	268	165	250	0.79	0.92	0	86	142.9	1e-33	--	hypothetical protein ARALYDRAFT_904052 [Arabidopsis lyrata subsp. lyrata] >gi|297326051|gb|EFH56471.1| hypothetical protein ARALYDRAFT_904052 [Arabidopsis lyrata subsp. lyrata]
CL8623.Contig2_A	1060	93	896	gi|255541628|ref|XP_002511878.1|	268	1	268	0.85	0.95	0	268	476.9	2e-133	--	conserved hypothetical protein [Ricinus communis] >gi|223549058|gb|EEF50547.1| conserved hypothetical protein [Ricinus communis]
CL8624.Contig1_A	600	75	578	gi|359475272|ref|XP_002280949.2|	214	1	164	0.7	0.84	0	168	256.5	1e-67	--	PREDICTED: HVA22-like protein k-like [Vitis vinifera] >gi|297741427|emb|CBI32558.3| unnamed protein product [Vitis vinifera]
CL8626.Contig1_A	2404	558	1976	gi|225424132|ref|XP_002280212.1|	481	11	478	0.72	0.85	0	473	694.1	0	--	PREDICTED: MATE efflux family protein 5 [Vitis vinifera]
CL8628.Contig1_A	222	6	221	gi|255541636|ref|XP_002511882.1|	2248	712	783	0.69	0.81	0	72	92.8	1e-18	--	Chromo domain protein, putative [Ricinus communis] >gi|223549062|gb|EEF50551.1| Chromo domain protein, putative [Ricinus communis]
CL8628.Contig2_A	3347	325	3345	gi|359489634|ref|XP_002276245.2|	2263	53	1064	0.67	0.79	0.01	1018	1289.2	0	--	PREDICTED: ATP-dependent helicase BRM-like [Vitis vinifera]
CL8628.Contig3_A	252	3	251	gi|359489634|ref|XP_002276245.2|	2263	822	904	0.84	0.89	0	83	145.2	2e-34	--	PREDICTED: ATP-dependent helicase BRM-like [Vitis vinifera]
CL8630.Contig1_A	803	2	790	gi|255557477|ref|XP_002519769.1|	363	102	358	0.64	0.82	0	263	356.3	2e-97	--	Flavonol synthase/flavanone 3-hydroxylase, putative [Ricinus communis] >gi|223541186|gb|EEF42742.1| Flavonol synthase/flavanone 3-hydroxylase, putative [Ricinus communis]
CL8630.Contig2_A	1514	51	1196	gi|297740613|emb|CBI30795.3|	492	94	484	0.6	0.76	0.03	393	461.1	1e-128	--	unnamed protein product [Vitis vinifera]
CL8630.Contig3_A	929	42	614	gi|255557477|ref|XP_002519769.1|	363	169	358	0.69	0.84	0	191	275	9e-73	--	Flavonol synthase/flavanone 3-hydroxylase, putative [Ricinus communis] >gi|223541186|gb|EEF42742.1| Flavonol synthase/flavanone 3-hydroxylase, putative [Ricinus communis]
CL8632.Contig1_A	1910	2	1549	gi|356517164|ref|XP_003527259.1|	699	182	697	0.82	0.91	0	516	878.2	0	--	PREDICTED: choline transporter-like protein 2-like [Glycine max]
CL8632.Contig2_A	445	2	331	gi|225461403|ref|XP_002284857.1|	697	182	291	0.85	0.95	0	110	201.8	2e-51	--	PREDICTED: choline transporter-like protein 2 [Vitis vinifera] >gi|302143029|emb|CBI20324.3| unnamed protein product [Vitis vinifera]
CL8633.Contig1_A	836	325	753	gi|357113641|ref|XP_003558610.1|	143	1	143	0.84	0.93	0	143	261.5	9e-69	--	PREDICTED: NADH dehydrogenase [ubiquinone] 1 alpha subcomplex subunit 13-B-like [Brachypodium distachyon]
CL8633.Contig2_A	640	129	557	gi|357113641|ref|XP_003558610.1|	143	1	143	0.84	0.93	0	143	261.5	5e-69	--	PREDICTED: NADH dehydrogenase [ubiquinone] 1 alpha subcomplex subunit 13-B-like [Brachypodium distachyon]
CL8633.Contig3_A	595	84	512	gi|357113641|ref|XP_003558610.1|	143	1	143	0.84	0.93	0	143	261.5	4e-69	--	PREDICTED: NADH dehydrogenase [ubiquinone] 1 alpha subcomplex subunit 13-B-like [Brachypodium distachyon]
CL8633.Contig4_A	240	3	239	gi|225437891|ref|XP_002265849.1|	143	58	136	0.85	0.96	0	79	149.4	1e-35	--	PREDICTED: NADH dehydrogenase [ubiquinone] 1 alpha subcomplex subunit 13-B [Vitis vinifera] >gi|147797272|emb|CAN64862.1| hypothetical protein VITISV_023213 [Vitis vinifera]
CL8635.Contig1_A	1702	434	1702	gi|255569810|ref|XP_002525869.1|	520	93	517	0.77	0.89	0	425	665.6	0	--	conserved hypothetical protein [Ricinus communis] >gi|223534874|gb|EEF36563.1| conserved hypothetical protein [Ricinus communis]
CL8635.Contig2_A	909	434	907	gi|255569810|ref|XP_002525869.1|	520	358	517	0.64	0.8	0.01	160	212.2	7e-54	--	conserved hypothetical protein [Ricinus communis] >gi|223534874|gb|EEF36563.1| conserved hypothetical protein [Ricinus communis]
CL8635.Contig3_A	277	3	275	gi|359486217|ref|XP_003633414.1|	504	92	182	0.78	0.87	0	91	151.4	3e-36	--	PREDICTED: UPF0420 protein C16orf58 homolog [Vitis vinifera] >gi|297739449|emb|CBI29631.3| unnamed protein product [Vitis vinifera]
CL8640.Contig1_A	427	1	426	gi|147804663|emb|CAN62382.1|	688	167	309	0.68	0.85	0.01	143	217.6	3e-56	--	hypothetical protein VITISV_037851 [Vitis vinifera]
CL8640.Contig2_A	237	3	233	gi|147826806|emb|CAN63950.1|	1545	1064	1141	0.55	0.69	0.01	78	93.2	1e-18	--	hypothetical protein VITISV_032357 [Vitis vinifera]
CL8641.Contig1_A	1241	2	700	gi|224060076|ref|XP_002300037.1|	423	191	423	0.82	0.89	0	233	395.2	1e-108	--	predicted protein [Populus trichocarpa] >gi|222847295|gb|EEE84842.1| predicted protein [Populus trichocarpa]
CL8641.Contig2_A	1067	2	700	gi|224060076|ref|XP_002300037.1|	423	191	423	0.82	0.89	0	233	395.2	8e-109	--	predicted protein [Populus trichocarpa] >gi|222847295|gb|EEE84842.1| predicted protein [Populus trichocarpa]
CL8641.Contig3_A	261	2	214	gi|225452456|ref|XP_002278059.1|	423	191	261	0.8	0.87	0	71	117.5	5e-26	--	PREDICTED: uncharacterized protein LOC100243971 [Vitis vinifera] >gi|296087664|emb|CBI34920.3| unnamed protein product [Vitis vinifera]
CL8642.Contig1_A	2941	561	2774	gi|255544928|ref|XP_002513525.1|	700	1	700	0.5	0.6	0.05	774	592	1e-167	--	nucleic acid binding protein, putative [Ricinus communis] >gi|223547433|gb|EEF48928.1| nucleic acid binding protein, putative [Ricinus communis]
CL8644.Contig1_A	1605	325	1293	gi|225439725|ref|XP_002273550.1|	324	1	323	0.76	0.87	0	323	503.4	3e-141	--	PREDICTED: short-chain dehydrogenase TIC 32, chloroplastic [Vitis vinifera] >gi|297741471|emb|CBI32603.3| unnamed protein product [Vitis vinifera]
CL8645.Contig1_A	1876	225	1370	gi|224068600|ref|XP_002326155.1|	372	1	372	0.67	0.79	0	383	486.5	5e-136	--	predicted protein [Populus trichocarpa] >gi|222833348|gb|EEE71825.1| predicted protein [Populus trichocarpa]
CL8645.Contig2_A	1266	149	760	gi|224068600|ref|XP_002326155.1|	372	169	372	0.86	0.93	0	204	345.1	1e-93	--	predicted protein [Populus trichocarpa] >gi|222833348|gb|EEE71825.1| predicted protein [Populus trichocarpa]
CL8646.Contig1_A	1233	109	882	gi|297799480|ref|XP_002867624.1|	257	6	257	0.68	0.81	0	258	367.1	2e-100	--	protein-methionine-s-oxide reductase [Arabidopsis lyrata subsp. lyrata] >gi|297313460|gb|EFH43883.1| protein-methionine-s-oxide reductase [Arabidopsis lyrata subsp. lyrata]
CL8646.Contig2_A	1216	59	865	gi|42795445|gb|AAS46232.1|	261	1	261	0.67	0.78	0.04	279	372.5	6e-102	--	methionine sulfoxide reductase A [Populus trichocarpa x Populus deltoides]
CL8647.Contig1_A	1163	167	643	gi|357505041|ref|XP_003622809.1|	165	5	165	0.62	0.71	0.02	162	187.2	3e-46	--	Early tobacco anther [Medicago truncatula] >gi|355497824|gb|AES79027.1| Early tobacco anther [Medicago truncatula]
CL8649.Contig1_A	2166	290	1894	gi|225427165|ref|XP_002277589.1|	541	10	541	0.5	0.67	0.03	553	489.6	7e-137	--	PREDICTED: uncharacterized protein LOC100266124 [Vitis vinifera]
CL8649.Contig2_A	870	696	869	gi|224138804|ref|XP_002326694.1|	157	93	148	0.67	0.81	0	58	84.3	2e-15	--	predicted protein [Populus trichocarpa] >gi|222834016|gb|EEE72493.1| predicted protein [Populus trichocarpa]
CL8651.Contig1_A	576	2	88	gi|359473308|ref|XP_003631289.1|	65	28	56	0.79	0.9	0	29	56.2	2e-07	--	PREDICTED: CLAVATA3/ESR (CLE)-related protein 25-like [Vitis vinifera]
CL8653.Contig1_A	1654	392	1363	gi|356526671|ref|XP_003531940.1|	324	1	322	0.73	0.86	0	324	487.3	2e-136	--	PREDICTED: actin-related protein 2/3 complex subunit 2-like [Glycine max]
CL8653.Contig2_A	1498	236	1207	gi|356526671|ref|XP_003531940.1|	324	1	322	0.73	0.86	0	324	487.3	2e-136	--	PREDICTED: actin-related protein 2/3 complex subunit 2-like [Glycine max]
CL8654.Contig1_A	1224	3	668	gi|357144077|ref|XP_003573162.1|	575	242	463	0.38	0.61	0.02	227	174.9	2e-42	--	PREDICTED: uncharacterized protein LOC100845100 [Brachypodium distachyon]
CL8654.Contig2_A	954	3	668	gi|357144077|ref|XP_003573162.1|	575	242	463	0.38	0.61	0.02	227	174.9	1e-42	--	PREDICTED: uncharacterized protein LOC100845100 [Brachypodium distachyon]
CL8655.Contig2_A	271	196	270	gi|297820950|ref|XP_002878358.1|	231	206	230	0.96	0.96	0	25	52.8	1e-06	--	peroxisomal biogenesis factor 11 family protein [Arabidopsis lyrata subsp. lyrata] >gi|297324196|gb|EFH54617.1| peroxisomal biogenesis factor 11 family protein [Arabidopsis lyrata subsp. lyrata]
CL8656.Contig1_A	638	20	637	gi|332322149|emb|CCA66140.1|	1381	1165	1370	0.38	0.58	0	206	156.8	2e-37	--	hypothetical protein [Beta vulgaris subsp. vulgaris]
CL8658.Contig1_A	259	3	257	gi|147861248|emb|CAN79321.1|	1521	1098	1182	0.62	0.75	0	85	122.5	1e-27	--	hypothetical protein VITISV_018984 [Vitis vinifera]
CL8658.Contig2_A	330	3	329	gi|147861248|emb|CAN79321.1|	1521	1116	1224	0.74	0.83	0	109	173.3	7e-43	--	hypothetical protein VITISV_018984 [Vitis vinifera]
CL8659.Contig1_A	240	3	239	gi|356550973|ref|XP_003543854.1|	557	233	311	0.58	0.72	0	79	101.3	3e-21	--	PREDICTED: uncharacterized protein LOC100780312 [Glycine max]
CL8662.Contig1_A	490	139	453	gi|224130284|ref|XP_002320799.1|	919	1	102	0.42	0.61	0	105	81.3	5e-15	--	predicted protein [Populus trichocarpa] >gi|222861572|gb|EEE99114.1| predicted protein [Populus trichocarpa]
CL8663.Contig1_A	2529	524	2278	gi|225439400|ref|XP_002263906.1|	590	6	590	0.73	0.86	0	585	899	0	--	PREDICTED: phosphatidylinositide phosphatase SAC1-like isoform 1 [Vitis vinifera]
CL8664.Contig1_A	1529	1	1122	gi|255575620|ref|XP_002528710.1|	580	218	578	0.57	0.67	0.04	389	373.2	5e-102	--	DNA binding protein, putative [Ricinus communis] >gi|223531882|gb|EEF33699.1| DNA binding protein, putative [Ricinus communis]
CL8664.Contig2_A	981	146	577	gi|225439115|ref|XP_002266425.1|	570	435	569	0.54	0.7	0.01	146	141.7	1e-32	--	PREDICTED: uncharacterized protein LOC100267210 [Vitis vinifera] >gi|147841364|emb|CAN71240.1| hypothetical protein VITISV_034160 [Vitis vinifera] >gi|296085846|emb|CBI31170.3| unnamed protein product [Vitis vinifera]
CL8666.Contig1_A	2314	368	1771	gi|147817790|emb|CAN66658.1|	422	1	422	0.58	0.67	0.01	475	468.4	2e-130	--	hypothetical protein VITISV_028354 [Vitis vinifera]
CL8666.Contig2_A	1574	368	1504	gi|225462106|ref|XP_002277570.1|	337	3	337	0.51	0.61	0.02	386	307.4	3e-82	--	PREDICTED: uncharacterized protein LOC100256555 [Vitis vinifera]
CL8669.Contig1_A	2036	3	1877	gi|339716208|gb|AEJ88343.1|	811	198	811	0.88	0.94	0	626	1096.7	0	--	putative potassium transporter [Tamarix hispida]
CL8669.Contig2_A	978	1	978	gi|339716202|gb|AEJ88340.1|	713	362	684	0.87	0.94	0	327	573.2	1e-162	--	putative potassium transporter [Tamarix hispida]
CL8670.Contig1_A	3084	393	2762	gi|225439442|ref|XP_002264659.1|	797	8	796	0.76	0.86	0.01	796	1216.1	0	--	PREDICTED: digalactosyldiacylglycerol synthase 1, chloroplastic-like [Vitis vinifera]
CL8670.Contig2_A	2989	298	2667	gi|225439442|ref|XP_002264659.1|	797	8	796	0.76	0.86	0.01	796	1216.1	0	--	PREDICTED: digalactosyldiacylglycerol synthase 1, chloroplastic-like [Vitis vinifera]
CL8671.Contig1_A	989	62	565	gi|297741090|emb|CBI31821.3|	198	29	198	0.88	0.95	0.01	170	297.7	1e-79	--	unnamed protein product [Vitis vinifera]
CL8673.Contig1_A	418	25	411	gi|168055899|ref|XP_001779960.1|	222	38	176	0.31	0.51	0.08	140	68.6	2e-11	--	predicted protein [Physcomitrella patens subsp. patens] >gi|162668565|gb|EDQ55169.1| predicted protein [Physcomitrella patens subsp. patens]
CL8674.Contig1_A	533	30	521	gi|225452310|ref|XP_002272446.1|	398	45	220	0.41	0.58	0.07	176	126.7	1e-28	--	PREDICTED: NAC domain-containing protein 8 [Vitis vinifera] >gi|296087593|emb|CBI34849.3| unnamed protein product [Vitis vinifera]
CL8676.Contig1_A	327	33	293	gi|348671018|gb|EGZ10839.1|	92	1	87	0.74	0.82	0	87	141.7	2e-33	--	hypothetical protein PHYSODRAFT_355302 [Phytophthora sojae]
CL8682.Contig1_A	745	265	744	gi|225470185|ref|XP_002268245.1|	525	23	155	0.34	0.48	0.02	163	79	7e-14	--	PREDICTED: O-glucosyltransferase rumi homolog [Vitis vinifera] >gi|302143884|emb|CBI22745.3| unnamed protein product [Vitis vinifera]
CL8682.Contig2_A	424	169	423	gi|359489773|ref|XP_002273091.2|	519	63	148	0.47	0.62	0.03	88	77	7e-14	--	PREDICTED: O-glucosyltransferase rumi-like [Vitis vinifera]
CL8683.Contig1_A	548	6	548	gi|359479667|ref|XP_003632326.1|	1823	331	511	0.38	0.58	0	181	114.4	8e-25	--	PREDICTED: uncharacterized protein LOC100852899 [Vitis vinifera]
CL8683.Contig2_A	334	8	334	gi|359479667|ref|XP_003632326.1|	1823	387	495	0.37	0.5	0	109	62	2e-09	--	PREDICTED: uncharacterized protein LOC100852899 [Vitis vinifera]
CL8684.Contig1_A	1998	278	1852	gi|195623456|gb|ACG33558.1|	525	1	525	0.9	0.97	0	525	937.6	0	--	T-complex protein 1 subunit beta [Zea mays]
CL8685.Contig1_A	520	44	325	gi|257219570|gb|ACV50438.1|	96	1	94	0.91	0.97	0	94	185.7	2e-46	--	ribosomal protein L37 [Jatropha curcas]
CL8688.Contig1_A	1261	182	1075	gi|147798373|emb|CAN74522.1|	313	30	308	0.45	0.6	0.01	300	248.8	1e-64	--	hypothetical protein VITISV_034298 [Vitis vinifera]
CL8691.Contig1_A	610	3	275	gi|148906821|gb|ABR16556.1|	405	298	388	0.75	0.86	0	91	150.6	1e-35	--	unknown [Picea sitchensis]
CL8691.Contig2_A	562	3	275	gi|148906821|gb|ABR16556.1|	405	298	388	0.75	0.86	0	91	150.6	1e-35	--	unknown [Picea sitchensis]
CL8692.Contig1_A	1402	2	1177	gi|225453606|ref|XP_002265121.1|	557	88	492	0.41	0.55	0.07	421	251.5	2e-65	--	PREDICTED: protein IQ-DOMAIN 14 [Vitis vinifera] >gi|296089000|emb|CBI38703.3| unnamed protein product [Vitis vinifera]
CL8692.Contig2_A	747	2	577	gi|225453606|ref|XP_002265121.1|	557	88	272	0.5	0.68	0.01	193	160.6	1e-38	--	PREDICTED: protein IQ-DOMAIN 14 [Vitis vinifera] >gi|296089000|emb|CBI38703.3| unnamed protein product [Vitis vinifera]
CL8693.Contig1_A	308	3	308	gi|297739574|emb|CBI29756.3|	1235	353	454	0.63	0.8	0	102	140.6	5e-33	--	unnamed protein product [Vitis vinifera]
CL8695.Contig1_A	926	1	465	gi|225430858|ref|XP_002274241.1|	302	3	154	0.71	0.83	0	155	229.6	4e-59	--	PREDICTED: uncharacterized protein LOC100246092 [Vitis vinifera]
CL8696.Contig1_A	839	2	661	gi|225436984|ref|XP_002272235.1|	436	215	434	0.7	0.78	0	220	305.1	7e-82	--	PREDICTED: basic 7S globulin [Vitis vinifera]
CL8696.Contig2_A	845	2	661	gi|225436984|ref|XP_002272235.1|	436	215	434	0.7	0.81	0	220	311.2	1e-83	--	PREDICTED: basic 7S globulin [Vitis vinifera]
CL8696.Contig3_A	225	3	224	gi|224066523|ref|XP_002302122.1|	438	245	318	0.72	0.82	0	74	102.8	1e-21	--	predicted protein [Populus trichocarpa] >gi|222843848|gb|EEE81395.1| predicted protein [Populus trichocarpa]
CL8700.Contig1_A	228	13	201	gi|242068949|ref|XP_002449751.1|	446	285	341	0.4	0.6	0	63	57.8	5e-08	--	hypothetical protein SORBIDRAFT_05g022640 [Sorghum bicolor] >gi|241935594|gb|EES08739.1| hypothetical protein SORBIDRAFT_05g022640 [Sorghum bicolor]
CL8703.Contig1_A	708	27	707	gi|147866227|emb|CAN79939.1|	918	151	353	0.6	0.7	0.01	229	260.8	1e-68	--	hypothetical protein VITISV_027778 [Vitis vinifera]
CL8703.Contig2_A	647	44	646	gi|147866227|emb|CAN79939.1|	918	151	327	0.58	0.68	0.01	203	219.2	3e-56	--	hypothetical protein VITISV_027778 [Vitis vinifera]
CL8704.Contig1_A	484	17	475	gi|255562988|ref|XP_002522498.1|	730	273	425	0.61	0.77	0	153	204.1	5e-52	--	Auxin response factor, putative [Ricinus communis] >gi|223538189|gb|EEF39798.1| Auxin response factor, putative [Ricinus communis]
CL8704.Contig2_A	388	28	381	gi|357446777|ref|XP_003593664.1|	682	279	397	0.68	0.83	0.01	119	177.2	5e-44	--	Auxin response factor [Medicago truncatula] >gi|124360755|gb|ABN08732.1| Transcriptional factor B3; Auxin response factor [Medicago truncatula] >gi|355482712|gb|AES63915.1| Auxin response factor [Medicago truncatula]
CL8711.Contig1_A	516	378	515	gi|380469910|gb|AFD62269.1|	377	332	377	1	1	0	46	99.4	2e-20	--	actin 2 [Annona cherimola]
CL8712.Contig1_A	478	1	246	gi|66710734|emb|CAI96820.1|	279	1	74	0.46	0.53	0.09	90	69.3	2e-11	--	SNF1-related protein kinase regulatory beta subunit 1 [Pisum sativum]
CL8712.Contig2_A	378	1	246	gi|66710734|emb|CAI96820.1|	279	1	74	0.46	0.53	0.09	90	69.3	1e-11	--	SNF1-related protein kinase regulatory beta subunit 1 [Pisum sativum]
CL8714.Contig1_A	859	332	856	gi|296089339|emb|CBI39111.3|	593	2	180	0.59	0.75	0.02	179	215.3	8e-55	--	unnamed protein product [Vitis vinifera]
CL8714.Contig2_A	670	143	667	gi|296089339|emb|CBI39111.3|	593	2	180	0.59	0.75	0.02	179	215.3	5e-55	--	unnamed protein product [Vitis vinifera]
CL8715.Contig1_A	1292	295	1155	gi|4835909|gb|AAD30294.1|AF139190_1	287	5	287	0.83	0.9	0	287	483	3e-135	--	cytosolic ascorbate peroxidase [Mesembryanthemum crystallinum]
CL8716.Contig1_A	1553	198	1220	gi|255549032|ref|XP_002515572.1|	346	7	346	0.85	0.93	0	342	559.3	5e-158	--	syntaxin, putative [Ricinus communis] >gi|223545516|gb|EEF47021.1| syntaxin, putative [Ricinus communis]
CL8716.Contig2_A	1487	198	1211	gi|255549032|ref|XP_002515572.1|	346	9	346	0.85	0.91	0.01	340	547.7	1e-154	--	syntaxin, putative [Ricinus communis] >gi|223545516|gb|EEF47021.1| syntaxin, putative [Ricinus communis]
CL8716.Contig3_A	828	2	826	gi|255549032|ref|XP_002515572.1|	346	67	339	0.84	0.91	0	275	448.4	5e-125	--	syntaxin, putative [Ricinus communis] >gi|223545516|gb|EEF47021.1| syntaxin, putative [Ricinus communis]
CL8719.Contig1_A	603	4	603	gi|225426407|ref|XP_002273061.1|	346	1	186	0.55	0.68	0.05	211	204.9	5e-52	--	PREDICTED: uncharacterized protein LOC100249560 [Vitis vinifera]
CL8719.Contig2_A	1881	120	1211	gi|225426407|ref|XP_002273061.1|	346	1	346	0.59	0.69	0.03	377	382.5	1e-104	--	PREDICTED: uncharacterized protein LOC100249560 [Vitis vinifera]
CL8720.Contig1_A	859	204	782	gi|226713177|sp|A7PA04.1|CSPL6_VITVI	189	1	183	0.32	0.54	0.01	195	120.6	2e-26	--	RecName: Full=CASP-like protein VIT_14s0068g01400
CL8720.Contig2_A	512	76	432	gi|288559202|sp|B9RH17.1|CSPLA_RICCO	201	77	188	0.34	0.65	0	119	89.4	2e-17	--	RecName: Full=CASP-like protein RCOM_1446020
CL8722.Contig1_A	482	2	178	gi|356543010|ref|XP_003539956.1|	306	247	305	0.71	0.83	0	59	99.4	1e-20	--	PREDICTED: LOW QUALITY PROTEIN: vignain-like [Glycine max]
CL8724.Contig1_A	334	2	313	gi|301102726|ref|XP_002900450.1|	379	97	200	0.63	0.81	0	104	159.5	1e-38	--	acyl-CoA desaturase 1 [Phytophthora infestans T30-4] >gi|262102191|gb|EEY60243.1| acyl-CoA desaturase 1 [Phytophthora infestans T30-4]
CL8725.Contig1_A	389	261	311	gi|11994222|dbj|BAB01344.1|	1115	815	831	0.53	0.71	0	17	23.9	3e-10	--	reverse transcriptase-like protein [Arabidopsis thaliana]
CL8727.Contig1_A	1973	92	1651	gi|356549741|ref|XP_003543249.1|	549	1	523	0.79	0.88	0.01	527	845.9	0	--	PREDICTED: nucleolar GTP-binding protein 2-like [Glycine max]
CL8727.Contig2_A	712	31	390	gi|356544026|ref|XP_003540457.1|	549	405	523	0.64	0.82	0	120	161.8	7e-39	--	PREDICTED: nucleolar GTP-binding protein 2-like [Glycine max]
CL8729.Contig1_A	572	240	572	gi|147855996|emb|CAN82818.1|	467	30	140	0.48	0.6	0	111	109	3e-23	--	hypothetical protein VITISV_030074 [Vitis vinifera]
CL8729.Contig2_A	210	1	210	gi|147855996|emb|CAN82818.1|	467	34	103	0.49	0.64	0	70	66.2	1e-10	--	hypothetical protein VITISV_030074 [Vitis vinifera]
CL8730.Contig1_A	304	2	211	gi|359496631|ref|XP_003635285.1|	1146	331	397	0.56	0.74	0	70	89.7	1e-17	--	PREDICTED: G-type lectin S-receptor-like serine/threonine-protein kinase At1g11410-like [Vitis vinifera]
CL8730.Contig2_A	281	80	280	gi|222350813|dbj|BAH19346.1|	427	10	73	0.58	0.69	0	67	78.2	3e-14	--	S locus glycoprotein like protein [Nicotiana tabacum]
CL8733.Contig1_A	1020	3	1019	gi|225453517|ref|XP_002275490.1|	473	106	444	0.66	0.81	0	339	467.6	1e-130	--	PREDICTED: F-box protein At5g07670 [Vitis vinifera]
CL8733.Contig2_A	214	40	213	gi|356544275|ref|XP_003540579.1|	497	400	457	0.79	0.93	0	58	98.6	2e-20	--	PREDICTED: LOW QUALITY PROTEIN: F-box protein At5g07670-like [Glycine max]
CL8737.Contig1_A	2293	86	2086	gi|359480067|ref|XP_002269414.2|	658	3	657	0.73	0.81	0.01	677	983	0	--	PREDICTED: WD repeat-containing protein 70-like [Vitis vinifera]
CL8739.Contig1_A	1108	109	780	gi|225428037|ref|XP_002278989.1|	225	1	224	0.75	0.89	0	224	354.8	1e-96	--	PREDICTED: CDP-diacylglycerol--inositol 3-phosphatidyltransferase 1 isoform 1 [Vitis vinifera] >gi|297744605|emb|CBI37867.3| unnamed protein product [Vitis vinifera]
CL8739.Contig2_A	918	109	744	gi|225428037|ref|XP_002278989.1|	225	1	218	0.72	0.84	0.03	218	321.2	1e-86	--	PREDICTED: CDP-diacylglycerol--inositol 3-phosphatidyltransferase 1 isoform 1 [Vitis vinifera] >gi|297744605|emb|CBI37867.3| unnamed protein product [Vitis vinifera]
CL8739.Contig3_A	337	2	163	gi|297841527|ref|XP_002888645.1|	227	142	220	0.44	0.49	0.32	79	51.6	3e-06	--	ATPIS1 [Arabidopsis lyrata subsp. lyrata] >gi|297334486|gb|EFH64904.1| ATPIS1 [Arabidopsis lyrata subsp. lyrata]
CL8740.Contig1_A	290	2	289	gi|374250715|gb|AEY99980.1|	565	166	261	0.88	0.95	0	96	176.8	7e-44	--	calcium-dependent protein kinase [Nicotiana tabacum]
CL8743.Contig1_A	1469	315	1373	gi|224142990|ref|XP_002324808.1|	540	183	510	0.23	0.37	0.04	367	54.7	4e-06	--	predicted protein [Populus trichocarpa] >gi|222866242|gb|EEF03373.1| predicted protein [Populus trichocarpa]
CL8744.Contig1_A	2889	396	2267	gi|356511097|ref|XP_003524266.1|	627	1	625	0.87	0.95	0	626	1135.2	0	--	PREDICTED: uncharacterized protein LOC100800996 [Glycine max]
CL8745.Contig1_A	540	34	540	gi|359491340|ref|XP_002267681.2|	560	41	206	0.64	0.76	0	169	217.6	6e-56	--	PREDICTED: isochorismate synthase 2, chloroplastic [Vitis vinifera]
CL8745.Contig2_A	341	27	341	gi|359491340|ref|XP_002267681.2|	560	104	206	0.64	0.73	0	105	137.1	6e-32	--	PREDICTED: isochorismate synthase 2, chloroplastic [Vitis vinifera]
CL8746.Contig1_A	3078	703	2535	gi|297743203|emb|CBI36070.3|	1493	918	1489	0.24	0.43	0.01	620	153.3	1e-35	--	unnamed protein product [Vitis vinifera]
CL8746.Contig2_A	2006	703	1980	gi|224059296|ref|XP_002299812.1|	1432	857	1243	0.25	0.44	0.03	438	107.8	5e-22	--	predicted protein [Populus trichocarpa] >gi|222847070|gb|EEE84617.1| predicted protein [Populus trichocarpa]
CL8747.Contig1_A	1376	246	923	gi|225462035|ref|XP_002268527.1|	232	1	227	0.77	0.87	0	227	355.9	7e-97	--	PREDICTED: probable calcium-binding protein CML21 [Vitis vinifera] >gi|296089985|emb|CBI39804.3| unnamed protein product [Vitis vinifera]
CL8747.Contig2_A	1341	211	888	gi|225462035|ref|XP_002268527.1|	232	1	227	0.77	0.87	0	227	355.9	7e-97	--	PREDICTED: probable calcium-binding protein CML21 [Vitis vinifera] >gi|296089985|emb|CBI39804.3| unnamed protein product [Vitis vinifera]
CL8748.Contig1_A	1336	1	1086	gi|225457156|ref|XP_002280411.1|	382	70	380	0.5	0.64	0.01	367	324.7	1e-87	--	PREDICTED: E2F transcription factor-like E2FE-like [Vitis vinifera]
CL8748.Contig2_A	1216	1	1005	gi|225457156|ref|XP_002280411.1|	382	70	353	0.49	0.62	0.01	340	282	1e-74	--	PREDICTED: E2F transcription factor-like E2FE-like [Vitis vinifera]
CL8749.Contig1_A	1301	333	1301	gi|225428370|ref|XP_002283371.1|	502	1	323	0.95	0.97	0	323	653.7	0	--	PREDICTED: histone deacetylase 19-like [Vitis vinifera]
CL8749.Contig2_A	1289	321	1289	gi|225428370|ref|XP_002283371.1|	502	1	323	0.95	0.97	0	323	653.7	0	--	PREDICTED: histone deacetylase 19-like [Vitis vinifera]
CL8749.Contig3_A	1218	250	1218	gi|225428370|ref|XP_002283371.1|	502	1	323	0.95	0.97	0	323	653.7	0	--	PREDICTED: histone deacetylase 19-like [Vitis vinifera]
CL8749.Contig4_A	1372	404	1372	gi|225428370|ref|XP_002283371.1|	502	1	323	0.95	0.97	0	323	653.7	0	--	PREDICTED: histone deacetylase 19-like [Vitis vinifera]
CL8750.Contig1_A	1529	142	1509	gi|225457134|ref|XP_002280345.1|	573	129	572	0.77	0.86	0.01	459	734.6	0	--	PREDICTED: probable alpha-mannosidase I MNS5 [Vitis vinifera] >gi|297733837|emb|CBI15084.3| unnamed protein product [Vitis vinifera]
CL8750.Contig2_A	1430	142	1278	gi|225457134|ref|XP_002280345.1|	573	193	572	0.77	0.88	0.01	382	627.5	1e-178	--	PREDICTED: probable alpha-mannosidase I MNS5 [Vitis vinifera] >gi|297733837|emb|CBI15084.3| unnamed protein product [Vitis vinifera]
CL8750.Contig3_A	1290	142	1227	gi|225457134|ref|XP_002280345.1|	573	210	572	0.77	0.88	0.01	365	596.3	3e-169	--	PREDICTED: probable alpha-mannosidase I MNS5 [Vitis vinifera] >gi|297733837|emb|CBI15084.3| unnamed protein product [Vitis vinifera]
CL8753.Contig1_A	1250	1	969	gi|225435758|ref|XP_002285721.1|	449	1	323	0.95	0.98	0	323	625.9	3e-178	--	PREDICTED: tubulin alpha-1 chain [Vitis vinifera]
CL8753.Contig2_A	1635	1	1236	gi|255582570|ref|XP_002532068.1|	449	1	412	0.93	0.98	0	412	797	0	--	tubulin alpha chain, putative [Ricinus communis] >gi|223528272|gb|EEF30323.1| tubulin alpha chain, putative [Ricinus communis]
CL8753.Contig3_A	529	2	529	gi|49036476|sp|Q9FT36.1|TBA_DAUCA	451	35	210	0.99	1	0	176	355.1	2e-97	--	RecName: Full=Tubulin alpha chain >gi|9965991|gb|AAG02564.1| alpha-tubulin [Daucus carota]
CL8754.Contig1_A	486	63	461	gi|224116704|ref|XP_002331857.1|	133	1	133	0.92	0.97	0	133	251.9	2e-66	--	predicted protein [Populus trichocarpa] >gi|224132224|ref|XP_002321286.1| predicted protein [Populus trichocarpa] >gi|118483614|gb|ABK93702.1| unknown [Populus trichocarpa] >gi|118484494|gb|ABK94122.1| unknown [Populus trichocarpa] >gi|222862059|gb|EEE99601.1| predicted protein [Populus trichocarpa] >gi|222875375|gb|EEF12506.1| predicted protein [Populus trichocarpa]
CL8754.Contig2_A	476	63	383	gi|359496127|ref|XP_002268019.2|	213	107	213	0.91	0.96	0	107	201.4	3e-51	--	PREDICTED: 60S ribosomal protein L32-1 [Vitis vinifera]
CL8755.Contig1_A	1458	373	1230	gi|255578727|ref|XP_002530222.1|	287	1	286	0.76	0.87	0	286	433.7	3e-120	--	exosome complex exonuclease rrp42, putative [Ricinus communis] >gi|223530269|gb|EEF32169.1| exosome complex exonuclease rrp42, putative [Ricinus communis]
CL8755.Contig2_A	1070	390	737	gi|255557237|ref|XP_002519649.1|	118	3	116	0.69	0.8	0	116	159.8	5e-38	--	conserved hypothetical protein [Ricinus communis] >gi|223541066|gb|EEF42622.1| conserved hypothetical protein [Ricinus communis]
CL8759.Contig1_A	477	12	308	gi|2317672|dbj|BAA21759.1|	252	14	146	0.37	0.44	0.26	133	51.2	5e-06	--	induced immature seed protein [Fagopyrum esculentum]
CL8759.Contig2_A	220	1	198	gi|359484368|ref|XP_002281292.2|	752	488	552	0.45	0.48	0.1	73	51.2	4e-06	--	PREDICTED: uncharacterized protein LOC100259389 [Vitis vinifera]
CL8765.Contig1_A	1118	977	1027	gi|222143562|dbj|BAH19310.1|	279	1	17	0.59	0.71	0	17	32	4e-130	--	urease accessory protein ureG [Morus alba]
CL8765.Contig2_A	1105	220	1014	gi|222143562|dbj|BAH19310.1|	279	1	279	0.84	0.89	0.05	279	477.2	1e-133	--	urease accessory protein ureG [Morus alba]
CL8766.Contig1_A	1192	2	862	gi|357445719|ref|XP_003593137.1|	607	309	594	0.53	0.68	0.02	293	284.3	2e-75	--	hypothetical protein MTR_2g008170 [Medicago truncatula] >gi|355482185|gb|AES63388.1| hypothetical protein MTR_2g008170 [Medicago truncatula]
CL8767.Contig1_A	534	1	390	gi|77556008|gb|ABA98804.1|	1333	814	975	0.44	0.56	0.2	163	132.9	2e-30	--	retrotransposon protein, putative, Ty1-copia subclass [Oryza sativa Japonica Group]
CL8768.Contig1_A	1836	409	1833	gi|359476012|ref|XP_003631778.1|	796	320	782	0.75	0.84	0	476	685.6	0	--	PREDICTED: U-box domain-containing protein 35-like [Vitis vinifera]
CL8768.Contig2_A	3234	299	2632	gi|359476012|ref|XP_003631778.1|	796	1	780	0.68	0.77	0.02	790	983.8	0	--	PREDICTED: U-box domain-containing protein 35-like [Vitis vinifera]
CL8768.Contig3_A	3172	103	531	gi|359476012|ref|XP_003631778.1|	796	1	138	0.64	0.74	0.01	144	165.2	0	--	PREDICTED: U-box domain-containing protein 35-like [Vitis vinifera]
CL8768.Contig4_A	3029	103	2427	gi|359476012|ref|XP_003631778.1|	796	1	780	0.69	0.77	0.02	788	982.2	0	--	PREDICTED: U-box domain-containing protein 35-like [Vitis vinifera]
CL8769.Contig1_A	1776	134	1675	gi|225447500|ref|XP_002267469.1|	497	1	497	0.69	0.78	0.01	519	671.8	0	--	PREDICTED: ribulose-1,5 bisphosphate carboxylase/oxygenase large subunit N-methyltransferase, chloroplastic [Vitis vinifera] >gi|296085051|emb|CBI28466.3| unnamed protein product [Vitis vinifera]
CL8769.Contig2_A	1765	123	1664	gi|225447500|ref|XP_002267469.1|	497	1	497	0.69	0.78	0.01	519	671.8	0	--	PREDICTED: ribulose-1,5 bisphosphate carboxylase/oxygenase large subunit N-methyltransferase, chloroplastic [Vitis vinifera] >gi|296085051|emb|CBI28466.3| unnamed protein product [Vitis vinifera]
CL8769.Contig3_A	1757	901	1656	gi|225447500|ref|XP_002267469.1|	497	1	243	0.75	0.84	0.02	256	377.5	0	--	PREDICTED: ribulose-1,5 bisphosphate carboxylase/oxygenase large subunit N-methyltransferase, chloroplastic [Vitis vinifera] >gi|296085051|emb|CBI28466.3| unnamed protein product [Vitis vinifera]
CL8769.Contig4_A	1746	890	1645	gi|225447500|ref|XP_002267469.1|	497	1	243	0.75	0.84	0.02	256	377.5	0	--	PREDICTED: ribulose-1,5 bisphosphate carboxylase/oxygenase large subunit N-methyltransferase, chloroplastic [Vitis vinifera] >gi|296085051|emb|CBI28466.3| unnamed protein product [Vitis vinifera]
CL8772.Contig1_A	289	1	276	gi|332322148|emb|CCA66139.1|	693	266	355	0.42	0.59	0	92	80.5	7e-15	--	hypothetical protein [Beta vulgaris subsp. vulgaris]
CL8774.Contig1_A	1395	124	1278	gi|348690313|gb|EGZ30127.1|	573	189	573	0.74	0.88	0	385	587.4	1e-166	--	hypothetical protein PHYSODRAFT_358814 [Phytophthora sojae]
CL8776.Contig2_A	2076	248	1414	gi|223950491|gb|ACN29329.1|	517	117	514	0.62	0.76	0.03	399	521.5	1e-146	--	unknown [Zea mays]
CL8777.Contig1_A	2140	221	1846	gi|225431259|ref|XP_002268002.1|	552	11	552	0.75	0.85	0	542	814.3	0	--	PREDICTED: d-2-hydroxyglutarate dehydrogenase, mitochondrial-like [Vitis vinifera]
CL8778.Contig1_A	1278	3	857	gi|225450815|ref|XP_002283982.1|	425	134	419	0.71	0.84	0	286	408.7	9e-113	--	PREDICTED: WD repeat domain phosphoinositide-interacting protein 3-like isoform 1 [Vitis vinifera]
CL8778.Contig2_A	1246	3	857	gi|225450815|ref|XP_002283982.1|	425	134	419	0.71	0.84	0	286	408.7	8e-113	--	PREDICTED: WD repeat domain phosphoinositide-interacting protein 3-like isoform 1 [Vitis vinifera]
CL8779.Contig1_A	2088	89	925	gi|255571507|ref|XP_002526701.1|	669	121	396	0.28	0.49	0	280	104.4	6e-21	--	F-box protein, atfbl3, putative [Ricinus communis] >gi|223534001|gb|EEF35723.1| F-box protein, atfbl3, putative [Ricinus communis]
CL8779.Contig2_A	1548	425	946	gi|224140535|ref|XP_002323638.1|	668	77	251	0.29	0.53	0.01	175	88.2	3e-16	--	predicted protein [Populus trichocarpa] >gi|222868268|gb|EEF05399.1| predicted protein [Populus trichocarpa]
CL8779.Contig3_A	1065	35	490	gi|225439576|ref|XP_002265215.1|	663	156	337	0.28	0.45	0.16	182	63.5	5e-09	--	PREDICTED: F-box/LRR-repeat protein 3 [Vitis vinifera] >gi|297735597|emb|CBI18091.3| unnamed protein product [Vitis vinifera]
CL8780.Contig1_A	1471	125	1468	gi|356515856|ref|XP_003526613.1|	465	18	465	0.88	0.94	0	448	843.2	0	--	PREDICTED: auxin transporter-like protein 3-like [Glycine max]
CL8780.Contig2_A	450	34	447	gi|357461609|ref|XP_003601086.1|	465	18	155	0.88	0.93	0	138	259.6	9e-69	--	Auxin influx carrier [Medicago truncatula] >gi|75262335|sp|Q9FEL6.1|LAX3_MEDTR RecName: Full=Auxin transporter-like protein 3; AltName: Full=AUX1-like protein 3; AltName: Full=MtLAX3 >gi|28624760|gb|AAM55303.1| auxin influx carrier protein [Medicago truncatula] >gi|355490134|gb|AES71337.1| Auxin influx carrier [Medicago truncatula]
CL8781.Contig1_A	1741	471	1406	gi|289466351|gb|ADC94861.1|	305	3	291	0.64	0.74	0.01	314	364.4	2e-99	--	HSP transcription factor [Vitis pseudoreticulata]
CL8781.Contig2_A	1717	471	1349	gi|289466351|gb|ADC94861.1|	305	22	291	0.6	0.71	0.01	295	318.9	1e-85	--	HSP transcription factor [Vitis pseudoreticulata]
CL8781.Contig3_A	1215	471	1163	gi|289466351|gb|ADC94861.1|	305	84	291	0.55	0.67	0.01	233	216.5	6e-55	--	HSP transcription factor [Vitis pseudoreticulata]
CL8783.Contig1_A	1010	198	1010	gi|255576383|ref|XP_002529084.1|	453	168	438	0.57	0.72	0.03	278	307	2e-82	--	tRNA delta(2)-isopentenylpyrophosphate transferase, putative [Ricinus communis] >gi|223531496|gb|EEF33328.1| tRNA delta(2)-isopentenylpyrophosphate transferase, putative [Ricinus communis]
CL8787.Contig1_A	2514	176	2104	gi|225470662|ref|XP_002269263.1|	727	52	720	0.47	0.63	0.07	695	558.5	1e-157	--	PREDICTED: pathogenesis-related homeodomain protein [Vitis vinifera] >gi|296090281|emb|CBI40100.3| unnamed protein product [Vitis vinifera]
CL8787.Contig2_A	2491	153	2081	gi|225470662|ref|XP_002269263.1|	727	52	720	0.47	0.63	0.07	695	558.5	1e-157	--	PREDICTED: pathogenesis-related homeodomain protein [Vitis vinifera] >gi|296090281|emb|CBI40100.3| unnamed protein product [Vitis vinifera]
CL8789.Contig1_A	809	269	718	gi|7594877|dbj|BAA94696.1|	148	1	147	0.34	0.57	0.01	151	95.5	8e-19	--	calmodulin [Chara corallina] >gi|7594879|dbj|BAA94697.1| calmodulin [Chara corallina] >gi|8388801|dbj|BAA96536.1| calmodulin [Chara corallina]
CL8789.Contig2_A	777	269	718	gi|7594877|dbj|BAA94696.1|	148	1	147	0.35	0.57	0.01	151	96.3	4e-19	--	calmodulin [Chara corallina] >gi|7594879|dbj|BAA94697.1| calmodulin [Chara corallina] >gi|8388801|dbj|BAA96536.1| calmodulin [Chara corallina]
CL8789.Contig3_A	620	80	529	gi|7594877|dbj|BAA94696.1|	148	1	147	0.34	0.58	0.01	151	94.4	1e-18	--	calmodulin [Chara corallina] >gi|7594879|dbj|BAA94697.1| calmodulin [Chara corallina] >gi|8388801|dbj|BAA96536.1| calmodulin [Chara corallina]
CL8789.Contig4_A	588	80	529	gi|7594877|dbj|BAA94696.1|	148	1	147	0.34	0.58	0.01	151	95.1	6e-19	--	calmodulin [Chara corallina] >gi|7594879|dbj|BAA94697.1| calmodulin [Chara corallina] >gi|8388801|dbj|BAA96536.1| calmodulin [Chara corallina]
CL8792.Contig1_A	869	166	843	gi|147822490|emb|CAN66102.1|	579	17	289	0.33	0.45	0.21	287	92.4	8e-18	--	hypothetical protein VITISV_041147 [Vitis vinifera]
CL8796.Contig1_A	1251	82	1023	gi|225432384|ref|XP_002276706.1|	343	38	343	0.69	0.82	0	314	446	5e-124	--	PREDICTED: uncharacterized protein LOC100251108 [Vitis vinifera]
CL8797.Contig1_A	871	96	854	gi|255571275|ref|XP_002526587.1|	377	123	374	0.66	0.79	0	254	326.2	3e-88	--	conserved hypothetical protein [Ricinus communis] >gi|223534081|gb|EEF35799.1| conserved hypothetical protein [Ricinus communis]
CL8797.Contig2_A	1938	314	1390	gi|358248026|ref|NP_001240050.1|	370	1	370	0.6	0.74	0.04	373	427.6	3e-118	--	uncharacterized protein LOC100789581 [Glycine max]
CL8799.Contig1_A	1366	279	1139	gi|224142221|ref|XP_002324457.1|	289	1	289	0.79	0.89	0.01	289	461.1	1e-128	--	predicted protein [Populus trichocarpa] >gi|222865891|gb|EEF03022.1| predicted protein [Populus trichocarpa]
CL8799.Contig2_A	910	279	857	gi|224142221|ref|XP_002324457.1|	289	95	289	0.81	0.9	0.01	195	317	2e-85	--	predicted protein [Populus trichocarpa] >gi|222865891|gb|EEF03022.1| predicted protein [Populus trichocarpa]
CL8800.Contig1_A	647	1	540	gi|356496376|ref|XP_003517044.1|	223	1	178	0.47	0.66	0	180	167.2	1e-40	--	PREDICTED: uncharacterized protein LOC100791746 [Glycine max]
CL8800.Contig2_A	665	1	540	gi|356496376|ref|XP_003517044.1|	223	1	178	0.47	0.66	0	180	166	3e-40	--	PREDICTED: uncharacterized protein LOC100791746 [Glycine max]
CL8801.Contig1_A	1468	114	1277	gi|225423953|ref|XP_002282352.1|	397	1	397	0.71	0.79	0.03	401	550.1	3e-155	--	PREDICTED: putative DNA repair protein RAD23-3 [Vitis vinifera] >gi|297737829|emb|CBI27030.3| unnamed protein product [Vitis vinifera]
CL8801.Contig2_A	571	30	380	gi|225423953|ref|XP_002282352.1|	397	281	397	0.85	0.92	0	117	203.4	1e-51	--	PREDICTED: putative DNA repair protein RAD23-3 [Vitis vinifera] >gi|297737829|emb|CBI27030.3| unnamed protein product [Vitis vinifera]
CL8804.Contig1_A	1168	384	1163	gi|359475862|ref|XP_002283008.2|	629	368	627	0.67	0.8	0	260	344.4	1e-93	--	PREDICTED: neurochondrin-like [Vitis vinifera]
CL8804.Contig2_A	1156	372	1151	gi|359475862|ref|XP_002283008.2|	629	368	627	0.67	0.8	0	260	347.1	2e-94	--	PREDICTED: neurochondrin-like [Vitis vinifera]
CL8806.Contig1_A	962	116	898	gi|225444907|ref|XP_002281896.1|	260	5	255	0.36	0.49	0.04	273	128.6	1e-28	--	PREDICTED: uncharacterized protein LOC100247359 [Vitis vinifera]
CL8806.Contig2_A	1062	116	898	gi|225444907|ref|XP_002281896.1|	260	5	255	0.36	0.49	0.04	273	128.6	1e-28	--	PREDICTED: uncharacterized protein LOC100247359 [Vitis vinifera]
CL8807.Contig1_A	3276	394	3045	gi|359475304|ref|XP_003631645.1|	887	1	887	0.88	0.95	0	887	1528.8	0	--	PREDICTED: coatomer subunit gamma-2-like [Vitis vinifera] >gi|297741448|emb|CBI32579.3| unnamed protein product [Vitis vinifera]
CL8807.Contig2_A	3185	303	2954	gi|359475304|ref|XP_003631645.1|	887	1	887	0.88	0.95	0	887	1528.1	0	--	PREDICTED: coatomer subunit gamma-2-like [Vitis vinifera] >gi|297741448|emb|CBI32579.3| unnamed protein product [Vitis vinifera]
CL8807.Contig3_A	852	1	621	gi|255536821|ref|XP_002509477.1|	887	681	887	0.84	0.93	0	207	350.9	1e-95	--	coatomer gamma subunit, putative [Ricinus communis] >gi|223549376|gb|EEF50864.1| coatomer gamma subunit, putative [Ricinus communis]
CL8807.Contig4_A	377	2	376	gi|359475304|ref|XP_003631645.1|	887	29	153	0.95	0.99	0	125	235	2e-61	--	PREDICTED: coatomer subunit gamma-2-like [Vitis vinifera] >gi|297741448|emb|CBI32579.3| unnamed protein product [Vitis vinifera]
CL8808.Contig1_A	1010	8	484	gi|359477372|ref|XP_002280003.2|	881	253	436	0.24	0.44	0.14	184	56.6	6e-07	--	PREDICTED: pentatricopeptide repeat-containing protein At3g23020 [Vitis vinifera]
CL8808.Contig2_A	803	8	484	gi|359477372|ref|XP_002280003.2|	881	253	436	0.24	0.44	0.14	184	56.6	4e-07	--	PREDICTED: pentatricopeptide repeat-containing protein At3g23020 [Vitis vinifera]
CL8809.Contig1_A	741	204	740	gi|57472005|gb|AAW51128.1|	4027	1433	1603	0.37	0.47	0.03	185	104	2e-21	--	minus agglutinin [Chlamydomonas incerta]
CL8811.Contig1_A	1631	125	1147	gi|255585128|ref|XP_002533269.1|	346	1	328	0.55	0.71	0.02	347	361.3	2e-98	--	conserved hypothetical protein [Ricinus communis] >gi|223526894|gb|EEF29101.1| conserved hypothetical protein [Ricinus communis]
CL8811.Contig2_A	1023	125	766	gi|255585128|ref|XP_002533269.1|	346	1	200	0.4	0.61	0.02	219	150.6	3e-35	--	conserved hypothetical protein [Ricinus communis] >gi|223526894|gb|EEF29101.1| conserved hypothetical protein [Ricinus communis]
CL8812.Contig1_A	301	6	119	gi|296089102|emb|CBI38805.3|	504	319	356	0.79	0.89	0	38	65.5	8e-24	--	unnamed protein product [Vitis vinifera]
CL8812.Contig2_A	246	115	204	gi|296089102|emb|CBI38805.3|	504	284	313	0.67	0.8	0	30	47.8	1e-18	--	unnamed protein product [Vitis vinifera]
CL8813.Contig1_A	713	225	473	gi|302595936|sp|Q9M9L0.2|APC11_ARATH	84	1	83	0.93	0.96	0	83	190.3	2e-47	--	RecName: Full=Anaphase-promoting complex subunit 11; AltName: Full=Cyclosome subunit 11 >gi|16197625|gb|AAL13436.1| anaphase promoting complex subunit 11 [Arabidopsis thaliana]
CL8813.Contig2_A	553	222	530	gi|356574062|ref|XP_003555171.1|	129	22	129	0.75	0.79	0.08	112	185.3	3e-46	--	PREDICTED: anaphase-promoting complex subunit 11-like [Glycine max]
CL8815.Contig1_A	1186	126	1184	gi|296089597|emb|CBI39416.3|	451	23	368	0.69	0.84	0.01	355	490.3	2e-137	--	unnamed protein product [Vitis vinifera]
CL8815.Contig2_A	1160	126	1157	gi|296089597|emb|CBI39416.3|	451	23	358	0.67	0.82	0.01	346	453.4	2e-126	--	unnamed protein product [Vitis vinifera]
CL8816.Contig1_A	819	3	593	gi|356537258|ref|XP_003537146.1|	595	1	206	0.57	0.68	0.08	213	224.9	9e-58	--	PREDICTED: calcium-dependent protein kinase 20-like [Glycine max]
CL8816.Contig2_A	498	1	498	gi|255566227|ref|XP_002524101.1|	584	3	169	0.48	0.62	0.02	170	149.1	2e-35	--	calcium-dependent protein kinase, putative [Ricinus communis] >gi|223536669|gb|EEF38311.1| calcium-dependent protein kinase, putative [Ricinus communis]
CL8819.Contig1_A	1058	286	945	gi|147799839|emb|CAN61843.1|	220	1	205	0.54	0.64	0.02	224	169.5	7e-41	--	hypothetical protein VITISV_004818 [Vitis vinifera]
CL8819.Contig2_A	515	2	514	gi|147799839|emb|CAN61843.1|	220	49	205	0.58	0.67	0.01	172	161	6e-39	--	hypothetical protein VITISV_004818 [Vitis vinifera]
CL8820.Contig1_A	1386	471	1244	gi|225470960|ref|XP_002266683.1|	262	1	259	0.78	0.87	0	259	419.1	7e-116	--	PREDICTED: uncharacterized protein LOC100253490 [Vitis vinifera] >gi|147767788|emb|CAN66977.1| hypothetical protein VITISV_022080 [Vitis vinifera]
CL8820.Contig2_A	299	2	298	gi|224130588|ref|XP_002320878.1|	261	38	137	0.73	0.84	0.01	100	157.1	6e-38	--	predicted protein [Populus trichocarpa] >gi|222861651|gb|EEE99193.1| predicted protein [Populus trichocarpa]
CL8821.Contig1_A	798	302	796	gi|225438297|ref|XP_002272395.1|	1062	873	1037	0.48	0.61	0	165	137.5	1e-31	--	PREDICTED: uncharacterized protein LOC100247519 [Vitis vinifera]
CL8821.Contig2_A	643	147	641	gi|225438297|ref|XP_002272395.1|	1062	873	1037	0.48	0.61	0	165	137.5	1e-31	--	PREDICTED: uncharacterized protein LOC100247519 [Vitis vinifera]
CL8822.Contig1_A	235	82	231	gi|3334157|sp|Q39613.1|CYPH_CATRO	172	1	50	0.72	0.84	0	50	80.9	5e-15	--	RecName: Full=Peptidyl-prolyl cis-trans isomerase; Short=PPIase; AltName: Full=Cyclophilin; AltName: Full=Cyclosporin A-binding protein; AltName: Full=Rotamase >gi|1220142|emb|CAA59468.1| cyclophilin [Catharanthus roseus]
CL8822.Contig2_A	328	1	246	gi|357138513|ref|XP_003570836.1|	201	6	91	0.5	0.62	0.07	88	88.2	3e-17	--	PREDICTED: peptidyl-prolyl cis-trans isomerase-like [Brachypodium distachyon]
CL8825.Contig2_A	402	132	374	gi|301154101|emb|CBW30183.1|	1077	1	82	0.46	0.63	0.01	82	72	2e-12	--	Disease resistance protein (CC-NBS-LRR) [Musa balbisiana]
CL8826.Contig1_A	439	30	437	gi|326524259|dbj|BAK00513.1|	156	2	139	0.53	0.67	0.01	138	147.9	3e-35	--	predicted protein [Hordeum vulgare subsp. vulgare]
CL8826.Contig2_A	448	15	425	gi|326524259|dbj|BAK00513.1|	156	1	139	0.53	0.69	0.01	139	151.4	3e-36	--	predicted protein [Hordeum vulgare subsp. vulgare]
CL8827.Contig1_A	364	200	364	gi|255575098|ref|XP_002528454.1|	318	18	72	0.62	0.8	0	55	80.9	5e-15	--	hypothetical protein RCOM_0465210 [Ricinus communis] >gi|223532130|gb|EEF33937.1| hypothetical protein RCOM_0465210 [Ricinus communis]
CL8829.Contig1_A	672	308	670	gi|600118|emb|CAA84230.1|	1188	411	563	0.39	0.47	0.22	156	89.4	4e-17	--	extensin-like protein [Zea mays] >gi|1096557|prf||2111476A extensin-like domain
CL8829.Contig2_A	657	386	655	gi|242071883|ref|XP_002451218.1|	360	2	95	0.42	0.52	0.17	109	74.3	1e-12	--	hypothetical protein SORBIDRAFT_05g025945 [Sorghum bicolor] >gi|241937061|gb|EES10206.1| hypothetical protein SORBIDRAFT_05g025945 [Sorghum bicolor]
CL8830.Contig1_A	1623	225	1385	gi|225426426|ref|XP_002274369.1|	385	2	385	0.79	0.88	0	388	640.2	0	--	PREDICTED: tyrosyl-tRNA synthetase [Vitis vinifera] >gi|297742518|emb|CBI34667.3| unnamed protein product [Vitis vinifera]
CL8830.Contig2_A	1533	135	1295	gi|225426426|ref|XP_002274369.1|	385	2	385	0.79	0.88	0	388	640.2	0	--	PREDICTED: tyrosyl-tRNA synthetase [Vitis vinifera] >gi|297742518|emb|CBI34667.3| unnamed protein product [Vitis vinifera]
CL8831.Contig1_A	323	22	189	gi|212720841|ref|NP_001132443.1|	283	165	220	0.43	0.66	0	56	54.7	4e-07	--	uncharacterized protein LOC100193896 [Zea mays]
CL8831.Contig2_A	231	49	216	gi|212720841|ref|NP_001132443.1|	283	165	220	0.46	0.68	0	56	53.9	7e-07	--	uncharacterized protein LOC100193896 [Zea mays]
CL8832.Contig1_A	2343	765	2159	gi|225460309|ref|XP_002282574.1|	436	1	433	0.59	0.71	0	467	515	1e-144	--	PREDICTED: protein TIC 40, chloroplastic [Vitis vinifera] >gi|296089465|emb|CBI39284.3| unnamed protein product [Vitis vinifera]
CL8832.Contig2_A	1906	328	1722	gi|225460309|ref|XP_002282574.1|	436	1	433	0.59	0.71	0	467	515	1e-144	--	PREDICTED: protein TIC 40, chloroplastic [Vitis vinifera] >gi|296089465|emb|CBI39284.3| unnamed protein product [Vitis vinifera]
CL8833.Contig1_A	3495	119	3070	gi|359481502|ref|XP_002274593.2|	984	1	981	0.41	0.56	0.03	1014	601.3	3e-170	--	PREDICTED: uncharacterized protein LOC100248303 [Vitis vinifera]
CL8833.Contig2_A	3255	101	2830	gi|359481502|ref|XP_002274593.2|	984	55	981	0.42	0.57	0.03	940	592.8	1e-167	--	PREDICTED: uncharacterized protein LOC100248303 [Vitis vinifera]
CL8834.Contig1_A	1113	352	954	gi|359473856|ref|XP_002269057.2|	209	1	208	0.58	0.67	0.03	208	216.9	4e-55	--	PREDICTED: uncharacterized protein LOC100260946 [Vitis vinifera]
CL8835.Contig1_A	1293	524	1276	gi|356553186|ref|XP_003544939.1|	656	32	274	0.57	0.72	0	251	270.8	3e-71	--	PREDICTED: probable inactive receptor kinase At5g58300-like [Glycine max]
CL8835.Contig2_A	1041	272	1024	gi|356553186|ref|XP_003544939.1|	656	32	274	0.57	0.72	0	251	270.8	2e-71	--	PREDICTED: probable inactive receptor kinase At5g58300-like [Glycine max]
CL8836.Contig1_A	2194	1	1785	gi|298204848|emb|CBI34155.3|	1724	1120	1724	0.77	0.85	0.02	605	917.9	0	--	unnamed protein product [Vitis vinifera]
CL8838.Contig1_A	3375	2380	3375	gi|225425392|ref|XP_002276961.1|	1039	133	464	0.81	0.87	0	332	530	0	--	PREDICTED: histidine kinase 3 [Vitis vinifera] >gi|297738469|emb|CBI27670.3| unnamed protein product [Vitis vinifera]
CL8838.Contig2_A	3278	612	3278	gi|190148357|gb|ACE63261.1|	1053	133	1031	0.76	0.84	0.02	905	1301.6	0	--	histidine kinase 3 [Betula pendula]
CL8840.Contig1_A	1928	60	1700	gi|333411345|gb|AEF32537.1|	562	16	562	0.54	0.71	0.01	551	609.8	4e-173	--	putative sesquiterpene synthase [Santalum murrayanum]
CL8840.Contig2_A	213	3	212	gi|61354283|gb|AAX44034.1|	554	319	388	0.53	0.76	0	70	88.6	2e-17	--	(+)-delta-cadinene synthase [Gossypium hirsutum]
CL8840.Contig3_A	393	2	391	gi|224125898|ref|XP_002329744.1|	554	89	214	0.61	0.75	0	130	144.4	4e-34	--	predicted protein [Populus trichocarpa] >gi|222870652|gb|EEF07783.1| predicted protein [Populus trichocarpa]
CL8841.Contig1_A	1303	265	885	gi|308080072|ref|NP_001183795.1|	215	9	215	0.93	0.97	0	207	406.8	3e-112	--	uncharacterized protein LOC100502388 [Zea mays]
CL8841.Contig2_A	1165	265	909	gi|308080072|ref|NP_001183795.1|	215	1	215	0.93	0.97	0	215	422.2	7e-117	--	uncharacterized protein LOC100502388 [Zea mays]
CL8842.Contig1_A	606	182	352	gi|356501677|ref|XP_003519650.1|	477	164	220	0.46	0.67	0	57	58.2	3e-26	--	PREDICTED: probable amino acid permease 7-like [Glycine max]
CL8842.Contig2_A	291	46	237	gi|357495245|ref|XP_003617911.1|	463	210	273	0.59	0.78	0	64	80.9	5e-15	--	Amino acid permease [Medicago truncatula] >gi|355519246|gb|AET00870.1| Amino acid permease [Medicago truncatula]
CL8843.Contig1_A	1631	360	1286	gi|359489625|ref|XP_002275132.2|	319	1	316	0.53	0.66	0.03	318	307	5e-82	--	PREDICTED: uncharacterized protein LOC100244782 [Vitis vinifera]
CL8843.Contig2_A	710	2	709	gi|359489625|ref|XP_002275132.2|	319	16	258	0.45	0.64	0.04	245	194.5	1e-48	--	PREDICTED: uncharacterized protein LOC100244782 [Vitis vinifera]
CL8845.Contig1_A	278	124	228	gi|357461093|ref|XP_003600828.1|	172	22	56	0.66	0.8	0	35	51.2	4e-06	--	hypothetical protein MTR_3g069850 [Medicago truncatula] >gi|355489876|gb|AES71079.1| hypothetical protein MTR_3g069850 [Medicago truncatula]
CL8847.Contig1_A	567	22	528	gi|37780243|gb|AAP45723.1|	497	240	399	0.26	0.46	0.03	174	57.8	1e-07	--	RGC2-like protein [Cichorium endivia]
CL8848.Contig1_A	241	1	240	gi|255585835|ref|XP_002533595.1|	589	217	296	0.8	0.93	0	80	148.7	2e-35	--	DNA-directed RNA polymerase 2B, chloroplast/mitochondrial precursor, putative [Ricinus communis] >gi|223526524|gb|EEF28786.1| DNA-directed RNA polymerase 2B, chloroplast/mitochondrial precursor, putative [Ricinus communis]
CL8848.Contig2_A	520	5	520	gi|255585835|ref|XP_002533595.1|	589	221	392	0.82	0.92	0	172	301.2	4e-81	--	DNA-directed RNA polymerase 2B, chloroplast/mitochondrial precursor, putative [Ricinus communis] >gi|223526524|gb|EEF28786.1| DNA-directed RNA polymerase 2B, chloroplast/mitochondrial precursor, putative [Ricinus communis]
CL8849.Contig1_A	458	88	456	gi|297745302|emb|CBI40382.3|	354	225	352	0.41	0.58	0.05	130	77.4	6e-14	--	unnamed protein product [Vitis vinifera]
CL8850.Contig1_A	2020	17	1780	gi|359472541|ref|XP_002274118.2|	612	26	612	0.8	0.9	0	588	1026.2	0	--	PREDICTED: probable inactive purple acid phosphatase 1-like [Vitis vinifera]
CL8850.Contig2_A	1992	91	1752	gi|359472541|ref|XP_002274118.2|	612	60	612	0.8	0.9	0	554	966.8	0	--	PREDICTED: probable inactive purple acid phosphatase 1-like [Vitis vinifera]
CL8850.Contig3_A	988	1	33	gi|297738089|emb|CBI27290.3|	672	463	474	0.83	0.83	0.08	12	22.7	1e-100	--	unnamed protein product [Vitis vinifera]
CL8851.Contig1_A	1666	419	1315	gi|297736401|emb|CBI25124.3|	341	48	341	0.67	0.78	0	300	368.2	1e-100	--	unnamed protein product [Vitis vinifera]
CL8853.Contig1_A	541	1	540	gi|359480489|ref|XP_002264408.2|	736	154	333	0.83	0.91	0	180	307.4	6e-83	--	PREDICTED: LMBR1 domain-containing protein 2 homolog A-like [Vitis vinifera] >gi|297741834|emb|CBI33147.3| unnamed protein product [Vitis vinifera]
CL8855.Contig1_A	1463	132	1106	gi|359807257|ref|NP_001241368.1|	314	3	312	0.52	0.7	0	326	311.2	2e-83	--	annexin D4-like [Glycine max] >gi|295917225|gb|ADG59899.1| annexin 11 [Glycine max]
CL8855.Contig2_A	756	163	402	gi|118489480|gb|ABK96542.1|	312	232	311	0.34	0.59	0	80	58.9	8e-08	--	unknown [Populus trichocarpa x Populus deltoides]
CL8857.Contig1_A	814	122	814	gi|359483494|ref|XP_002273045.2|	372	30	264	0.55	0.72	0.03	237	258.5	7e-68	--	PREDICTED: GDSL esterase/lipase At5g45960 [Vitis vinifera]
CL8859.Contig1_A	890	62	889	gi|147811956|emb|CAN74851.1|	839	130	409	0.43	0.61	0.02	282	224.9	1e-57	--	hypothetical protein VITISV_019620 [Vitis vinifera]
CL8860.Contig1_A	1411	463	1290	gi|255541696|ref|XP_002511912.1|	368	92	367	0.77	0.87	0	276	449.5	5e-125	--	bmru protein, putative [Ricinus communis] >gi|223549092|gb|EEF50581.1| bmru protein, putative [Ricinus communis]
CL8860.Contig2_A	637	37	516	gi|356566923|ref|XP_003551674.1|	349	72	231	0.79	0.89	0	160	268.1	6e-71	--	PREDICTED: diacylglycerol kinase-like [Glycine max]
CL8862.Contig1_A	809	378	728	gi|224130534|ref|XP_002320861.1|	127	7	123	0.47	0.61	0.01	118	112.1	8e-24	--	predicted protein [Populus trichocarpa] >gi|222861634|gb|EEE99176.1| predicted protein [Populus trichocarpa]
CL8862.Contig2_A	680	249	599	gi|224130534|ref|XP_002320861.1|	127	7	123	0.47	0.61	0.01	118	112.1	6e-24	--	predicted protein [Populus trichocarpa] >gi|222861634|gb|EEE99176.1| predicted protein [Populus trichocarpa]
CL8863.Contig1_A	454	3	443	gi|147835239|emb|CAN67792.1|	1414	435	582	0.52	0.7	0.01	148	142.9	1e-33	--	hypothetical protein VITISV_001313 [Vitis vinifera]
CL8864.Contig1_A	939	3	206	gi|332322201|emb|CCA66222.1|	1383	1316	1383	0.43	0.54	0	68	62.4	1e-08	--	hypothetical protein [Beta vulgaris subsp. vulgaris]
CL8866.Contig1_A	719	27	599	gi|296085919|emb|CBI31243.3|	646	4	199	0.68	0.81	0.04	199	261.5	7e-69	--	unnamed protein product [Vitis vinifera]
CL8866.Contig2_A	614	57	494	gi|296085919|emb|CBI31243.3|	646	4	152	0.7	0.82	0.04	152	211.1	8e-54	--	unnamed protein product [Vitis vinifera]
CL8868.Contig1_A	2049	508	1641	gi|225434297|ref|XP_002264084.1|	420	17	380	0.57	0.67	0.03	390	375.2	2e-102	--	PREDICTED: uncharacterized protein LOC100250213 [Vitis vinifera] >gi|297745737|emb|CBI15793.3| unnamed protein product [Vitis vinifera]
CL8868.Contig2_A	1420	62	1012	gi|225434297|ref|XP_002264084.1|	420	61	380	0.6	0.7	0.04	329	345.5	1e-93	--	PREDICTED: uncharacterized protein LOC100250213 [Vitis vinifera] >gi|297745737|emb|CBI15793.3| unnamed protein product [Vitis vinifera]
CL8868.Contig3_A	1077	1	669	gi|225434297|ref|XP_002264084.1|	420	156	380	0.67	0.74	0.03	231	270	4e-71	--	PREDICTED: uncharacterized protein LOC100250213 [Vitis vinifera] >gi|297745737|emb|CBI15793.3| unnamed protein product [Vitis vinifera]
CL8869.Contig1_A	1119	226	876	gi|225423420|ref|XP_002263611.1|	168	4	166	0.57	0.65	0	217	212.2	1e-53	--	PREDICTED: protein DROOPING LEAF-like [Vitis vinifera]
CL8869.Contig2_A	1179	226	876	gi|225423420|ref|XP_002263611.1|	168	4	166	0.57	0.65	0	217	212.2	1e-53	--	PREDICTED: protein DROOPING LEAF-like [Vitis vinifera]
CL8869.Contig3_A	957	103	654	gi|297738115|emb|CBI27316.3|	160	24	158	0.54	0.63	0	184	172.2	9e-42	--	unnamed protein product [Vitis vinifera]
CL8869.Contig4_A	897	103	654	gi|297738115|emb|CBI27316.3|	160	24	158	0.54	0.63	0	184	172.2	8e-42	--	unnamed protein product [Vitis vinifera]
CL8872.Contig1_A	2314	243	1067	gi|359479800|ref|XP_002271766.2|	315	41	315	0.78	0.91	0	275	441.8	2e-122	--	PREDICTED: uncharacterized protein LOC100249345 [Vitis vinifera] >gi|296086712|emb|CBI32347.3| unnamed protein product [Vitis vinifera]
CL8872.Contig2_A	2301	243	1067	gi|359479800|ref|XP_002271766.2|	315	41	315	0.78	0.91	0	275	441.8	2e-122	--	PREDICTED: uncharacterized protein LOC100249345 [Vitis vinifera] >gi|296086712|emb|CBI32347.3| unnamed protein product [Vitis vinifera]
CL8872.Contig3_A	2299	243	1067	gi|359479800|ref|XP_002271766.2|	315	41	315	0.78	0.91	0	275	441.8	2e-122	--	PREDICTED: uncharacterized protein LOC100249345 [Vitis vinifera] >gi|296086712|emb|CBI32347.3| unnamed protein product [Vitis vinifera]
CL8872.Contig4_A	2286	243	1067	gi|359479800|ref|XP_002271766.2|	315	41	315	0.78	0.91	0	275	441.8	2e-122	--	PREDICTED: uncharacterized protein LOC100249345 [Vitis vinifera] >gi|296086712|emb|CBI32347.3| unnamed protein product [Vitis vinifera]
CL8873.Contig1_A	247	1	246	gi|255562932|ref|XP_002522471.1|	487	81	161	0.67	0.78	0	82	114.8	3e-25	--	conserved hypothetical protein [Ricinus communis] >gi|223538356|gb|EEF39963.1| conserved hypothetical protein [Ricinus communis]
CL8873.Contig2_A	1824	152	1561	gi|359496130|ref|XP_002266005.2|	503	20	503	0.61	0.75	0.04	488	607.1	2e-172	--	PREDICTED: uncharacterized protein LOC100260888 [Vitis vinifera]
CL8874.Contig1_A	1886	1125	1733	gi|225430744|ref|XP_002266704.1|	486	284	486	0.69	0.86	0	203	290.4	0	--	PREDICTED: sugar transporter ERD6-like 6 [Vitis vinifera] >gi|297735148|emb|CBI17510.3| unnamed protein product [Vitis vinifera] >gi|310877886|gb|ADP37174.1| putative ERD6-like transporter [Vitis vinifera]
CL8874.Contig2_A	495	253	459	gi|255538660|ref|XP_002510395.1|	487	2	65	0.7	0.83	0	69	92.4	2e-18	--	sugar transporter, putative [Ricinus communis] >gi|223551096|gb|EEF52582.1| sugar transporter, putative [Ricinus communis]
CL8877.Contig1_A	311	174	311	gi|356556922|ref|XP_003546769.1|	296	248	293	0.89	0.93	0	46	85.5	2e-16	--	PREDICTED: polyadenylate-binding protein, cytoplasmic and nuclear-like [Glycine max]
CL8879.Contig1_A	743	5	742	gi|356565807|ref|XP_003551128.1|	398	110	366	0.57	0.72	0.04	257	294.7	8e-79	--	PREDICTED: 12-oxophytodienoate reductase 3-like [Glycine max]
CL8879.Contig2_A	371	5	370	gi|255567027|ref|XP_002524496.1|	396	244	363	0.48	0.72	0	122	127.5	5e-29	--	12-oxophytodienoate reductase opr, putative [Ricinus communis] >gi|223536284|gb|EEF37936.1| 12-oxophytodienoate reductase opr, putative [Ricinus communis]
CL8879.Contig3_A	558	3	557	gi|356565802|ref|XP_003551126.1|	381	159	349	0.57	0.75	0.03	191	222.2	2e-57	--	PREDICTED: 12-oxophytodienoate reductase 3-like [Glycine max]
CL8881.Contig1_A	372	3	368	gi|255575853|ref|XP_002528824.1|	919	388	509	0.44	0.66	0.01	123	100.1	8e-21	--	conserved hypothetical protein [Ricinus communis] >gi|223531736|gb|EEF33558.1| conserved hypothetical protein [Ricinus communis]
CL8881.Contig2_A	265	15	263	gi|255575853|ref|XP_002528824.1|	919	402	483	0.43	0.65	0	83	64.7	4e-10	--	conserved hypothetical protein [Ricinus communis] >gi|223531736|gb|EEF33558.1| conserved hypothetical protein [Ricinus communis]
CL8882.Contig1_A	2041	143	1783	gi|315134533|dbj|BAJ46125.1|	556	19	556	0.49	0.69	0	548	545	1e-153	--	terpene synthases [Toona sinensis]
CL8882.Contig2_A	518	6	308	gi|359493937|ref|XP_003634696.1|	557	458	557	0.51	0.69	0	101	115.2	4e-25	--	PREDICTED: (-)-germacrene D synthase [Vitis vinifera] >gi|302143188|emb|CBI20483.3| unnamed protein product [Vitis vinifera]
CL8882.Contig3_A	383	66	350	gi|332320562|sp|O23945.2|PINS_FRAVE	556	11	107	0.45	0.68	0.02	97	89.7	1e-17	--	RecName: Full=Pinene synthase; Short=FvPINS
CL8885.Contig1_A	1403	327	1028	gi|147865523|emb|CAN81560.1|	232	1	224	0.6	0.71	0.03	240	262.3	1e-68	--	hypothetical protein VITISV_009902 [Vitis vinifera]
CL8886.Contig1_A	1089	1	789	gi|225440073|ref|XP_002282450.1|	349	1	267	0.79	0.87	0.02	268	411.8	8e-114	--	PREDICTED: transcription factor-like protein DPB [Vitis vinifera] >gi|297741646|emb|CBI32778.3| unnamed protein product [Vitis vinifera]
CL8886.Contig2_A	663	18	662	gi|224138754|ref|XP_002322893.1|	355	37	252	0.76	0.87	0	216	319.3	2e-86	--	transcription factor DP, E2 dimerization partner protein [Populus trichocarpa] >gi|222867523|gb|EEF04654.1| transcription factor DP, E2 dimerization partner protein [Populus trichocarpa]
CL8887.Contig1_A	1019	96	863	gi|225461193|ref|XP_002283181.1|	339	2	339	0.32	0.46	0.25	341	132.5	9e-30	--	PREDICTED: uncharacterized protein LOC100265933 [Vitis vinifera]
CL8887.Contig2_A	731	96	617	gi|356546918|ref|XP_003541867.1|	292	83	291	0.33	0.51	0.2	217	96.3	4e-19	--	PREDICTED: uncharacterized protein LOC100779229 [Glycine max]
CL8888.Contig1_A	362	259	288	gi|357118498|ref|XP_003560991.1|	2064	1152	1161	1	1	0	10	25	1e-14	--	PREDICTED: ABC transporter C family member 13-like [Brachypodium distachyon]
CL8889.Contig1_A	2014	7	1629	gi|225457929|ref|XP_002279699.1|	1020	1	542	0.38	0.55	0.04	564	310.1	7e-83	--	PREDICTED: uncharacterized protein LOC100247144 [Vitis vinifera]
CL8889.Contig2_A	1941	7	1629	gi|225457929|ref|XP_002279699.1|	1020	1	542	0.38	0.55	0.04	564	310.1	7e-83	--	PREDICTED: uncharacterized protein LOC100247144 [Vitis vinifera]
CL8890.Contig1_A	977	2	322	gi|359485841|ref|XP_002268434.2|	892	783	889	0.83	0.91	0	107	187.6	2e-46	--	PREDICTED: glucose-6-phosphate 1-dehydrogenase, chloroplastic-like [Vitis vinifera]
CL8890.Contig2_A	925	28	270	gi|359485841|ref|XP_002268434.2|	892	809	889	0.84	0.9	0	81	145.2	1e-33	--	PREDICTED: glucose-6-phosphate 1-dehydrogenase, chloroplastic-like [Vitis vinifera]
CL8892.Contig1_A	1003	142	669	gi|224060173|ref|XP_002300068.1|	187	12	187	0.83	0.96	0	176	330.9	1e-89	--	predicted protein [Populus trichocarpa] >gi|222847326|gb|EEE84873.1| predicted protein [Populus trichocarpa]
CL8893.Contig1_A	1154	37	963	gi|255580625|ref|XP_002531135.1|	317	8	317	0.76	0.89	0	310	488	1e-136	--	Peroxidase 64 precursor, putative [Ricinus communis] >gi|223529248|gb|EEF31220.1| Peroxidase 64 precursor, putative [Ricinus communis]
CL8893.Contig2_A	492	19	411	gi|225431330|ref|XP_002277612.1|	316	1	132	0.73	0.79	0.01	132	182.6	1e-45	--	PREDICTED: peroxidase 64 [Vitis vinifera]
CL8893.Contig3_A	295	19	222	gi|225431330|ref|XP_002277612.1|	316	1	68	0.72	0.78	0	68	97.4	5e-20	--	PREDICTED: peroxidase 64 [Vitis vinifera]
CL8894.Contig2_A	1700	147	1241	gi|312282139|dbj|BAJ33935.1|	357	1	357	0.68	0.78	0	366	505.8	7e-142	--	unnamed protein product [Thellungiella halophila]
CL8896.Contig1_A	1086	183	779	gi|255581048|ref|XP_002531340.1|	200	4	200	0.54	0.71	0.03	205	221.1	2e-56	--	Frataxin, mitochondrial precursor, putative [Ricinus communis] >gi|223529062|gb|EEF31047.1| Frataxin, mitochondrial precursor, putative [Ricinus communis]
CL8896.Contig2_A	1071	183	779	gi|255581048|ref|XP_002531340.1|	200	4	200	0.54	0.71	0.03	205	221.1	2e-56	--	Frataxin, mitochondrial precursor, putative [Ricinus communis] >gi|223529062|gb|EEF31047.1| Frataxin, mitochondrial precursor, putative [Ricinus communis]
CL8896.Contig3_A	748	183	527	gi|255581048|ref|XP_002531340.1|	200	86	200	0.78	0.91	0	115	199.1	4e-50	--	Frataxin, mitochondrial precursor, putative [Ricinus communis] >gi|223529062|gb|EEF31047.1| Frataxin, mitochondrial precursor, putative [Ricinus communis]
CL8898.Contig1_A	1289	63	821	gi|255558968|ref|XP_002520507.1|	268	10	262	0.62	0.79	0	253	334	2e-90	--	tropinone reductase, putative [Ricinus communis] >gi|223540349|gb|EEF41920.1| tropinone reductase, putative [Ricinus communis]
CL8898.Contig2_A	426	63	329	gi|363807484|ref|NP_001242650.1|	271	13	101	0.72	0.84	0	89	136	1e-31	--	uncharacterized protein LOC100819646 [Glycine max]
CL8899.Contig1_A	566	258	542	gi|225441084|ref|XP_002264613.1|	634	292	386	0.43	0.64	0	95	81.3	8e-15	--	PREDICTED: probable polyadenylate-binding protein At2g36660 [Vitis vinifera] >gi|297740018|emb|CBI30200.3| unnamed protein product [Vitis vinifera]
CL8899.Contig2_A	2353	240	2075	gi|225441084|ref|XP_002264613.1|	634	5	634	0.72	0.81	0.03	634	886.7	0	--	PREDICTED: probable polyadenylate-binding protein At2g36660 [Vitis vinifera] >gi|297740018|emb|CBI30200.3| unnamed protein product [Vitis vinifera]
CL8901.Contig1_A	1692	297	1424	gi|122894104|gb|ABM67698.1|	375	1	375	0.82	0.91	0	376	646.7	0	--	mitogen-activated protein kinase [Citrus sinensis]
CL8902.Contig1_A	1646	270	1490	gi|255577645|ref|XP_002529699.1|	407	5	405	0.39	0.54	0.02	415	283.5	6e-75	--	basic 7S globulin 2 precursor small subunit, putative [Ricinus communis] >gi|223530801|gb|EEF32665.1| basic 7S globulin 2 precursor small subunit, putative [Ricinus communis]
CL8902.Contig2_A	1631	255	1475	gi|255577645|ref|XP_002529699.1|	407	5	405	0.39	0.54	0.02	415	283.5	6e-75	--	basic 7S globulin 2 precursor small subunit, putative [Ricinus communis] >gi|223530801|gb|EEF32665.1| basic 7S globulin 2 precursor small subunit, putative [Ricinus communis]
CL8904.Contig1_A	2072	108	1688	gi|15219379|ref|NP_178062.1|	528	1	526	0.76	0.87	0.01	530	812.8	0	--	succinate-semialdehyde dehydrogenase [Arabidopsis thaliana] >gi|118575126|sp|Q9SAK4.2|SSDH_ARATH RecName: Full=Succinate-semialdehyde dehydrogenase, mitochondrial; Short=At-SSADH1; AltName: Full=Aldehyde dehydrogenase family 5 member F1; AltName: Full=NAD(+)-dependent succinic semialdehyde dehydrogenase; Flags: Precursor >gi|6684442|gb|AAF23590.1|AF117335_1 succinic semialdehyde dehydrogenase [Ar…
CL8904.Contig2_A	1186	108	1139	gi|15219379|ref|NP_178062.1|	528	1	343	0.76	0.86	0.01	347	521.5	8e-147	--	succinate-semialdehyde dehydrogenase [Arabidopsis thaliana] >gi|118575126|sp|Q9SAK4.2|SSDH_ARATH RecName: Full=Succinate-semialdehyde dehydrogenase, mitochondrial; Short=At-SSADH1; AltName: Full=Aldehyde dehydrogenase family 5 member F1; AltName: Full=NAD(+)-dependent succinic semialdehyde dehydrogenase; Flags: Precursor >gi|6684442|gb|AAF23590.1|AF117335_1 succinic semialdehyde dehydrogenase [Ar…
CL8905.Contig1_A	1543	257	1435	gi|225464986|ref|XP_002274661.1|	399	1	397	0.67	0.77	0.02	400	533.1	4e-150	--	PREDICTED: uncharacterized protein LOC100241698 [Vitis vinifera]
CL8905.Contig2_A	1049	75	941	gi|225464986|ref|XP_002274661.1|	399	1	293	0.63	0.73	0.02	296	356.3	4e-97	--	PREDICTED: uncharacterized protein LOC100241698 [Vitis vinifera]
CL8905.Contig3_A	523	41	415	gi|225464986|ref|XP_002274661.1|	399	1	123	0.61	0.7	0.01	126	138.3	4e-32	--	PREDICTED: uncharacterized protein LOC100241698 [Vitis vinifera]
CL8906.Contig1_A	1283	240	719	gi|225442841|ref|XP_002285351.1|	170	2	163	0.74	0.88	0.01	162	242.7	8e-63	--	PREDICTED: monothiol glutaredoxin-S15, mitochondrial isoform 1 [Vitis vinifera] >gi|297743395|emb|CBI36262.3| unnamed protein product [Vitis vinifera]
CL8907.Contig1_A	2231	357	1754	gi|225439088|ref|XP_002265744.1|	462	1	462	0.74	0.84	0	468	680.6	0	--	PREDICTED: RING finger and transmembrane domain-containing protein 2-like [Vitis vinifera]
CL8908.Contig1_A	574	455	571	gi|298569772|gb|ADI87414.1|	486	132	169	0.56	0.74	0	39	51.6	7e-06	--	fructokinase-like protein 1 [Nicotiana benthamiana]
CL8909.Contig1_A	1415	322	789	gi|359491097|ref|XP_003634219.1|	541	227	380	0.37	0.54	0.01	158	83.6	7e-15	--	PREDICTED: CBS domain-containing protein CBSCBSPB5-like isoform 2 [Vitis vinifera] >gi|297734436|emb|CBI15683.3| unnamed protein product [Vitis vinifera]
CL8910.Contig1_A	919	331	846	gi|224069774|ref|XP_002303036.1|	177	5	172	0.55	0.68	0.02	176	172.2	8e-42	--	predicted protein [Populus trichocarpa] >gi|222844762|gb|EEE82309.1| predicted protein [Populus trichocarpa]
CL8911.Contig1_A	555	114	392	gi|297802422|ref|XP_002869095.1|	524	244	348	0.55	0.62	0.11	105	95.9	3e-19	--	calcium dependent kinase 5 [Arabidopsis lyrata subsp. lyrata] >gi|297314931|gb|EFH45354.1| calcium dependent kinase 5 [Arabidopsis lyrata subsp. lyrata]
CL8911.Contig2_A	2526	470	2170	gi|224104811|ref|XP_002313574.1|	565	1	556	0.84	0.91	0	569	963	0	--	calcium dependent protein kinase 5 [Populus trichocarpa] >gi|222849982|gb|EEE87529.1| calcium dependent protein kinase 5 [Populus trichocarpa]
CL8911.Contig3_A	2343	287	1987	gi|224104811|ref|XP_002313574.1|	565	1	556	0.84	0.91	0	569	963	0	--	calcium dependent protein kinase 5 [Populus trichocarpa] >gi|222849982|gb|EEE87529.1| calcium dependent protein kinase 5 [Populus trichocarpa]
CL8912.Contig1_A	935	74	934	gi|296083956|emb|CBI24344.3|	458	1	287	0.87	0.94	0	287	530.4	1e-149	--	unnamed protein product [Vitis vinifera]
CL8912.Contig2_A	2071	263	1759	gi|225435987|ref|XP_002272429.1|	517	1	517	0.8	0.86	0.03	517	854	0	--	PREDICTED: cyclin-dependent kinase C-1-like [Vitis vinifera]
CL8914.Contig1_A	887	244	537	gi|224126765|ref|XP_002319921.1|	101	2	101	0.65	0.8	0.02	100	142.5	7e-33	--	predicted protein [Populus trichocarpa] >gi|222858297|gb|EEE95844.1| predicted protein [Populus trichocarpa]
CL8916.Contig1_A	859	192	464	gi|356537079|ref|XP_003537058.1|	569	84	187	0.33	0.48	0.12	104	53.1	5e-06	--	PREDICTED: uncharacterized protein LOC100778464 [Glycine max]
CL8918.Contig1_A	2095	3	1991	gi|359476532|ref|XP_002268094.2|	884	10	681	0.8	0.89	0.02	674	1071.2	0	--	PREDICTED: uncharacterized protein LOC100241547 [Vitis vinifera] >gi|296085161|emb|CBI28656.3| unnamed protein product [Vitis vinifera]
CL8918.Contig2_A	1271	3	1238	gi|359476532|ref|XP_002268094.2|	884	270	681	0.82	0.91	0	414	689.1	0	--	PREDICTED: uncharacterized protein LOC100241547 [Vitis vinifera] >gi|296085161|emb|CBI28656.3| unnamed protein product [Vitis vinifera]
CL8919.Contig1_A	792	61	612	gi|325112793|gb|ADY80558.1|	320	2	187	0.62	0.76	0.03	190	231.1	1e-59	--	adenylate isopentenyltransferase [Malus x domestica]
CL8919.Contig2_A	681	61	612	gi|325112793|gb|ADY80558.1|	320	2	187	0.62	0.76	0.03	190	231.1	9e-60	--	adenylate isopentenyltransferase [Malus x domestica]
CL8920.Contig1_A	872	173	409	gi|359494187|ref|XP_003634735.1|	77	1	77	0.76	0.85	0	79	131.7	1e-29	--	PREDICTED: RPM1-interacting protein 4-like [Vitis vinifera] >gi|296089934|emb|CBI39753.3| unnamed protein product [Vitis vinifera]
CL8920.Contig2_A	751	52	288	gi|359494187|ref|XP_003634735.1|	77	1	77	0.75	0.84	0	79	129.8	3e-29	--	PREDICTED: RPM1-interacting protein 4-like [Vitis vinifera] >gi|296089934|emb|CBI39753.3| unnamed protein product [Vitis vinifera]
CL8922.Contig1_A	602	107	601	gi|317106649|dbj|BAJ53154.1|	176	8	172	0.69	0.85	0	165	263.8	1e-69	--	JHL23J11.9 [Jatropha curcas]
CL8922.Contig2_A	540	92	289	gi|269116064|gb|ACZ26523.1|	174	1	66	0.55	0.74	0	66	83.2	2e-53	--	flowering locus T [Vitis vinifera]
CL8922.Contig3_A	266	56	265	gi|317106649|dbj|BAJ53154.1|	176	103	172	0.76	0.9	0	70	124.8	3e-28	--	JHL23J11.9 [Jatropha curcas]
CL8923.Contig1_A	532	98	352	gi|297811609|ref|XP_002873688.1|	203	11	95	0.8	0.88	0	85	151.8	4e-36	--	hypothetical protein ARALYDRAFT_488320 [Arabidopsis lyrata subsp. lyrata] >gi|297319525|gb|EFH49947.1| hypothetical protein ARALYDRAFT_488320 [Arabidopsis lyrata subsp. lyrata]
CL8924.Contig1_A	247	166	234	gi|297736961|emb|CBI26162.3|	636	378	400	0.52	0.7	0	23	30.8	9e-13	--	unnamed protein product [Vitis vinifera]
CL8924.Contig2_A	235	154	222	gi|297736961|emb|CBI26162.3|	636	378	400	0.52	0.7	0.01	23	30.8	7e-13	--	unnamed protein product [Vitis vinifera]
CL8926.Contig1_A	1514	148	1092	gi|297734962|emb|CBI17196.3|	314	1	314	0.46	0.65	0.02	322	267.3	4e-70	--	unnamed protein product [Vitis vinifera]
CL8927.Contig1_A	2422	85	2010	gi|225442174|ref|XP_002275748.1|	631	1	631	0.59	0.73	0.01	646	707.6	0	--	PREDICTED: uncharacterized protein LOC100265239 [Vitis vinifera] >gi|297743028|emb|CBI35895.3| unnamed protein product [Vitis vinifera]
CL8927.Contig2_A	552	85	432	gi|255560675|ref|XP_002521351.1|	634	523	634	0.65	0.81	0	116	165.2	4e-40	--	conserved hypothetical protein [Ricinus communis] >gi|223539429|gb|EEF41019.1| conserved hypothetical protein [Ricinus communis]
CL8928.Contig1_A	440	102	257	gi|225462729|ref|XP_002267886.1|	249	195	246	0.6	0.81	0	52	68.9	2e-11	--	PREDICTED: bidirectional sugar transporter SWEET3 [Vitis vinifera] >gi|302143683|emb|CBI22544.3| unnamed protein product [Vitis vinifera]
CL8928.Contig2_A	440	3	260	gi|224120614|ref|XP_002318374.1|	255	168	253	0.65	0.8	0	86	122.5	1e-27	--	predicted protein [Populus trichocarpa] >gi|222859047|gb|EEE96594.1| predicted protein [Populus trichocarpa]
CL8929.Contig1_A	2228	347	1816	gi|225454188|ref|XP_002272416.1|	491	1	491	0.83	0.91	0	491	833.2	0	--	PREDICTED: probable serine/threonine-protein kinase At5g41260 [Vitis vinifera] >gi|297745267|emb|CBI40347.3| unnamed protein product [Vitis vinifera]
CL8929.Contig2_A	1263	3	851	gi|225454188|ref|XP_002272416.1|	491	207	491	0.79	0.88	0.01	285	451.4	1e-125	--	PREDICTED: probable serine/threonine-protein kinase At5g41260 [Vitis vinifera] >gi|297745267|emb|CBI40347.3| unnamed protein product [Vitis vinifera]
CL8929.Contig3_A	1204	347	1123	gi|225454188|ref|XP_002272416.1|	491	1	260	0.82	0.88	0	260	439.1	5e-122	--	PREDICTED: probable serine/threonine-protein kinase At5g41260 [Vitis vinifera] >gi|297745267|emb|CBI40347.3| unnamed protein product [Vitis vinifera]
CL8930.Contig1_A	1290	84	899	gi|224053529|ref|XP_002297858.1|	273	4	273	0.74	0.85	0	272	397.5	2e-109	--	predicted protein [Populus trichocarpa] >gi|222845116|gb|EEE82663.1| predicted protein [Populus trichocarpa]
CL8930.Contig2_A	1180	84	899	gi|224053529|ref|XP_002297858.1|	273	4	273	0.74	0.85	0	272	397.5	1e-109	--	predicted protein [Populus trichocarpa] >gi|222845116|gb|EEE82663.1| predicted protein [Populus trichocarpa]
CL8931.Contig1_A	456	70	456	gi|357455717|ref|XP_003598139.1|	182	1	129	0.97	0.98	0	129	250	7e-66	--	60S ribosomal protein L11 [Medicago truncatula] >gi|355487187|gb|AES68390.1| 60S ribosomal protein L11 [Medicago truncatula]
CL8931.Contig2_A	923	312	857	gi|79595462|ref|NP_850376.2|	182	1	182	0.97	0.99	0	182	357.5	1e-97	--	60S ribosomal protein L11-1 [Arabidopsis thaliana] >gi|297791141|ref|XP_002863455.1| 60S ribosomal protein L11 [Arabidopsis lyrata subsp. lyrata] >gi|297804282|ref|XP_002870025.1| 60S ribosomal protein L11 [Arabidopsis lyrata subsp. lyrata] >gi|21542441|sp|P42795.2|RL111_ARATH RecName: Full=60S ribosomal protein L11-1; AltName: Full=L16A >gi|110737006|dbj|BAF00458.1| 60S ribosomal protein L11B [A…
CL8932.Contig1_A	789	1	696	gi|359481989|ref|XP_002277172.2|	1434	881	1084	0.24	0.47	0.03	239	71.2	1e-11	--	PREDICTED: pleiotropic drug resistance protein 2 [Vitis vinifera]
CL8933.Contig1_A	366	130	309	gi|224060851|ref|XP_002300278.1|	135	76	135	0.82	0.93	0	60	110.2	8e-24	--	predicted protein [Populus trichocarpa] >gi|222847536|gb|EEE85083.1| predicted protein [Populus trichocarpa]
CL8933.Contig2_A	334	130	333	gi|224060851|ref|XP_002300278.1|	135	68	135	0.79	0.91	0	68	118.2	3e-26	--	predicted protein [Populus trichocarpa] >gi|222847536|gb|EEE85083.1| predicted protein [Populus trichocarpa]
CL8934.Contig1_A	547	1	546	gi|356563161|ref|XP_003549833.1|	384	134	315	0.87	0.93	0	182	352.4	1e-96	--	PREDICTED: probable pectate lyase 22 isoform 2 [Glycine max]
CL8934.Contig2_A	1713	316	1539	gi|284504570|gb|ADB90475.1|	411	7	411	0.85	0.9	0	408	727.6	0	--	pectate lyase [Gossypium herbaceum]
CL8935.Contig1_A	696	571	642	gi|15226135|ref|NP_180918.1|	321	8	31	0.62	0.75	0	24	36.6	7e-27	--	Rossmann-fold NAD(P)-binding domain-containing protein [Arabidopsis thaliana] >gi|30984536|gb|AAP42731.1| At2g33600 [Arabidopsis thaliana] >gi|330253764|gb|AEC08858.1| Rossmann-fold NAD(P)-binding domain-containing protein [Arabidopsis thaliana]
CL8937.Contig1_A	1328	6	1052	gi|359479671|ref|XP_003632328.1|	614	286	614	0.59	0.71	0	350	377.1	3e-103	--	PREDICTED: serine/threonine-protein kinase Nek2-like [Vitis vinifera]
CL8937.Contig2_A	1031	69	755	gi|359479671|ref|XP_003632328.1|	614	405	614	0.66	0.74	0	230	277.7	1e-73	--	PREDICTED: serine/threonine-protein kinase Nek2-like [Vitis vinifera]
CL8938.Contig1_A	1270	2	985	gi|225439162|ref|XP_002267923.1|	485	1	326	0.65	0.81	0	328	447.2	2e-124	--	PREDICTED: protein TRANSPARENT TESTA 12-like [Vitis vinifera]
CL8940.Contig1_A	727	134	703	gi|42565094|ref|NP_188819.2|	473	280	469	0.79	0.87	0	190	320.1	1e-86	--	histone-lysine N-methyltransferase ATXR2 [Arabidopsis thaliana] >gi|75251251|sp|Q5PP37.1|ATXR2_ARATH RecName: Full=Histone-lysine N-methyltransferase ATXR2; AltName: Full=Protein SET DOMAIN GROUP 36; AltName: Full=Trithorax-related protein 2; Short=TRX-related protein 2 >gi|56236050|gb|AAV84481.1| At3g21820 [Arabidopsis thaliana] >gi|59958344|gb|AAX12882.1| At3g21820 [Arabidopsis thaliana] >gi|33…
CL8940.Contig2_A	542	134	508	gi|297835172|ref|XP_002885468.1|	471	343	467	0.78	0.88	0	125	211.8	3e-54	--	SET domain-containing protein [Arabidopsis lyrata subsp. lyrata] >gi|297331308|gb|EFH61727.1| SET domain-containing protein [Arabidopsis lyrata subsp. lyrata]
CL8942.Contig1_A	1439	3	1040	gi|225454268|ref|XP_002275115.1|	558	198	527	0.75	0.86	0	346	518.9	7e-146	--	PREDICTED: cytochrome P450 86A2 [Vitis vinifera]
CL8942.Contig2_A	1692	2	1210	gi|224130296|ref|XP_002320802.1|	565	136	522	0.74	0.88	0	403	618.2	1e-175	--	cytochrome P450 [Populus trichocarpa] >gi|222861575|gb|EEE99117.1| cytochrome P450 [Populus trichocarpa]
CL8943.Contig1_A	2373	369	2312	gi|356507716|ref|XP_003522610.1|	652	1	649	0.72	0.83	0.02	664	937.9	0	--	PREDICTED: putative clathrin assembly protein At2g25430-like [Glycine max]
CL8943.Contig2_A	2256	261	2195	gi|224143157|ref|XP_002324864.1|	671	1	667	0.72	0.82	0.04	672	941.4	0	--	predicted protein [Populus trichocarpa] >gi|222866298|gb|EEF03429.1| predicted protein [Populus trichocarpa]
CL8943.Contig3_A	309	3	248	gi|224143157|ref|XP_002324864.1|	671	1	83	0.78	0.9	0.01	83	132.5	1e-30	--	predicted protein [Populus trichocarpa] >gi|222866298|gb|EEF03429.1| predicted protein [Populus trichocarpa]
CL8945.Contig1_A	2602	1892	2263	gi|356514298|ref|XP_003525843.1|	663	541	663	0.49	0.73	0.01	125	129	3e-28	--	PREDICTED: aspartic proteinase-like protein 1-like [Glycine max]
CL8945.Contig2_A	2424	212	952	gi|356514298|ref|XP_003525843.1|	663	48	293	0.76	0.83	0	247	381.3	0	--	PREDICTED: aspartic proteinase-like protein 1-like [Glycine max]
CL8946.Contig1_A	492	263	490	gi|359483124|ref|XP_003632908.1|	334	5	79	0.63	0.76	0	76	104	8e-22	--	PREDICTED: uric acid degradation bifunctional protein TTL-like [Vitis vinifera]
CL8946.Contig2_A	472	243	470	gi|359483124|ref|XP_003632908.1|	334	5	79	0.61	0.72	0	76	99.4	1e-20	--	PREDICTED: uric acid degradation bifunctional protein TTL-like [Vitis vinifera]
CL8948.Contig1_A	1591	851	1468	gi|225463887|ref|XP_002264022.1|	207	1	206	0.69	0.81	0.04	214	298.5	1e-79	--	PREDICTED: uncharacterized protein LOC100256416 isoform 1 [Vitis vinifera] >gi|359493015|ref|XP_003634493.1| PREDICTED: uncharacterized protein LOC100256416 isoform 2 [Vitis vinifera]
CL8948.Contig2_A	315	2	313	gi|225463887|ref|XP_002264022.1|	207	78	186	0.63	0.72	0.06	111	144.8	3e-34	--	PREDICTED: uncharacterized protein LOC100256416 isoform 1 [Vitis vinifera] >gi|359493015|ref|XP_003634493.1| PREDICTED: uncharacterized protein LOC100256416 isoform 2 [Vitis vinifera]
CL8949.Contig1_A	1708	224	1708	gi|224103411|ref|XP_002313046.1|	523	8	512	0.67	0.81	0.02	505	684.5	0	--	predicted protein [Populus trichocarpa] >gi|222849454|gb|EEE87001.1| predicted protein [Populus trichocarpa]
CL8949.Contig2_A	1688	204	1688	gi|224103411|ref|XP_002313046.1|	523	8	512	0.67	0.81	0.02	505	684.5	0	--	predicted protein [Populus trichocarpa] >gi|222849454|gb|EEE87001.1| predicted protein [Populus trichocarpa]
CL8950.Contig1_A	1778	130	396	gi|343887306|dbj|BAK61852.1|	354	258	346	0.43	0.65	0	89	80.5	8e-14	--	hypothetical protein [Citrus unshiu]
CL8950.Contig2_A	1819	171	437	gi|343887306|dbj|BAK61852.1|	354	258	346	0.43	0.65	0	89	80.5	8e-14	--	hypothetical protein [Citrus unshiu]
CL8951.Contig1_A	231	2	229	gi|332322087|emb|CCA65979.1|	1110	609	684	0.53	0.67	0	76	84	6e-16	--	hypothetical protein [Beta vulgaris subsp. vulgaris]
CL8954.Contig1_A	229	2	229	gi|225434273|ref|XP_002276453.1|	890	759	834	0.49	0.68	0	76	81.6	3e-15	--	PREDICTED: pentatricopeptide repeat-containing protein At5g65560 [Vitis vinifera] >gi|296084392|emb|CBI24780.3| unnamed protein product [Vitis vinifera]
CL8955.Contig1_A	1850	229	1839	gi|255556996|ref|XP_002519531.1|	702	113	691	0.53	0.62	0.12	607	562.8	6e-159	--	Auxin response factor, putative [Ricinus communis] >gi|223541394|gb|EEF42945.1| Auxin response factor, putative [Ricinus communis]
CL8955.Contig2_A	1288	229	1284	gi|225439992|ref|XP_002281486.1|	701	313	687	0.52	0.65	0.07	379	336.3	5e-91	--	PREDICTED: auxin response factor 18-like [Vitis vinifera]
CL8955.Contig3_A	1230	229	1131	gi|225439992|ref|XP_002281486.1|	701	369	687	0.53	0.65	0.07	323	288.5	1e-76	--	PREDICTED: auxin response factor 18-like [Vitis vinifera]
CL8957.Contig1_A	362	34	180	gi|357168468|ref|XP_003581662.1|	954	616	664	0.67	0.88	0	49	76.3	1e-13	--	PREDICTED: uncharacterized protein LOC100832619 [Brachypodium distachyon]
CL8957.Contig2_A	202	1	165	gi|147776572|emb|CAN63024.1|	1433	776	830	0.56	0.67	0	55	70.5	7e-12	--	hypothetical protein VITISV_030782 [Vitis vinifera]
CL8958.Contig1_A	622	1	549	gi|302836413|ref|XP_002949767.1|	386	61	239	0.3	0.42	0.03	189	64.3	1e-09	--	hypothetical protein VOLCADRAFT_90125 [Volvox carteri f. nagariensis] >gi|300265126|gb|EFJ49319.1| hypothetical protein VOLCADRAFT_90125 [Volvox carteri f. nagariensis]
CL8958.Contig2_A	591	3	518	gi|302851281|ref|XP_002957165.1|	2469	662	831	0.34	0.39	0.09	188	51.6	7e-06	--	hypothetical protein VOLCADRAFT_98215 [Volvox carteri f. nagariensis] >gi|300257572|gb|EFJ41819.1| hypothetical protein VOLCADRAFT_98215 [Volvox carteri f. nagariensis]
CL8959.Contig1_A	1344	1	1344	gi|290489058|gb|ADD30913.1|	1909	1290	1791	0.51	0.65	0.12	510	469.9	3e-131	--	putative RF1 protein [Berberidopsis corallina]
CL8959.Contig2_A	857	135	857	gi|377829930|ref|YP_005296157.1|	1879	1494	1768	0.51	0.69	0.12	275	273.1	3e-72	--	ycf1 gene product (chloroplast) [Pentactina rupicola]
CL8960.Contig1_A	1766	2	1135	gi|255558846|ref|XP_002520446.1|	772	12	389	0.77	0.87	0	378	617.1	2e-175	--	ceramidase, putative [Ricinus communis] >gi|223540288|gb|EEF41859.1| ceramidase, putative [Ricinus communis]
CL8960.Contig2_A	1537	2	1135	gi|255558846|ref|XP_002520446.1|	772	12	389	0.77	0.87	0	378	617.1	2e-175	--	ceramidase, putative [Ricinus communis] >gi|223540288|gb|EEF41859.1| ceramidase, putative [Ricinus communis]
CL8961.Contig1_A	1653	122	1285	gi|225458301|ref|XP_002282736.1|	465	11	385	0.65	0.79	0	388	515.8	7e-145	--	PREDICTED: glucan endo-1,3-beta-glucosidase 7 [Vitis vinifera] >gi|302142484|emb|CBI19687.3| unnamed protein product [Vitis vinifera]
CL8961.Contig2_A	1629	122	1300	gi|225458301|ref|XP_002282736.1|	465	11	381	0.64	0.78	0	393	513.1	4e-144	--	PREDICTED: glucan endo-1,3-beta-glucosidase 7 [Vitis vinifera] >gi|302142484|emb|CBI19687.3| unnamed protein product [Vitis vinifera]
CL8962.Contig1_A	2314	421	1839	gi|224055825|ref|XP_002298672.1|	483	14	483	0.86	0.94	0	473	888.3	0	--	predicted protein [Populus trichocarpa] >gi|222845930|gb|EEE83477.1| predicted protein [Populus trichocarpa]
CL8962.Contig2_A	713	3	599	gi|224129200|ref|XP_002328915.1|	483	1	195	0.81	0.88	0.01	200	340.5	1e-92	--	predicted protein [Populus trichocarpa] >gi|222839345|gb|EEE77682.1| predicted protein [Populus trichocarpa]
CL8962.Contig3_A	487	3	458	gi|224129200|ref|XP_002328915.1|	483	44	195	0.86	0.94	0	152	287.7	3e-77	--	predicted protein [Populus trichocarpa] >gi|222839345|gb|EEE77682.1| predicted protein [Populus trichocarpa]
CL8963.Contig1_A	511	171	509	gi|357438113|ref|XP_003589332.1|	1183	477	588	0.45	0.67	0	113	107.8	6e-23	--	Peptide-N4-(N-acetyl-beta-glucosaminyl)asparagine amidase A [Medicago truncatula] >gi|355478380|gb|AES59583.1| Peptide-N4-(N-acetyl-beta-glucosaminyl)asparagine amidase A [Medicago truncatula]
CL8964.Contig1_A	2404	500	2029	gi|296086194|emb|CBI31635.3|	492	1	492	0.52	0.7	0.02	519	538.9	1e-151	--	unnamed protein product [Vitis vinifera]
CL8967.Contig1_A	1492	288	1112	gi|632220|pir||S46947	332	15	319	0.5	0.62	0.11	309	257.3	4e-67	--	ribosomal protein L2 - evening primrose mitochondrion >gi|516394|emb|CAA56451.1| 70s mitochondrial ribosomal protein L2 [Oenothera berteroana]
CL8967.Contig2_A	1342	288	1112	gi|632220|pir||S46947	332	15	319	0.5	0.62	0.11	309	257.3	3e-67	--	ribosomal protein L2 - evening primrose mitochondrion >gi|516394|emb|CAA56451.1| 70s mitochondrial ribosomal protein L2 [Oenothera berteroana]
CL8968.Contig1_A	1217	327	980	gi|225435283|ref|XP_002282257.1|	425	194	423	0.38	0.55	0.1	242	143.7	5e-33	--	PREDICTED: uncharacterized protein LOC100243337 [Vitis vinifera] >gi|297746240|emb|CBI16296.3| unnamed protein product [Vitis vinifera]
CL8968.Contig2_A	808	327	806	gi|225435283|ref|XP_002282257.1|	425	249	423	0.41	0.63	0.09	175	132.1	8e-30	--	PREDICTED: uncharacterized protein LOC100243337 [Vitis vinifera] >gi|297746240|emb|CBI16296.3| unnamed protein product [Vitis vinifera]
CL8971.Contig1_A	341	4	339	gi|356546458|ref|XP_003541643.1|	1869	907	1018	0.9	0.96	0	112	205.7	1e-52	--	PREDICTED: uncharacterized protein LOC100817727 [Glycine max]
CL8971.Contig2_A	263	43	261	gi|356546458|ref|XP_003541643.1|	1869	907	979	0.93	0.97	0	73	140.6	5e-33	--	PREDICTED: uncharacterized protein LOC100817727 [Glycine max]
CL8972.Contig1_A	261	3	260	gi|147806117|emb|CAN67762.1|	1316	1186	1263	0.56	0.73	0	86	100.5	6e-21	--	hypothetical protein VITISV_040650 [Vitis vinifera]
CL8973.Contig1_A	723	531	722	gi|225453234|ref|XP_002264685.1|	444	61	124	0.64	0.8	0	64	90.9	1e-17	--	PREDICTED: APO protein 1, chloroplastic [Vitis vinifera] >gi|297734690|emb|CBI16741.3| unnamed protein product [Vitis vinifera]
CL8973.Contig2_A	640	448	639	gi|225453234|ref|XP_002264685.1|	444	61	124	0.64	0.8	0	64	90.9	1e-17	--	PREDICTED: APO protein 1, chloroplastic [Vitis vinifera] >gi|297734690|emb|CBI16741.3| unnamed protein product [Vitis vinifera]
CL8973.Contig3_A	479	287	478	gi|225453234|ref|XP_002264685.1|	444	61	124	0.64	0.8	0	64	90.9	6e-18	--	PREDICTED: APO protein 1, chloroplastic [Vitis vinifera] >gi|297734690|emb|CBI16741.3| unnamed protein product [Vitis vinifera]
CL8974.Contig1_A	737	186	251	gi|356552099|ref|XP_003544408.1|	486	78	99	0.73	0.82	0	22	33.5	2e-23	--	PREDICTED: sugar transporter ERD6-like 6-like [Glycine max]
CL8974.Contig2_A	651	186	251	gi|356552099|ref|XP_003544408.1|	486	78	99	0.73	0.82	0	22	33.5	2e-23	--	PREDICTED: sugar transporter ERD6-like 6-like [Glycine max]
CL8977.Contig1_A	1294	383	1201	gi|147775395|emb|CAN78196.1|	342	62	334	0.65	0.84	0	273	391.3	1e-107	--	hypothetical protein VITISV_008800 [Vitis vinifera]
CL8977.Contig2_A	1006	59	913	gi|147775395|emb|CAN78196.1|	342	55	334	0.64	0.81	0	285	391.7	8e-108	--	hypothetical protein VITISV_008800 [Vitis vinifera]
CL8978.Contig1_A	471	84	467	gi|225441066|ref|XP_002284049.1|	1161	1	128	0.63	0.75	0	128	158.3	3e-38	--	PREDICTED: E3 ubiquitin-protein ligase UPL7 [Vitis vinifera] >gi|297740027|emb|CBI30209.3| unnamed protein product [Vitis vinifera]
CL8978.Contig2_A	260	84	230	gi|225441066|ref|XP_002284049.1|	1161	1	49	0.8	0.88	0	49	78.6	2e-14	--	PREDICTED: E3 ubiquitin-protein ligase UPL7 [Vitis vinifera] >gi|297740027|emb|CBI30209.3| unnamed protein product [Vitis vinifera]
CL8979.Contig1_A	1281	5	1279	gi|225431806|ref|XP_002272864.1|	1098	446	869	0.75	0.85	0.03	440	680.2	0	--	PREDICTED: phospholipase D p1-like [Vitis vinifera]
CL8979.Contig2_A	1035	1	1035	gi|225431806|ref|XP_002272864.1|	1098	449	786	0.65	0.76	0.01	347	463.8	1e-129	--	PREDICTED: phospholipase D p1-like [Vitis vinifera]
CL8982.Contig1_A	1300	435	959	gi|350534688|ref|NP_001233898.1|	184	9	183	0.79	0.92	0	175	285.8	9e-76	--	nonclathrin coat protein zeta1-COP [Solanum lycopersicum] >gi|7259352|dbj|BAA92781.1| nonclathrin coat protein zeta1-COP [Solanum lycopersicum]
CL8982.Contig2_A	662	135	659	gi|350534688|ref|NP_001233898.1|	184	9	183	0.82	0.93	0	175	291.6	5e-78	--	nonclathrin coat protein zeta1-COP [Solanum lycopersicum] >gi|7259352|dbj|BAA92781.1| nonclathrin coat protein zeta1-COP [Solanum lycopersicum]
CL8982.Contig3_A	248	5	247	gi|350534688|ref|NP_001233898.1|	184	55	135	0.83	0.93	0	81	140.2	7e-33	--	nonclathrin coat protein zeta1-COP [Solanum lycopersicum] >gi|7259352|dbj|BAA92781.1| nonclathrin coat protein zeta1-COP [Solanum lycopersicum]
CL8985.Contig1_A	379	11	316	gi|359493544|ref|XP_002267509.2|	978	266	366	0.33	0.5	0.02	104	50.8	6e-06	--	PREDICTED: receptor-like protein 12-like [Vitis vinifera]
CL8992.Contig1_A	1168	481	963	gi|357484571|ref|XP_003612573.1|	203	41	201	0.78	0.89	0	161	271.2	2e-71	--	Ankyrin repeat domain-containing protein [Medicago truncatula] >gi|355513908|gb|AES95531.1| Ankyrin repeat domain-containing protein [Medicago truncatula]
CL8992.Contig2_A	307	1	306	gi|357484571|ref|XP_003612573.1|	203	85	185	0.84	0.91	0	102	183.7	6e-46	--	Ankyrin repeat domain-containing protein [Medicago truncatula] >gi|355513908|gb|AES95531.1| Ankyrin repeat domain-containing protein [Medicago truncatula]
CL8993.Contig1_A	1971	370	1194	gi|359484042|ref|XP_002263050.2|	275	1	275	0.78	0.89	0	275	457.6	2e-127	--	PREDICTED: transmembrane protein 56-like [Vitis vinifera]
CL8993.Contig2_A	1951	350	1174	gi|359484042|ref|XP_002263050.2|	275	1	275	0.78	0.89	0	275	457.6	2e-127	--	PREDICTED: transmembrane protein 56-like [Vitis vinifera]
CL8995.Contig1_A	1478	331	1293	gi|225449110|ref|XP_002276842.1|	320	1	320	0.87	0.95	0	321	553.1	3e-156	--	PREDICTED: 60S acidic ribosomal protein P0 [Vitis vinifera]
CL8996.Contig2_A	625	395	625	gi|332322171|emb|CCA66178.1|	1381	1258	1334	0.45	0.64	0	77	72	6e-12	--	hypothetical protein [Beta vulgaris subsp. vulgaris]
CL8996.Contig3_A	329	78	329	gi|332322171|emb|CCA66178.1|	1381	1251	1334	0.44	0.62	0	84	75.1	2e-13	--	hypothetical protein [Beta vulgaris subsp. vulgaris]
CL8997.Contig1_A	734	536	673	gi|255539314|ref|XP_002510722.1|	143	14	62	0.57	0.71	0.06	49	60.5	3e-26	--	conserved hypothetical protein [Ricinus communis] >gi|223551423|gb|EEF52909.1| conserved hypothetical protein [Ricinus communis]
CL8997.Contig2_A	705	267	644	gi|255539314|ref|XP_002510722.1|	143	14	138	0.55	0.69	0.02	128	132.1	6e-30	--	conserved hypothetical protein [Ricinus communis] >gi|223551423|gb|EEF52909.1| conserved hypothetical protein [Ricinus communis]
CL8999.Contig1_A	659	3	659	gi|147784859|emb|CAN77495.1|	1622	1140	1358	0.84	0.91	0	219	375.6	2e-103	--	hypothetical protein VITISV_011897 [Vitis vinifera]
CL8999.Contig2_A	359	3	353	gi|147784859|emb|CAN77495.1|	1622	1234	1358	0.78	0.83	0.06	125	191.8	2e-48	--	hypothetical protein VITISV_011897 [Vitis vinifera]
CL9000.Contig1_A	226	1	177	gi|126843180|gb|ABO27628.1|	1214	702	760	0.42	0.63	0	59	50.4	7e-06	--	BRI1 protein [Nicotiana benthamiana]
CL9000.Contig2_A	2617	149	973	gi|359480730|ref|XP_002278935.2|	1191	125	414	0.3	0.43	0.1	307	83.2	2e-14	--	PREDICTED: systemin receptor SR160-like [Vitis vinifera]
CL9002.Contig1_A	453	1	234	gi|18072791|emb|CAC80261.1|	135	1	78	0.99	1	0	78	151.8	2e-36	--	V-ATPase subunit c [Beta vulgaris]
CL9002.Contig2_A	1086	393	887	gi|60416208|sp|P68161.1|VATL_MESCR	165	1	165	0.98	0.99	0	165	312.8	5e-84	--	RecName: Full=V-type proton ATPase 16 kDa proteolipid subunit; Short=V-ATPase 16 kDa proteolipid subunit; AltName: Full=Vacuolar proton pump 16 kDa proteolipid subunit >gi|60416209|sp|P68162.1|VATL_BETVU RecName: Full=V-type proton ATPase 16 kDa proteolipid subunit; Short=V-ATPase 16 kDa proteolipid subunit; AltName: Full=Vacuolar proton pump 16 kDa proteolipid subunit >gi|1429264|emb|CAA67356.1|…
CL9003.Contig1_A	1332	436	1248	gi|255584884|ref|XP_002533157.1|	221	2	221	0.31	0.45	0.02	277	99.4	1e-19	--	conserved hypothetical protein [Ricinus communis] >gi|223527029|gb|EEF29216.1| conserved hypothetical protein [Ricinus communis]
CL9003.Contig2_A	1264	368	1180	gi|255584884|ref|XP_002533157.1|	221	2	221	0.31	0.45	0.02	277	99.8	8e-20	--	conserved hypothetical protein [Ricinus communis] >gi|223527029|gb|EEF29216.1| conserved hypothetical protein [Ricinus communis]
CL9004.Contig1_A	1955	240	1295	gi|351722755|ref|NP_001236743.1|	351	1	351	0.84	0.93	0	352	614.8	1e-174	--	protein kinase 3 [Glycine max] >gi|310582|gb|AAB68961.1| protein kinase 3 [Glycine max]
CL9004.Contig2_A	1670	240	1295	gi|351722755|ref|NP_001236743.1|	351	1	351	0.84	0.93	0	352	614.8	1e-174	--	protein kinase 3 [Glycine max] >gi|310582|gb|AAB68961.1| protein kinase 3 [Glycine max]
CL9005.Contig1_A	426	276	422	gi|332322149|emb|CCA66140.1|	1381	188	236	0.51	0.69	0	49	56.6	1e-21	--	hypothetical protein [Beta vulgaris subsp. vulgaris]
CL9006.Contig1_A	864	215	862	gi|255552491|ref|XP_002517289.1|	464	241	454	0.58	0.74	0.01	219	255.8	5e-67	--	serine carboxypeptidase, putative [Ricinus communis] >gi|223543552|gb|EEF45082.1| serine carboxypeptidase, putative [Ricinus communis]
CL9006.Contig2_A	798	149	796	gi|255552491|ref|XP_002517289.1|	464	241	454	0.58	0.74	0.01	219	255.8	4e-67	--	serine carboxypeptidase, putative [Ricinus communis] >gi|223543552|gb|EEF45082.1| serine carboxypeptidase, putative [Ricinus communis]
CL9008.Contig1_A	290	40	270	gi|358344026|ref|XP_003636095.1|	579	147	240	0.31	0.55	0.18	94	53.9	7e-07	--	hypothetical protein MTR_027s0010 [Medicago truncatula] >gi|355502030|gb|AES83233.1| hypothetical protein MTR_027s0010 [Medicago truncatula]
CL9010.Contig1_A	921	162	422	gi|297720973|ref|NP_001172849.1|	60	16	59	0.34	0.41	0	87	65.9	8e-10	--	Os02g0208500 [Oryza sativa Japonica Group] >gi|255670708|dbj|BAH91578.1| Os02g0208500 [Oryza sativa Japonica Group]
CL9010.Contig2_A	792	162	293	gi|297720973|ref|NP_001172849.1|	60	16	59	0.7	0.84	0	44	90.5	2e-17	--	Os02g0208500 [Oryza sativa Japonica Group] >gi|255670708|dbj|BAH91578.1| Os02g0208500 [Oryza sativa Japonica Group]
CL9012.Contig1_A	1136	279	1136	gi|224111348|ref|XP_002315821.1|	312	27	312	0.7	0.83	0	286	422.2	6e-117	--	predicted protein [Populus trichocarpa] >gi|222864861|gb|EEF01992.1| predicted protein [Populus trichocarpa]
CL9012.Contig2_A	664	554	664	gi|222613027|gb|EEE51159.1|	683	597	633	0.62	0.73	0	37	52.4	5e-06	--	hypothetical protein OsJ_31926 [Oryza sativa Japonica Group]
CL9012.Contig3_A	316	8	313	gi|224111348|ref|XP_002315821.1|	312	205	303	0.7	0.84	0	102	145.2	2e-34	--	predicted protein [Populus trichocarpa] >gi|222864861|gb|EEF01992.1| predicted protein [Populus trichocarpa]
CL9013.Contig1_A	2626	433	1866	gi|225438599|ref|XP_002276540.1|	489	9	476	0.73	0.84	0	479	696.4	0	--	PREDICTED: pentatricopeptide repeat-containing protein At4g39620, chloroplastic [Vitis vinifera] >gi|296082481|emb|CBI21486.3| unnamed protein product [Vitis vinifera]
CL9013.Contig2_A	2083	433	1866	gi|225438599|ref|XP_002276540.1|	489	9	476	0.73	0.84	0	479	696.4	0	--	PREDICTED: pentatricopeptide repeat-containing protein At4g39620, chloroplastic [Vitis vinifera] >gi|296082481|emb|CBI21486.3| unnamed protein product [Vitis vinifera]
CL9016.Contig1_A	3394	315	3389	gi|147841413|emb|CAN66687.1|	1085	2	1015	0.78	0.88	0	1025	1666.7	0	--	hypothetical protein VITISV_037862 [Vitis vinifera]
CL9016.Contig2_A	218	1	216	gi|225465204|ref|XP_002264666.1|	1085	384	455	0.85	0.9	0	72	129.4	1e-29	--	PREDICTED: leucyl-tRNA synthetase, cytoplasmic-like [Vitis vinifera]
CL9016.Contig3_A	268	2	268	gi|147841413|emb|CAN66687.1|	1085	81	169	0.72	0.81	0	89	141.4	3e-33	--	hypothetical protein VITISV_037862 [Vitis vinifera]
CL9019.Contig2_A	302	3	281	gi|147861248|emb|CAN79321.1|	1521	1388	1473	0.38	0.56	0	93	69.3	1e-11	--	hypothetical protein VITISV_018984 [Vitis vinifera]
CL9020.Contig1_A	258	1	258	gi|357139520|ref|XP_003571329.1|	397	205	290	0.78	0.91	0	86	136.7	8e-32	--	PREDICTED: uncharacterized protein LOC100824915 [Brachypodium distachyon]
CL9020.Contig2_A	1594	175	1221	gi|296089154|emb|CBI38857.3|	334	1	334	0.57	0.66	0.03	358	342.4	1e-92	--	unnamed protein product [Vitis vinifera]
CL9021.Contig1_A	262	6	188	gi|255552818|ref|XP_002517452.1|	325	259	320	0.65	0.77	0.02	62	80.5	7e-15	--	caspase, putative [Ricinus communis] >gi|223543463|gb|EEF44994.1| caspase, putative [Ricinus communis]
CL9021.Contig2_A	1229	176	1102	gi|224137528|ref|XP_002322580.1|	315	3	314	0.61	0.74	0.02	314	362.5	7e-99	--	predicted protein [Populus trichocarpa] >gi|222867210|gb|EEF04341.1| predicted protein [Populus trichocarpa]
CL9023.Contig1_A	504	13	504	gi|307136479|gb|ADN34280.1|	1205	265	421	0.26	0.48	0	164	53.5	1e-06	--	nuclear matrix constituent-like protein 1 [Cucumis melo subsp. melo]
CL9023.Contig2_A	504	6	494	gi|302843366|ref|XP_002953225.1|	437	216	382	0.31	0.4	0.04	169	52	4e-06	--	hypothetical protein VOLCADRAFT_63308 [Volvox carteri f. nagariensis] >gi|300261612|gb|EFJ45824.1| hypothetical protein VOLCADRAFT_63308 [Volvox carteri f. nagariensis]
CL9024.Contig1_A	1119	241	1062	gi|297743392|emb|CBI36259.3|	292	20	287	0.71	0.81	0	274	400.6	2e-110	--	unnamed protein product [Vitis vinifera]
CL9024.Contig2_A	532	53	475	gi|297743392|emb|CBI36259.3|	292	20	154	0.71	0.8	0	141	205.3	3e-52	--	unnamed protein product [Vitis vinifera]
CL9025.Contig1_A	1685	114	1304	gi|359496003|ref|XP_002266734.2|	396	1	396	0.76	0.86	0	397	602.1	8e-171	--	PREDICTED: transaldolase-like [Vitis vinifera] >gi|298204833|emb|CBI25778.3| unnamed protein product [Vitis vinifera]
CL9025.Contig2_A	632	108	251	gi|224125152|ref|XP_002329906.1|	399	352	399	0.88	0.94	0	48	91.3	1e-17	--	predicted protein [Populus trichocarpa] >gi|222871143|gb|EEF08274.1| predicted protein [Populus trichocarpa]
CL9027.Contig1_A	282	6	266	gi|140046895|gb|ABO79401.1|	368	62	148	0.38	0.54	0	87	64.3	5e-10	--	IMP dehydrogenase/GMP reductase, putative [Medicago truncatula]
CL9028.Contig1_A	1170	1	1044	gi|359489780|ref|XP_002273350.2|	509	148	501	0.56	0.72	0.02	354	448	1e-124	--	PREDICTED: O-glucosyltransferase rumi homolog [Vitis vinifera]
CL9028.Contig2_A	1014	309	1013	gi|359489784|ref|XP_002273475.2|	604	362	600	0.57	0.71	0.02	239	291.6	1e-77	--	PREDICTED: O-glucosyltransferase rumi [Vitis vinifera]
CL9029.Contig1_A	915	1	585	gi|357508675|ref|XP_003624626.1|	708	1	204	0.66	0.74	0.06	208	261.5	1e-68	--	Casein kinase I isoform alpha [Medicago truncatula] >gi|355499641|gb|AES80844.1| Casein kinase I isoform alpha [Medicago truncatula]
CL9029.Contig2_A	845	1	585	gi|357508675|ref|XP_003624626.1|	708	1	204	0.66	0.74	0.06	208	261.5	9e-69	--	Casein kinase I isoform alpha [Medicago truncatula] >gi|355499641|gb|AES80844.1| Casein kinase I isoform alpha [Medicago truncatula]
CL9030.Contig1_A	1682	55	1647	gi|147846526|emb|CAN81650.1|	532	2	532	0.59	0.78	0.01	535	657.9	0	--	hypothetical protein VITISV_003752 [Vitis vinifera]
CL9031.Contig1_A	266	2	217	gi|242067763|ref|XP_002449158.1|	985	225	298	0.46	0.62	0.03	74	62.4	2e-09	--	hypothetical protein SORBIDRAFT_05g005860 [Sorghum bicolor] >gi|241935001|gb|EES08146.1| hypothetical protein SORBIDRAFT_05g005860 [Sorghum bicolor]
CL9032.Contig1_A	1313	2	1201	gi|359497319|ref|XP_002268917.2|	478	1	405	0.48	0.63	0.05	419	325.1	1e-87	--	PREDICTED: uncharacterized protein LOC100256691, partial [Vitis vinifera]
CL9032.Contig2_A	1275	2	1201	gi|359497319|ref|XP_002268917.2|	478	1	405	0.48	0.63	0.05	419	325.1	1e-87	--	PREDICTED: uncharacterized protein LOC100256691, partial [Vitis vinifera]
CL9034.Contig1_A	2315	198	1091	gi|359492313|ref|XP_002278157.2|	637	1	299	0.59	0.75	0.02	304	372.5	1e-101	--	PREDICTED: uncharacterized protein LOC100245489 [Vitis vinifera]
CL9034.Contig2_A	2166	198	2096	gi|359492313|ref|XP_002278157.2|	637	1	627	0.74	0.84	0.01	639	992.3	0	--	PREDICTED: uncharacterized protein LOC100245489 [Vitis vinifera]
CL9037.Contig1_A	456	8	259	gi|255580651|ref|XP_002531148.1|	88	1	84	0.61	0.8	0	84	109.4	1e-23	--	Protein preY, mitochondrial precursor, putative [Ricinus communis] >gi|223529261|gb|EEF31233.1| Protein preY, mitochondrial precursor, putative [Ricinus communis]
CL9037.Contig2_A	386	34	207	gi|351727250|ref|NP_001237922.1|	90	29	86	0.55	0.78	0	58	70.1	9e-12	--	uncharacterized protein LOC100500428 [Glycine max]
CL9038.Contig1_A	622	37	108	gi|147856335|emb|CAN81779.1|	970	90	113	0.83	0.88	0	24	44.7	7e-23	--	hypothetical protein VITISV_034284 [Vitis vinifera]
CL9039.Contig1_A	1148	633	1127	gi|359479252|ref|XP_002275878.2|	445	7	138	0.4	0.48	0.07	178	89	1e-16	--	PREDICTED: uncharacterized protein LOC100251674 [Vitis vinifera]
CL9039.Contig2_A	1677	1331	1666	gi|359480615|ref|XP_003632500.1|	507	24	133	0.51	0.65	0	112	105.1	3e-21	--	PREDICTED: BTB/POZ domain-containing protein At3g49900-like [Vitis vinifera] >gi|296087311|emb|CBI33685.3| unnamed protein product [Vitis vinifera]
CL9040.Contig1_A	1568	355	1248	gi|225461193|ref|XP_002283181.1|	339	3	339	0.32	0.49	0.16	355	160.6	5e-38	--	PREDICTED: uncharacterized protein LOC100265933 [Vitis vinifera]
CL9041.Contig1_A	383	9	380	gi|255556679|ref|XP_002519373.1|	1208	796	925	0.43	0.65	0.05	131	105.1	2e-22	--	leucine-rich repeat containing protein, putative [Ricinus communis] >gi|223541440|gb|EEF42990.1| leucine-rich repeat containing protein, putative [Ricinus communis]
CL9042.Contig1_A	1221	301	981	gi|224112257|ref|XP_002316133.1|	218	3	199	0.49	0.64	0.03	233	187.2	4e-46	--	predicted protein [Populus trichocarpa] >gi|118483434|gb|ABK93617.1| unknown [Populus trichocarpa] >gi|222865173|gb|EEF02304.1| predicted protein [Populus trichocarpa]
CL9044.Contig1_A	727	5	571	gi|225431509|ref|XP_002274967.1|	456	262	449	0.59	0.72	0	189	216.9	2e-55	--	PREDICTED: chromatin assembly factor 1 subunit B [Vitis vinifera] >gi|296088566|emb|CBI37557.3| unnamed protein product [Vitis vinifera]
CL9044.Contig2_A	450	5	379	gi|225431509|ref|XP_002274967.1|	456	262	386	0.76	0.85	0	125	194.9	2e-49	--	PREDICTED: chromatin assembly factor 1 subunit B [Vitis vinifera] >gi|296088566|emb|CBI37557.3| unnamed protein product [Vitis vinifera]
CL9048.Contig1_A	1411	916	1347	gi|225453849|ref|XP_002272598.1|	736	451	558	0.55	0.67	0	144	149.1	1e-92	--	PREDICTED: xylem serine proteinase 1 [Vitis vinifera] >gi|296089126|emb|CBI38829.3| unnamed protein product [Vitis vinifera]
CL9048.Contig2_A	1295	260	1231	gi|225453849|ref|XP_002272598.1|	736	451	734	0.59	0.71	0	324	359.8	4e-98	--	PREDICTED: xylem serine proteinase 1 [Vitis vinifera] >gi|296089126|emb|CBI38829.3| unnamed protein product [Vitis vinifera]
CL9049.Contig1_A	987	20	946	gi|225448311|ref|XP_002264923.1|	688	168	472	0.36	0.52	0.01	313	175.3	1e-42	--	PREDICTED: uncharacterized protein LOC100257088 [Vitis vinifera]
CL9049.Contig2_A	972	20	931	gi|225448311|ref|XP_002264923.1|	688	168	472	0.36	0.52	0.02	311	176.8	3e-43	--	PREDICTED: uncharacterized protein LOC100257088 [Vitis vinifera]
CL9051.Contig1_A	971	122	646	gi|225430081|ref|XP_002281853.1|	172	1	172	0.69	0.81	0	175	241.5	1e-62	--	PREDICTED: uncharacterized protein LOC100250753 [Vitis vinifera]
CL9051.Contig2_A	959	110	634	gi|225430081|ref|XP_002281853.1|	172	1	172	0.69	0.81	0	175	241.5	1e-62	--	PREDICTED: uncharacterized protein LOC100250753 [Vitis vinifera]
CL9052.Contig1_A	1562	234	1106	gi|225464880|ref|XP_002273234.1|	315	18	308	0.63	0.81	0.01	293	371.7	1e-101	--	PREDICTED: uncharacterized protein LOC100262096 [Vitis vinifera] >gi|296084875|emb|CBI28284.3| unnamed protein product [Vitis vinifera]
CL9052.Contig2_A	1556	234	1100	gi|225464880|ref|XP_002273234.1|	315	18	308	0.56	0.72	0.04	302	313.2	6e-84	--	PREDICTED: uncharacterized protein LOC100262096 [Vitis vinifera] >gi|296084875|emb|CBI28284.3| unnamed protein product [Vitis vinifera]
CL9054.Contig1_A	211	1	210	gi|225432616|ref|XP_002281783.1|	439	316	385	0.7	0.8	0	70	103.6	7e-22	--	PREDICTED: vacuole membrane protein 1 [Vitis vinifera] >gi|297737027|emb|CBI26228.3| unnamed protein product [Vitis vinifera]
CL9054.Contig2_A	2154	410	1705	gi|225432616|ref|XP_002281783.1|	439	1	438	0.69	0.85	0.01	438	630.6	2e-179	--	PREDICTED: vacuole membrane protein 1 [Vitis vinifera] >gi|297737027|emb|CBI26228.3| unnamed protein product [Vitis vinifera]
CL9055.Contig1_A	326	3	326	gi|359495852|ref|XP_002266379.2|	1040	208	316	0.68	0.83	0.01	109	149.8	9e-36	--	PREDICTED: uncharacterized protein LOC100254417 [Vitis vinifera]
CL9056.Contig1_A	799	2	754	gi|255582706|ref|XP_002532131.1|	1033	7	223	0.47	0.59	0.01	253	190.3	2e-47	--	conserved hypothetical protein [Ricinus communis] >gi|223528190|gb|EEF30251.1| conserved hypothetical protein [Ricinus communis]
CL9056.Contig2_A	742	5	712	gi|317106701|dbj|BAJ53201.1|	1004	1	213	0.48	0.6	0.01	238	191	1e-47	--	JHL06B08.2 [Jatropha curcas]
CL9058.Contig1_A	782	303	737	gi|3818416|gb|AAD03487.1|	381	139	292	0.39	0.43	0.12	164	82.8	5e-15	--	proline-rich cell wall protein [Medicago sativa]
CL9058.Contig2_A	755	303	743	gi|347438903|gb|AEO92077.1|	367	137	277	0.4	0.44	0.06	156	95.1	1e-18	--	hybrid proline-rich protein [Nicotiana tabacum]
CL9058.Contig3_A	729	303	608	gi|357462387|ref|XP_003601475.1|	338	142	251	0.4	0.42	0.08	111	59.3	5e-08	--	Proline rich protein [Medicago truncatula] >gi|355490523|gb|AES71726.1| Proline rich protein [Medicago truncatula]
CL9058.Contig4_A	702	303	581	gi|357462387|ref|XP_003601475.1|	338	155	251	0.42	0.45	0.08	101	55.8	5e-07	--	Proline rich protein [Medicago truncatula] >gi|355490523|gb|AES71726.1| Proline rich protein [Medicago truncatula]
CL9059.Contig1_A	661	220	660	gi|297736506|emb|CBI25377.3|	338	216	338	0.59	0.68	0	147	165.6	4e-40	--	unnamed protein product [Vitis vinifera]
CL9059.Contig2_A	589	220	588	gi|297736506|emb|CBI25377.3|	338	216	338	0.71	0.81	0	123	179.1	3e-44	--	unnamed protein product [Vitis vinifera]
CL9059.Contig3_A	366	220	324	gi|359474660|ref|XP_003631506.1|	237	203	237	0.69	0.8	0	35	55.8	1e-07	--	PREDICTED: uncharacterized protein LOC100855177 [Vitis vinifera]
[truncated: 39,639 more rows]

## Sheet: Nt
Top BLAST hits from the NCBI Nt database
[truncated: 28,198 more rows]

## Sheet: Swiss-prot
Top BLAST hits from the Swiss-Prot database
[truncated: 25,298 more rows]

## Sheet: KEGG
Top BLAST hits from the KEGG database
[truncated: 23,570 more rows]
