# Supplementary material for: Transcriptomic Analysis of a Tertiary Relict Plant, Extreme Xerophyte Reaumuria soongorica to Identify Genes Related to Drought Adaptation
Source: PLoS One. 2013 May 23;8(5):e63993. doi: 10.1371/journal.pone.0063993 (PMC3662755; doi:10.1371/journal.pone.0063993)
Supplement: Table S2 — The summary of GO annotation for Reaumuria soongorica. (XLSX) [file pone.0063993.s006.xlsx]

## Sheet: Sheet1
The summary of GO annotation
Ontology	Class	number_of_A-Unigene
biological_process	biological adhesion	45
biological_process	biological regulation	5328
biological_process	carbon utilization	8
biological_process	cell killing	6
biological_process	cell proliferation	119
biological_process	cellular component organization or biogenesis	3248
biological_process	cellular process	16594
biological_process	death	244
biological_process	developmental process	4354
biological_process	establishment of localization	3547
biological_process	growth	917
biological_process	immune system process	429
biological_process	localization	3716
biological_process	locomotion	30
biological_process	metabolic process	15726
biological_process	multi-organism process	1673
biological_process	multicellular organismal process	4182
biological_process	negative regulation of biological process	877
biological_process	nitrogen utilization	10
biological_process	pigmentation	11
biological_process	positive regulation of biological process	640
biological_process	regulation of biological process	4808
biological_process	reproduction	2462
biological_process	reproductive process	2437
biological_process	response to stimulus	7812
biological_process	rhythmic process	190
biological_process	signaling	2001
biological_process	sulfur utilization	2
biological_process	viral reproduction	44
cellular_component	cell	19852
cellular_component	cell junction	1763
cellular_component	cell part	19852
cellular_component	extracellular matrix	31
cellular_component	extracellular matrix part	9
cellular_component	extracellular region	686
cellular_component	extracellular region part	30
cellular_component	macromolecular complex	3698
cellular_component	membrane	9829
cellular_component	membrane part	3432
cellular_component	membrane-enclosed lumen	1439
cellular_component	organelle	15252
cellular_component	organelle part	6024
cellular_component	symplast	1753
molecular_function	antioxidant activity	216
molecular_function	binding	15917
molecular_function	catalytic activity	15103
molecular_function	channel regulator activity	2
molecular_function	electron carrier activity	433
molecular_function	enzyme regulator activity	319
molecular_function	metallochaperone activity	8
molecular_function	molecular transducer activity	522
molecular_function	nucleic acid binding transcription factor activity	708
molecular_function	nutrient reservoir activity	26
molecular_function	protein binding transcription factor activity	102
molecular_function	protein tag	6
molecular_function	receptor activity	613
molecular_function	structural molecule activity	1039
molecular_function	translation regulator activity	5
molecular_function	transporter activity	2478
