# Supplementary material for: Transcriptomic Analysis of a Tertiary Relict Plant, Extreme Xerophyte Reaumuria soongorica to Identify Genes Related to Drought Adaptation
Source: PLoS One. 2013 May 23;8(5):e63993. doi: 10.1371/journal.pone.0063993 (PMC3662755; doi:10.1371/journal.pone.0063993)
Supplement: Table S3 — The summary of COG annotation for Reaumuria soongorica. (XLSX) [file pone.0063993.s007.xlsx]

## Sheet: COG annotation
The summary of COG annotation
Code	Functional-Categories	Gene-Number	Genes
A	RNA processing and modification	239	CL7592.Contig1_A,COG5147	CL8003.Contig1_A,COG5182	CL8003.Contig2_A,COG5182	CL8321.Contig1_A,COG5147	CL8500.Contig1_A,COG5183	CL8500.Contig2_A,COG5183	CL8546.Contig1_A,COG5104	CL8703.Contig1_A,COG5049	CL8703.Contig2_A,COG5049	CL8923.Contig1_A,COG5147	CL8927.Contig1_A,COG5180	CL9264.Contig1_A,COG5147	CL9264.Contig2_A,COG5147	CL9346.Contig1_A,COG5213	CL9759.Contig1_A,COG5239	CL9759.Contig2_A,COG5239	CL10565.Contig1_A,COG5147	CL10565.Contig2_A,COG5147	CL10691.Contig1_A,COG2136	CL10691.Contig2_A,COG2136	CL10913.Contig1_A,COG5147	CL10913.Contig2_A,COG5147	CL11197.Contig1_A,COG5186	CL11197.Contig2_A,COG5186	CL11272.Contig1_A,COG5147	CL11272.Contig2_A,COG5147	CL11786.Contig1_A,COG5147	CL11909.Contig1_A,COG5147	CL11909.Contig2_A,COG5147	CL12022.Contig1_A,COG1949	CL12022.Contig2_A,COG1949	CL12158.Contig1_A,COG5176	CL12158.Contig2_A,COG5176	CL12212.Contig1_A,COG5183	CL12212.Contig2_A,COG5183	CL12596.Contig1_A,COG5049	CL12774.Contig1_A,COG5228	CL12845.Contig1_A,COG5147	CL12850.Contig1_A,COG5049	CL12850.Contig2_A,COG5049	Unigene1017_A,COG5147	Unigene1076_A,COG5147	Unigene1574_A,COG5239	Unigene1735_A,COG5049	Unigene1830_A,COG5176	Unigene1929_A,COG5239	Unigene2102_A,COG5147
B	Chromatin structure and dynamics	309	CL7535.Contig1_A,COG2036	CL7535.Contig2_A,COG2036	CL7535.Contig3_A,COG2036	CL7535.Contig4_A,COG2036	CL7535.Contig5_A,COG2036	CL7769.Contig2_A,COG5137	CL7983.Contig1_A,COG5032	CL7983.Contig2_A,COG5032	CL8135.Contig1_A,COG5531	CL8135.Contig2_A,COG5531	CL8145.Contig1_A,COG5648	CL8361.Contig1_A,COG5648	CL8361.Contig2_A,COG5648	CL8361.Contig3_A,COG5648	CL8548.Contig1_A,COG5137	CL8749.Contig1_A,COG0123	CL8749.Contig2_A,COG0123	CL8749.Contig3_A,COG0123	CL8749.Contig4_A,COG0123	CL9081.Contig1_A,COG5648	CL9081.Contig2_A,COG5648	CL9165.Contig1_A,COG5027	CL9165.Contig2_A,COG5027	CL9178.Contig1_A,COG5137	CL9299.Contig1_A,COG5137	CL9299.Contig2_A,COG5137	CL9337.Contig1_A,COG5262	CL9337.Contig2_A,COG5262	CL9337.Contig3_A,COG5262	CL9467.Contig1_A,COG5137	CL9467.Contig2_A,COG5137	CL9545.Contig1_A,COG5229	CL9545.Contig2_A,COG5229	CL9545.Contig3_A,COG5229	CL9545.Contig4_A,COG5229	CL9585.Contig1_A,COG2036	CL9585.Contig2_A,COG2036	CL9675.Contig1_A,COG5262	CL9675.Contig2_A,COG5262	CL10668.Contig2_A,COG5137	CL11135.Contig1_A,COG5259	CL11135.Contig1_A,COG5114	CL11504.Contig1_A,COG2036	CL11670.Contig1_A,COG5027	CL11670.Contig2_A,COG5027	CL11773.Contig1_A,COG5034	CL11773.Contig2_A,COG5034
C	Energy production and conversion	919	CL7463.Contig1_A,COG1071	CL7463.Contig2_A,COG1071	CL7498.Contig1_A,COG1436	CL7498.Contig2_A,COG1436	CL7499.Contig1_A,COG1249	CL7499.Contig2_A,COG1249	CL7562.Contig1_A,COG0654	CL7562.Contig2_A,COG0654	CL7661.Contig1_A,COG5127	CL7661.Contig2_A,COG5127	CL7661.Contig3_A,COG5127	CL7683.Contig1_A,COG0281	CL7683.Contig2_A,COG0281	CL7720.Contig1_A,COG2857	CL7769.Contig2_A,COG1150	CL7826.Contig3_A,COG1390	CL7873.Contig1_A,COG1008	CL7880.Contig1_A,COG0604	CL7880.Contig2_A,COG0604	CL7914.Contig1_A,COG0649	CL7914.Contig2_A,COG0649	CL7971.Contig1_A,COG0526	CL8009.Contig1_A,COG0240	CL8009.Contig2_A,COG0240	CL8081.Contig1_A,COG0240	CL8081.Contig2_A,COG0240	CL8177.Contig1_A,COG1819	CL8177.Contig2_A,COG1819	CL8260.Contig1_A,COG0221	CL8260.Contig2_A,COG0221	CL8418.Contig1_A,COG1053	CL8487.Contig1_A,COG1062	CL8487.Contig2_A,COG1062	CL8505.Contig1_A,COG0508	CL8505.Contig2_A,COG0508	CL8505.Contig3_A,COG0508	CL8534.Contig1_A,COG0039	CL8534.Contig2_A,COG0039	CL8777.Contig1_A,COG0277	CL8879.Contig1_A,COG1902	CL8879.Contig2_A,COG1902	CL8879.Contig3_A,COG1902	CL8904.Contig1_A,COG1012	CL8904.Contig2_A,COG1012	CL9002.Contig1_A,COG0636	CL9002.Contig2_A,COG0636	CL9030.Contig1_A,COG0277
D	Cell cycle control, cell division, chromosome partitioning	1206	CL7391.Contig1_A,COG1196	CL7430.Contig1_A,COG0455	CL7502.Contig3_A,COG1196	CL7502.Contig4_A,COG1196	CL7551.Contig1_A,COG0455	CL7588.Contig1_A,COG1196	CL7592.Contig1_A,COG1674	CL7592.Contig1_A,COG5147	CL7675.Contig1_A,COG5103	CL7675.Contig2_A,COG5103	CL7677.Contig1_A,COG5126	CL7677.Contig2_A,COG5126	CL7677.Contig3_A,COG5126	CL7769.Contig2_A,COG1196	CL7838.Contig1_A,COG0455	CL7838.Contig2_A,COG0455	CL7866.Contig1_A,COG1196	CL7964.Contig1_A,COG5126	CL7964.Contig2_A,COG5126	CL7983.Contig1_A,COG5032	CL7983.Contig2_A,COG5032	CL8108.Contig1_A,COG0455	CL8145.Contig2_A,COG1196	CL8183.Contig1_A,COG0455	CL8183.Contig1_A,COG1674	CL8319.Contig1_A,COG5126	CL8319.Contig2_A,COG5126	CL8321.Contig1_A,COG5147	CL8327.Contig1_A,COG1674	CL8373.Contig2_A,COG1196	CL8377.Contig1_A,COG1196	CL8377.Contig2_A,COG1196	CL8377.Contig3_A,COG1196	CL8377.Contig4_A,COG1196	CL8381.Contig1_A,COG1196	CL8381.Contig2_A,COG1196	CL8590.Contig2_A,COG5184	CL8604.Contig1_A,COG5244	CL8604.Contig2_A,COG5244	CL8618.Contig1_A,COG0455	CL8618.Contig2_A,COG0455	CL8683.Contig1_A,COG1196	CL8703.Contig1_A,COG5049	CL8703.Contig2_A,COG5049	CL8747.Contig1_A,COG5126	CL8747.Contig2_A,COG5126	CL8789.Contig1_A,COG5126
E	Amino acid transport and metabolism	1125	CL7395.Contig1_A,COG3104	CL7434.Contig1_A,COG0697	CL7434.Contig2_A,COG0697	CL7466.Contig2_A,COG0477	CL7476.Contig1_A,COG0683	CL7476.Contig2_A,COG0683	CL7484.Contig1_A,COG0139	CL7484.Contig2_A,COG0139	CL7484.Contig3_A,COG0139	CL7494.Contig1_A,COG0477	CL7689.Contig1_A,COG0683	CL7689.Contig3_A,COG0683	CL7744.Contig1_A,COG3842	CL7832.Contig1_A,COG3104	CL7956.Contig1_A,COG0175	CL7956.Contig2_A,COG0175	CL7956.Contig3_A,COG0175	CL7957.Contig1_A,COG3104	CL7957.Contig2_A,COG3104	CL8029.Contig1_A,COG3200	CL8086.Contig1_A,COG0509	CL8105.Contig1_A,COG0075	CL8105.Contig2_A,COG0075	CL8156.Contig1_A,COG0477	CL8156.Contig2_A,COG0477	CL8167.Contig1_A,COG0477	CL8167.Contig2_A,COG0477	CL8245.Contig1_A,COG1448	CL8250.Contig1_A,COG0477	CL8258.Contig1_A,COG0477	CL8258.Contig2_A,COG0477	CL8326.Contig1_A,COG0477	CL8326.Contig2_A,COG0477	CL8326.Contig3_A,COG0477	CL8326.Contig4_A,COG0477	CL8329.Contig1_A,COG0814	CL8329.Contig2_A,COG0814	CL8467.Contig1_A,COG0174	CL8467.Contig2_A,COG0174	CL8691.Contig1_A,COG2939	CL8691.Contig2_A,COG2939	CL8776.Contig2_A,COG2939	CL8866.Contig1_A,COG0531	CL8866.Contig2_A,COG0531	CL8874.Contig1_A,COG0477	CL8932.Contig1_A,COG1126	CL9073.Contig1_A,COG0477
F	Nucleotide transport and metabolism	225	CL7546.Contig1_A,COG0105	CL7546.Contig2_A,COG0105	CL8098.Contig1_A,COG0284	CL8098.Contig1_A,COG0461	CL8122.Contig1_A,COG0590	CL8122.Contig2_A,COG0590	CL8168.Contig1_A,COG0537	CL8168.Contig2_A,COG0537	CL8168.Contig3_A,COG0537	CL8440.Contig1_A,COG0504	CL8440.Contig2_A,COG0504	CL8809.Contig1_A,COG0737	CL9390.Contig2_A,COG0737	CL9606.Contig1_A,COG1953	CL9606.Contig2_A,COG1953	CL10070.Contig1_A,COG0756	CL10198.Contig1_A,COG0299	CL10484.Contig1_A,COG2233	CL10822.Contig1_A,COG1428	CL11010.Contig1_A,COG0572	CL11125.Contig1_A,COG2759	CL11125.Contig2_A,COG2759	CL11151.Contig1_A,COG0503	CL11500.Contig1_A,COG0034	CL11500.Contig2_A,COG0034	CL11511.Contig1_A,COG0563	CL11511.Contig2_A,COG0563	CL11558.Contig1_A,COG0208	CL11742.Contig1_A,COG0207	CL11742.Contig2_A,COG0207	CL12017.Contig1_A,COG2233	CL12017.Contig2_A,COG2233	CL12023.Contig1_A,COG0209	CL12023.Contig2_A,COG0209	CL13067.Contig1_A,COG0572	CL13067.Contig2_A,COG0572	CL13135.Contig1_A,COG0035	CL13135.Contig1_A,COG0572	Unigene36_A,COG0150	Unigene139_A,COG0015	Unigene1562_A,COG1816	Unigene1563_A,COG1816	Unigene1708_A,COG0563	Unigene2355_A,COG2233	Unigene4057_A,COG1957	Unigene4400_A,COG0034	Unigene4401_A,COG0034
G	Carbohydrate transport and metabolism	1795	CL7430.Contig1_A,COG2730	CL7430.Contig1_A,COG5297	CL7434.Contig1_A,COG0697	CL7434.Contig2_A,COG0697	CL7458.Contig1_A,COG2273	CL7458.Contig2_A,COG2273	CL7458.Contig3_A,COG2273	CL7466.Contig2_A,COG0477	CL7482.Contig1_A,COG4692	CL7482.Contig2_A,COG4692	CL7489.Contig1_A,COG0580	CL7494.Contig1_A,COG0477	CL7551.Contig1_A,COG2730	CL7553.Contig1_A,COG1472	CL7553.Contig2_A,COG1472	CL7583.Contig1_A,COG4677	CL7583.Contig2_A,COG4677	CL7587.Contig1_A,COG5297	CL7587.Contig1_A,COG5037	CL7587.Contig2_A,COG5297	CL7587.Contig2_A,COG5037	CL7710.Contig1_A,COG3866	CL7725.Contig1_A,COG1472	CL7725.Contig2_A,COG1472	CL7725.Contig3_A,COG1472	CL7725.Contig4_A,COG1472	CL7744.Contig1_A,COG3839	CL7744.Contig1_A,COG1129	CL7769.Contig2_A,COG5297	CL7769.Contig2_A,COG2273	CL7769.Contig2_A,COG5309	CL7851.Contig1_A,COG0451	CL7851.Contig2_A,COG0451	CL7851.Contig3_A,COG0451	CL7851.Contig4_A,COG0451	CL7851.Contig5_A,COG0451	CL7902.Contig1_A,COG3386	CL7902.Contig2_A,COG3386	CL7934.Contig2_A,COG5297	CL7934.Contig3_A,COG5297	CL7972.Contig1_A,COG2730	CL7972.Contig2_A,COG2730	CL8013.Contig1_A,COG5297	CL8013.Contig2_A,COG5297	CL8133.Contig1_A,COG2273	CL8133.Contig2_A,COG2273	CL8133.Contig3_A,COG2273
H	Coenzyme transport and metabolism	489	CL7410.Contig1_A,COG1488	CL7410.Contig2_A,COG1488	CL7562.Contig1_A,COG0654	CL7562.Contig2_A,COG0654	CL7660.Contig1_A,COG1539	CL7665.Contig1_A,COG0373	CL7799.Contig1_A,COG1072	CL7799.Contig2_A,COG1072	CL7839.Contig1_A,COG1575	CL7839.Contig2_A,COG1575	CL7856.Contig1_A,COG0156	CL7856.Contig2_A,COG0156	CL7866.Contig1_A,COG4547	CL7934.Contig2_A,COG0452	CL7956.Contig1_A,COG0175	CL7956.Contig2_A,COG0175	CL7956.Contig3_A,COG0175	CL8113.Contig1_A,COG2227	CL8113.Contig2_A,COG2227	CL8170.Contig1_A,COG5031	CL8203.Contig1_A,COG0190	CL8203.Contig2_A,COG0190	CL8203.Contig3_A,COG0190	CL8203.Contig4_A,COG0190	CL8341.Contig1_A,COG2226	CL8407.Contig1_A,COG1564	CL8407.Contig2_A,COG1564	CL8407.Contig3_A,COG1564	CL8799.Contig1_A,COG2226	CL8799.Contig2_A,COG2226	CL8961.Contig1_A,COG1429	CL9081.Contig1_A,COG0452	CL9112.Contig1_A,COG0684	CL9112.Contig2_A,COG0684	CL9299.Contig1_A,COG0452	CL9299.Contig1_A,COG4547	CL9299.Contig2_A,COG0452	CL9299.Contig2_A,COG4547	CL9317.Contig2_A,COG2226	CL9317.Contig3_A,COG2226	CL9371.Contig1_A,COG0351	CL9371.Contig2_A,COG0351	CL9467.Contig1_A,COG0452	CL9467.Contig2_A,COG0452	CL9517.Contig1_A,COG0452	CL9606.Contig1_A,COG1953	CL9606.Contig2_A,COG1953
I	Lipid transport and metabolism	623	CL7430.Contig1_A,COG2267	CL7473.Contig1_A,COG0575	CL7477.Contig1_A,COG0204	CL7477.Contig2_A,COG0204	CL7509.Contig1_A,COG0332	CL7598.Contig1_A,COG0204	CL7598.Contig2_A,COG0204	CL7672.Contig1_A,COG0657	CL7672.Contig2_A,COG0657	CL7686.Contig1_A,COG1022	CL7901.Contig1_A,COG1028	CL7901.Contig2_A,COG1028	CL8059.Contig1_A,COG1024	CL8059.Contig2_A,COG1024	CL8137.Contig1_A,COG0318	CL8246.Contig1_A,COG3884	CL8251.Contig1_A,COG1028	CL8319.Contig1_A,COG0204	CL8488.Contig2_A,COG3240	CL8644.Contig1_A,COG1028	CL8724.Contig1_A,COG1398	CL8739.Contig1_A,COG0558	CL8739.Contig2_A,COG0558	CL8860.Contig1_A,COG1597	CL8860.Contig2_A,COG1597	CL8898.Contig1_A,COG1028	CL8898.Contig2_A,COG1028	CL8930.Contig1_A,COG1024	CL8930.Contig2_A,COG1024	CL8979.Contig1_A,COG1502	CL8979.Contig2_A,COG1502	CL9132.Contig1_A,COG3240	CL9132.Contig2_A,COG3240	CL9159.Contig1_A,COG0020	CL9159.Contig2_A,COG0020	CL9349.Contig1_A,COG3000	CL9349.Contig2_A,COG3000	CL9403.Contig1_A,COG1960	CL9403.Contig2_A,COG1960	CL9458.Contig2_A,COG2030	CL9495.Contig1_A,COG1028	CL9509.Contig1_A,COG1028	CL9509.Contig2_A,COG1028	CL9562.Contig1_A,COG0657	CL9562.Contig2_A,COG0657	CL9563.Contig1_A,COG1028	CL9563.Contig2_A,COG1028
J	Translation, ribosomal structure and biogenesis	2243	CL7587.Contig1_A,COG5099	CL7587.Contig1_A,COG0532	CL7587.Contig2_A,COG5099	CL7591.Contig1_A,COG0441	CL7591.Contig2_A,COG0441	CL7592.Contig1_A,COG1530	CL7592.Contig1_A,COG5163	CL7592.Contig1_A,COG0532	CL7592.Contig2_A,COG1530	CL7592.Contig2_A,COG0532	CL7605.Contig3_A,COG1530	CL7662.Contig1_A,COG1552	CL7680.Contig1_A,COG1498	CL7701.Contig1_A,COG0513	CL7701.Contig2_A,COG0513	CL7737.Contig1_A,COG0532	CL7737.Contig1_A,COG1498	CL7737.Contig2_A,COG0532	CL7740.Contig1_A,COG0200	CL7740.Contig2_A,COG0200	CL7769.Contig1_A,COG1530	CL7769.Contig2_A,COG0532	CL7769.Contig2_A,COG5117	CL7769.Contig2_A,COG1530	CL7769.Contig3_A,COG0532	CL7769.Contig3_A,COG1530	CL7769.Contig4_A,COG0532	CL7769.Contig4_A,COG1530	CL7835.Contig1_A,COG0197	CL7835.Contig2_A,COG0197	CL7862.Contig1_A,COG2097	CL7866.Contig1_A,COG0532	CL7866.Contig1_A,COG0130	CL7892.Contig1_A,COG0442	CL7935.Contig1_A,COG0008	CL7951.Contig1_A,COG5045	CL7951.Contig1_A,COG1187	CL7951.Contig1_A,COG1889	CL7951.Contig2_A,COG5045	CL7951.Contig2_A,COG1187	CL7951.Contig2_A,COG1889	CL7963.Contig1_A,COG0013	CL7963.Contig2_A,COG0013	CL7988.Contig1_A,COG1859	CL7995.Contig1_A,COG0513	CL8019.Contig1_A,COG0051	CL8019.Contig2_A,COG0051
K	Transcription	2455	CL7406.Contig1_A,COG0557	CL7430.Contig1_A,COG5164	CL7430.Contig1_A,COG0515	CL7452.Contig2_A,COG0515	CL7517.Contig1_A,COG0568	CL7517.Contig2_A,COG0568	CL7521.Contig1_A,COG0515	CL7521.Contig2_A,COG0515	CL7521.Contig3_A,COG0515	CL7536.Contig1_A,COG0515	CL7536.Contig2_A,COG0515	CL7544.Contig1_A,COG5068	CL7544.Contig2_A,COG5068	CL7544.Contig3_A,COG5068	CL7544.Contig4_A,COG5068	CL7551.Contig1_A,COG0086	CL7551.Contig1_A,COG0515	CL7568.Contig1_A,COG0515	CL7568.Contig2_A,COG0515	CL7587.Contig1_A,COG5068	CL7587.Contig2_A,COG5068	CL7589.Contig1_A,COG0515	CL7592.Contig1_A,COG5147	CL7595.Contig1_A,COG0515	CL7650.Contig1_A,COG0515	CL7650.Contig2_A,COG0515	CL7655.Contig2_A,COG0515	CL7655.Contig4_A,COG0515	CL7655.Contig5_A,COG0515	CL7675.Contig1_A,COG5103	CL7675.Contig2_A,COG5103	CL7701.Contig1_A,COG0513	CL7701.Contig2_A,COG0513	CL7731.Contig1_A,COG1958	CL7731.Contig2_A,COG1958	CL7733.Contig1_A,COG0515	CL7769.Contig2_A,COG1675	CL7769.Contig2_A,COG5414	CL7769.Contig2_A,COG5137	CL7769.Contig5_A,COG1675	CL7769.Contig6_A,COG1675	CL7843.Contig1_A,COG5414	CL7852.Contig1_A,COG1318	CL7852.Contig2_A,COG1318	CL7866.Contig1_A,COG5414	CL7909.Contig1_A,COG0515	CL7911.Contig1_A,COG0515
L	Replication, recombination and repair	2335	CL7393.Contig1_A,COG2801	CL7393.Contig2_A,COG2801	CL7430.Contig1_A,COG0515	CL7430.Contig1_A,COG2812	CL7452.Contig2_A,COG0515	CL7502.Contig3_A,COG0419	CL7502.Contig4_A,COG0419	CL7521.Contig1_A,COG0515	CL7521.Contig2_A,COG0515	CL7521.Contig3_A,COG0515	CL7536.Contig1_A,COG0515	CL7536.Contig2_A,COG0515	CL7551.Contig1_A,COG0515	CL7568.Contig1_A,COG0515	CL7568.Contig2_A,COG0515	CL7588.Contig1_A,COG0419	CL7589.Contig1_A,COG0515	CL7595.Contig1_A,COG0515	CL7650.Contig1_A,COG0515	CL7650.Contig2_A,COG0515	CL7655.Contig2_A,COG0515	CL7655.Contig4_A,COG0515	CL7655.Contig5_A,COG0515	CL7701.Contig1_A,COG0513	CL7701.Contig2_A,COG0513	CL7733.Contig1_A,COG0515	CL7769.Contig2_A,COG0419	CL7769.Contig2_A,COG0470	CL7825.Contig1_A,COG0249	CL7825.Contig2_A,COG0249	CL7866.Contig1_A,COG0419	CL7888.Contig1_A,COG0468	CL7909.Contig1_A,COG0515	CL7911.Contig1_A,COG0515	CL7983.Contig1_A,COG5032	CL7983.Contig2_A,COG5032	CL7995.Contig1_A,COG1111	CL7995.Contig1_A,COG0513	CL7995.Contig1_A,COG1061	CL8034.Contig1_A,COG0515	CL8034.Contig2_A,COG0515	CL8074.Contig1_A,COG0515	CL8077.Contig1_A,COG0258	CL8077.Contig2_A,COG0258	CL8145.Contig1_A,COG0419	CL8145.Contig2_A,COG0419	CL8171.Contig1_A,COG0515
M	Cell wall/membrane/envelope biogenesis	1164	CL7390.Contig2_A,COG0810	CL7551.Contig1_A,COG3468	CL7551.Contig1_A,COG0810	CL7551.Contig1_A,COG3637	CL7551.Contig1_A,COG3206	CL7587.Contig1_A,COG0744	CL7587.Contig2_A,COG0744	CL7592.Contig1_A,COG0744	CL7592.Contig1_A,COG3468	CL7592.Contig2_A,COG3064	CL7629.Contig1_A,COG0769	CL7629.Contig2_A,COG0769	CL7733.Contig1_A,COG3409	CL7737.Contig1_A,COG3064	CL7737.Contig2_A,COG3064	CL7838.Contig1_A,COG3637	CL7838.Contig2_A,COG3637	CL7851.Contig1_A,COG0451	CL7851.Contig2_A,COG0451	CL7851.Contig3_A,COG0451	CL7851.Contig4_A,COG0451	CL7851.Contig5_A,COG0451	CL7866.Contig1_A,COG3064	CL7958.Contig1_A,COG1044	CL7958.Contig2_A,COG1044	CL8083.Contig1_A,COG0438	CL8183.Contig1_A,COG0810	CL8183.Contig1_A,COG3409	CL8183.Contig1_A,COG4932	CL8183.Contig1_A,COG0860	CL8324.Contig1_A,COG4775	CL8324.Contig1_A,COG0729	CL8324.Contig2_A,COG4775	CL8331.Contig1_A,COG0707	CL8618.Contig1_A,COG0810	CL8618.Contig1_A,COG3637	CL8618.Contig1_A,COG3206	CL8618.Contig2_A,COG0810	CL8618.Contig2_A,COG3637	CL8618.Contig2_A,COG3206	CL8796.Contig1_A,COG0451	CL8829.Contig1_A,COG0810	CL8829.Contig2_A,COG0810	CL8898.Contig2_A,COG3967	CL9034.Contig1_A,COG5597	CL9034.Contig2_A,COG5597	CL9058.Contig1_A,COG0810
N	Cell motility	230	CL7430.Contig1_A,COG5651	CL7587.Contig1_A,COG1705	CL7592.Contig1_A,COG3144	CL7592.Contig2_A,COG0643	CL7592.Contig2_A,COG0630	CL7592.Contig2_A,COG3144	CL7769.Contig2_A,COG3351	CL8183.Contig1_A,COG5651	CL8361.Contig1_A,COG5651	CL8548.Contig1_A,COG1705	CL8548.Contig1_A,COG1317	CL8683.Contig1_A,COG3351	CL8809.Contig1_A,COG5651	CL9023.Contig1_A,COG3351	CL9023.Contig2_A,COG3351	CL9095.Contig1_A,COG5651	CL9299.Contig1_A,COG1317	CL9299.Contig2_A,COG1317	CL9748.Contig1_A,COG5651	CL9748.Contig1_A,COG1705	CL9748.Contig2_A,COG5651	CL9748.Contig2_A,COG1705	CL9748.Contig3_A,COG5651	CL9748.Contig3_A,COG1705	CL9748.Contig4_A,COG5651	CL9748.Contig4_A,COG1705	CL9760.Contig1_A,COG1450	CL9760.Contig1_A,COG5651	CL9760.Contig2_A,COG1450	CL10294.Contig2_A,COG3225	CL10561.Contig1_A,COG1705	CL11306.Contig2_A,COG0643	CL12198.Contig1_A,COG3225	CL12198.Contig2_A,COG3225	CL12825.Contig1_A,COG0840	CL12845.Contig1_A,COG1705	CL12845.Contig1_A,COG5651	CL12980.Contig1_A,COG3352	CL13059.Contig2_A,COG0840	CL13077.Contig1_A,COG3170	Unigene72_A,COG3351	Unigene821_A,COG5603	Unigene1078_A,COG0840	Unigene1456_A,COG5651	Unigene1865_A,COG5651	Unigene1865_A,COG3144	Unigene1865_A,COG1344
O	Posttranslational modification, protein turnover, chaperones	2157	CL7384.Contig1_A,COG1404	CL7384.Contig2_A,COG1404	CL7384.Contig3_A,COG1404	CL7385.Contig3_A,COG2214	CL7385.Contig3_A,COG0484	CL7430.Contig1_A,COG0443	CL7470.Contig1_A,COG5272	CL7470.Contig2_A,COG5272	CL7551.Contig1_A,COG0443	CL7575.Contig1_A,COG1066	CL7592.Contig1_A,COG0265	CL7592.Contig2_A,COG0265	CL7662.Contig1_A,COG5272	CL7664.Contig1_A,COG0484	CL7664.Contig1_A,COG2214	CL7680.Contig1_A,COG0484	CL7680.Contig1_A,COG2214	CL7680.Contig2_A,COG0484	CL7680.Contig2_A,COG2214	CL7742.Contig1_A,COG5574	CL7764.Contig1_A,COG0326	CL7765.Contig1_A,COG5540	CL7765.Contig1_A,COG5243	CL7765.Contig2_A,COG5540	CL7765.Contig2_A,COG5243	CL7820.Contig1_A,COG0071	CL7827.Contig1_A,COG5536	CL7827.Contig2_A,COG5536	CL7838.Contig1_A,COG1404	CL7838.Contig2_A,COG1404	CL7906.Contig1_A,COG5533	CL7906.Contig1_A,COG5560	CL7906.Contig1_A,COG5077	CL7906.Contig1_A,COG5207	CL7906.Contig2_A,COG5560	CL7906.Contig2_A,COG5533	CL7906.Contig2_A,COG5077	CL7906.Contig3_A,COG5560	CL7916.Contig1_A,COG0330	CL7916.Contig2_A,COG0330	CL7916.Contig3_A,COG0330	CL7916.Contig4_A,COG0330	CL7971.Contig1_A,COG0526	CL7977.Contig1_A,COG0464	CL7977.Contig1_A,COG0465	CL7977.Contig2_A,COG0464	CL8096.Contig1_A,COG0464
P	Inorganic ion transport and metabolism	861	CL7466.Contig2_A,COG0477	CL7494.Contig1_A,COG0477	CL7543.Contig1_A,COG0659	CL7543.Contig2_A,COG0659	CL7543.Contig3_A,COG0659	CL7543.Contig4_A,COG0659	CL7744.Contig1_A,COG1118	CL7863.Contig1_A,COG0474	CL7863.Contig2_A,COG0474	CL7918.Contig1_A,COG4097	CL7918.Contig2_A,COG4097	CL7961.Contig1_A,COG0475	CL7967.Contig1_A,COG3158	CL7967.Contig2_A,COG3158	CL7993.Contig1_A,COG1914	CL7993.Contig2_A,COG1914	CL7996.Contig1_A,COG2217	CL8055.Contig1_A,COG0376	CL8055.Contig2_A,COG0376	CL8055.Contig3_A,COG0376	CL8078.Contig1_A,COG0038	CL8078.Contig2_A,COG0038	CL8156.Contig1_A,COG0477	CL8156.Contig2_A,COG0477	CL8167.Contig1_A,COG0477	CL8167.Contig2_A,COG0477	CL8220.Contig1_A,COG2217	CL8220.Contig2_A,COG2217	CL8220.Contig3_A,COG2217	CL8250.Contig1_A,COG0477	CL8258.Contig1_A,COG0477	CL8258.Contig2_A,COG0477	CL8263.Contig1_A,COG3158	CL8263.Contig2_A,COG3158	CL8263.Contig3_A,COG3158	CL8326.Contig1_A,COG0477	CL8326.Contig2_A,COG0477	CL8326.Contig3_A,COG0477	CL8326.Contig4_A,COG0477	CL8458.Contig1_A,COG0428	CL8551.Contig1_A,COG0025	CL8551.Contig1_A,COG3263	CL8551.Contig2_A,COG0025	CL8614.Contig1_A,COG0025	CL8645.Contig1_A,COG0861	CL8645.Contig2_A,COG0861	CL8669.Contig1_A,COG3158
Q	Secondary metabolites biosynthesis, transport and catabolism	860	CL7423.Contig1_A,COG1335	CL7423.Contig2_A,COG1335	CL7430.Contig1_A,COG2931	CL7509.Contig1_A,COG3424	CL7511.Contig1_A,COG2124	CL7511.Contig2_A,COG2124	CL7551.Contig1_A,COG2931	CL7565.Contig1_A,COG2124	CL7610.Contig1_A,COG2132	CL7610.Contig2_A,COG2132	CL7641.Contig1_A,COG2124	CL7647.Contig1_A,COG3508	CL7647.Contig2_A,COG3508	CL7744.Contig1_A,COG1127	CL7744.Contig1_A,COG4181	CL7840.Contig1_A,COG2132	CL7840.Contig2_A,COG2132	CL7840.Contig3_A,COG2132	CL7885.Contig1_A,COG2124	CL7885.Contig2_A,COG2124	CL7891.Contig1_A,COG3424	CL7891.Contig2_A,COG3424	CL7901.Contig1_A,COG1028	CL7901.Contig2_A,COG1028	CL8117.Contig3_A,COG2124	CL8137.Contig1_A,COG0318	CL8218.Contig1_A,COG3670	CL8218.Contig2_A,COG3670	CL8251.Contig1_A,COG1028	CL8387.Contig1_A,COG0500	CL8387.Contig2_A,COG0500	CL8410.Contig1_A,COG2124	CL8419.Contig1_A,COG2124	CL8444.Contig1_A,COG2124	CL8536.Contig1_A,COG2124	CL8536.Contig2_A,COG2124	CL8536.Contig3_A,COG2124	CL8536.Contig4_A,COG2124	CL8562.Contig1_A,COG0412	CL8562.Contig2_A,COG0412	CL8618.Contig1_A,COG2931	CL8618.Contig2_A,COG2931	CL8644.Contig1_A,COG1028	CL8749.Contig1_A,COG0123	CL8749.Contig2_A,COG0123	CL8749.Contig3_A,COG0123	CL8749.Contig4_A,COG0123
R	General function prediction only	4564	CL7396.Contig2_A,COG0724	CL7396.Contig3_A,COG0724	CL7408.Contig1_A,COG4122	CL7408.Contig2_A,COG4122	CL7414.Contig1_A,COG2319	CL7414.Contig3_A,COG2319	CL7424.Contig1_A,COG0724	CL7424.Contig2_A,COG0724	CL7430.Contig1_A,COG2319	CL7430.Contig1_A,COG0515	CL7434.Contig1_A,COG0697	CL7434.Contig2_A,COG0697	CL7452.Contig2_A,COG0515	CL7466.Contig2_A,COG0477	CL7473.Contig1_A,COG4589	CL7494.Contig1_A,COG0477	CL7500.Contig1_A,COG0596	CL7500.Contig2_A,COG0596	CL7517.Contig1_A,COG0488	CL7521.Contig1_A,COG0515	CL7521.Contig2_A,COG0515	CL7521.Contig3_A,COG0515	CL7528.Contig1_A,COG0457	CL7536.Contig1_A,COG0515	CL7536.Contig2_A,COG0515	CL7541.Contig1_A,COG2319	CL7551.Contig1_A,COG0515	CL7567.Contig1_A,COG0699	CL7568.Contig1_A,COG0515	CL7568.Contig2_A,COG0515	CL7587.Contig1_A,COG2319	CL7587.Contig2_A,COG2319	CL7589.Contig1_A,COG0515	CL7592.Contig1_A,COG5271	CL7592.Contig1_A,COG0724	CL7592.Contig1_A,COG5307	CL7592.Contig2_A,COG5271	CL7592.Contig2_A,COG0724	CL7595.Contig1_A,COG0515	CL7609.Contig1_A,COG5271	CL7609.Contig1_A,COG0724	CL7615.Contig1_A,COG2319	CL7623.Contig1_A,COG0457	CL7623.Contig2_A,COG0457	CL7650.Contig1_A,COG0515	CL7650.Contig2_A,COG0515	CL7652.Contig1_A,COG1100
S	Function unknown	1265	CL7396.Contig1_A,COG5106	CL7432.Contig1_A,COG1723	CL7432.Contig2_A,COG1723	CL7502.Contig4_A,COG4372	CL7533.Contig1_A,COG1652	CL7551.Contig1_A,COG1714	CL7551.Contig1_A,COG5473	CL7592.Contig1_A,COG3883	CL7592.Contig1_A,COG5644	CL7592.Contig1_A,COG5283	CL7592.Contig2_A,COG1340	CL7737.Contig1_A,COG1340	CL7737.Contig2_A,COG2268	CL7737.Contig2_A,COG1340	CL7838.Contig1_A,COG1714	CL7838.Contig1_A,COG5473	CL7838.Contig2_A,COG1714	CL7866.Contig1_A,COG5644	CL7866.Contig1_A,COG5283	CL7879.Contig1_A,COG4886	CL7942.Contig2_A,COG4886	CL7946.Contig1_A,COG1791	CL8002.Contig1_A,COG3752	CL8002.Contig2_A,COG3752	CL8145.Contig1_A,COG4372	CL8145.Contig2_A,COG4372	CL8164.Contig1_A,COG4243	CL8164.Contig2_A,COG4243	CL8183.Contig1_A,COG5523	CL8243.Contig1_A,COG1357	CL8243.Contig2_A,COG1357	CL8252.Contig1_A,COG4886	CL8252.Contig2_A,COG4886	CL8252.Contig3_A,COG4886	CL8283.Contig1_A,COG1259	CL8283.Contig2_A,COG1259	CL8314.Contig1_A,COG1814	CL8314.Contig2_A,COG1814	CL8316.Contig1_A,COG1963	CL8316.Contig2_A,COG1963	CL8373.Contig2_A,COG4487	CL8373.Contig2_A,COG1340	CL8381.Contig1_A,COG3883	CL8381.Contig2_A,COG3883	CL8466.Contig1_A,COG1714	CL8466.Contig1_A,COG5473	CL8466.Contig2_A,COG1714
T	Signal transduction mechanisms	1788	CL7430.Contig1_A,COG0515	CL7449.Contig1_A,COG0631	CL7452.Contig2_A,COG0515	CL7472.Contig1_A,COG5329	CL7472.Contig2_A,COG5329	CL7504.Contig1_A,COG0639	CL7504.Contig2_A,COG0639	CL7521.Contig1_A,COG0515	CL7521.Contig2_A,COG0515	CL7521.Contig3_A,COG0515	CL7523.Contig1_A,COG0631	CL7523.Contig2_A,COG0631	CL7536.Contig1_A,COG0515	CL7536.Contig2_A,COG0515	CL7551.Contig1_A,COG0515	CL7568.Contig1_A,COG0515	CL7568.Contig2_A,COG0515	CL7587.Contig1_A,COG5037	CL7587.Contig2_A,COG5037	CL7589.Contig1_A,COG0515	CL7592.Contig2_A,COG0643	CL7595.Contig1_A,COG0515	CL7650.Contig1_A,COG0515	CL7650.Contig2_A,COG0515	CL7655.Contig2_A,COG0515	CL7655.Contig4_A,COG0515	CL7655.Contig5_A,COG0515	CL7677.Contig1_A,COG5126	CL7677.Contig2_A,COG5126	CL7677.Contig3_A,COG5126	CL7733.Contig1_A,COG0515	CL7809.Contig1_A,COG2453	CL7809.Contig2_A,COG2453	CL7815.Contig1_A,COG5411	CL7815.Contig2_A,COG5411	CL7815.Contig3_A,COG5411	CL7909.Contig1_A,COG0515	CL7911.Contig1_A,COG0515	CL7964.Contig1_A,COG5126	CL7964.Contig2_A,COG5126	CL7972.Contig1_A,COG3437	CL7972.Contig1_A,COG4753	CL7972.Contig1_A,COG0784	CL7972.Contig1_A,COG0745	CL7972.Contig1_A,COG2204	CL7972.Contig1_A,COG3947	CL7972.Contig1_A,COG3706
U	Intracellular trafficking, secretion, and vesicular transport	693	CL7409.Contig1_A,COG5064	CL7430.Contig1_A,COG4796	CL7430.Contig1_A,COG5295	CL7441.Contig1_A,COG5347	CL7441.Contig2_A,COG5347	CL7520.Contig2_A,COG5102	CL7551.Contig1_A,COG3468	CL7587.Contig1_A,COG1705	CL7592.Contig1_A,COG3468	CL7592.Contig2_A,COG3210	CL7592.Contig2_A,COG0630	CL7769.Contig2_A,COG5117	CL7983.Contig1_A,COG5032	CL7983.Contig2_A,COG5032	CL8016.Contig1_A,COG5052	CL8016.Contig2_A,COG5052	CL8024.Contig2_A,COG5325	CL8024.Contig2_A,COG5074	CL8024.Contig3_A,COG5074	CL8024.Contig3_A,COG5325	CL8139.Contig1_A,COG5122	CL8139.Contig2_A,COG5122	CL8209.Contig1_A,COG5047	CL8209.Contig1_A,COG5028	CL8209.Contig2_A,COG5047	CL8514.Contig1_A,COG5096	CL8514.Contig2_A,COG5096	CL8548.Contig1_A,COG1705	CL8548.Contig1_A,COG1317	CL8624.Contig1_A,COG5052	CL8716.Contig1_A,COG5325	CL8716.Contig2_A,COG5325	CL8716.Contig3_A,COG5325	CL8807.Contig1_A,COG5240	CL8807.Contig1_A,COG5096	CL8807.Contig2_A,COG5240	CL8807.Contig2_A,COG5096	CL8807.Contig3_A,COG5240	CL8807.Contig4_A,COG5240	CL8999.Contig1_A,COG0201	CL8999.Contig2_A,COG0201	CL9191.Contig1_A,COG5171	CL9191.Contig2_A,COG5171	CL9299.Contig1_A,COG1317	CL9299.Contig2_A,COG1317	CL9374.Contig1_A,COG0681	CL9374.Contig2_A,COG0681
V	Defense mechanisms	422	CL7557.Contig1_A,COG1132	CL7557.Contig2_A,COG1132	CL7557.Contig2_A,COG2274	CL7557.Contig3_A,COG1132	CL7744.Contig1_A,COG1131	CL8023.Contig1_A,COG1131	CL8023.Contig2_A,COG1131	CL8116.Contig1_A,COG0534	CL8116.Contig2_A,COG0534	CL8238.Contig1_A,COG1131	CL8238.Contig2_A,COG1131	CL8238.Contig3_A,COG1131	CL8513.Contig1_A,COG1132	CL8513.Contig2_A,COG1132	CL8527.Contig1_A,COG1132	CL8527.Contig2_A,COG1132	CL8626.Contig1_A,COG0534	CL8746.Contig1_A,COG1131	CL8746.Contig1_A,COG0842	CL8746.Contig1_A,COG1132	CL8746.Contig2_A,COG1131	CL8746.Contig2_A,COG1132	CL8932.Contig1_A,COG1131	CL8932.Contig1_A,COG2274	CL8938.Contig1_A,COG0534	CL9977.Contig1_A,COG0842	CL9977.Contig2_A,COG0842	CL9977.Contig3_A,COG0842	CL10227.Contig1_A,COG1131	CL10227.Contig2_A,COG1131	CL10227.Contig3_A,COG1131	CL10419.Contig1_A,COG1131	CL11193.Contig1_A,COG1131	CL11193.Contig1_A,COG1136	CL11578.Contig1_A,COG0534	CL11643.Contig1_A,COG0534	CL12131.Contig1_A,COG0534	CL12337.Contig1_A,COG0534	CL12634.Contig1_A,COG1131	CL12634.Contig1_A,COG0842	CL12634.Contig1_A,COG1136	CL12634.Contig2_A,COG1131	CL12634.Contig2_A,COG0842	CL12634.Contig3_A,COG1131	CL12634.Contig3_A,COG0842	CL12634.Contig4_A,COG1131	CL12634.Contig4_A,COG0842
W	Extracellular structures	10	CL7430.Contig1_A,COG5295	Unigene1865_A,COG5295	Unigene4538_A,COG5295	Unigene15148_A,COG5295	Unigene19676_A,COG5295	Unigene24753_A,COG5295	Unigene25062_A,COG5295	Unigene41125_A,COG5295	CL2820.Contig1_A,COG5295	CL2820.Contig2_A,COG5295
Y	Nuclear structure	8	Unigene34037_A,COG5101	CL1946.Contig1_A,COG5101	CL1946.Contig2_A,COG5101	CL3677.Contig1_A,COG5101	CL3677.Contig2_A,COG5101	CL3677.Contig3_A,COG5101	CL3677.Contig4_A,COG5101	CL3677.Contig5_A,COG5101
Z	Cytoskeleton	552	CL7502.Contig3_A,COG5022	CL7502.Contig4_A,COG5022	CL7596.Contig1_A,COG5059	CL7677.Contig1_A,COG5126	CL7677.Contig2_A,COG5126	CL7677.Contig3_A,COG5126	CL7866.Contig1_A,COG5022	CL7964.Contig1_A,COG5126	CL7964.Contig2_A,COG5126	CL8092.Contig1_A,COG5022	CL8092.Contig2_A,COG5022	CL8092.Contig3_A,COG5022	CL8319.Contig1_A,COG5126	CL8319.Contig2_A,COG5126	CL8373.Contig2_A,COG5022	CL8381.Contig1_A,COG5022	CL8381.Contig2_A,COG5022	CL8546.Contig1_A,COG5022	CL8590.Contig2_A,COG5184	CL8711.Contig1_A,COG5277	CL8747.Contig1_A,COG5126	CL8747.Contig2_A,COG5126	CL8753.Contig1_A,COG5023	CL8753.Contig2_A,COG5023	CL8753.Contig3_A,COG5023	CL8789.Contig1_A,COG5126	CL8789.Contig2_A,COG5126	CL8789.Contig3_A,COG5126	CL8789.Contig4_A,COG5126	CL8911.Contig2_A,COG5126	CL8911.Contig3_A,COG5126	CL9023.Contig1_A,COG5022	CL9274.Contig1_A,COG5126	CL9274.Contig2_A,COG5126	CL9571.Contig1_A,COG5022	CL9571.Contig2_A,COG5022	CL9846.Contig1_A,COG5059	CL9849.Contig1_A,COG5184	CL9849.Contig2_A,COG5184	CL10167.Contig1_A,COG5184	CL10167.Contig2_A,COG5184	CL10209.Contig1_A,COG5277	CL10209.Contig2_A,COG5277	CL10420.Contig1_A,COG5126	CL10685.Contig1_A,COG5059	CL10685.Contig2_A,COG5059	CL10719.Contig1_A,COG5199
[truncated: 206 more columns]
