# Supplementary material for: Transcriptomic Analysis of a Tertiary Relict Plant, Extreme Xerophyte Reaumuria soongorica to Identify Genes Related to Drought Adaptation
Source: PLoS One. 2013 May 23;8(5):e63993. doi: 10.1371/journal.pone.0063993 (PMC3662755; doi:10.1371/journal.pone.0063993)
Supplement: Table S4 — The summary of KEGG annotation for Reaumuria soongorica. (XLSX) [file pone.0063993.s008.xlsx]

## Sheet: KEGG
Summary of KEGG pathways information for R. soongorica transcriptome
#	Pathway	All genes with pathway annotation (23569)	Pathway ID
1	Metabolic pathways	5056 (21.45%)	ko01100
2	Biosynthesis of secondary metabolites	2442 (10.36%)	ko01110
3	Plant-pathogen interaction	1156 (4.9%)	ko04626
4	Plant hormone signal transduction	1113 (4.72%)	ko04075
5	RNA transport	1002 (4.25%)	ko03013
6	Ribosome	982 (4.17%)	ko03010
7	Spliceosome	970 (4.12%)	ko03040
8	Endocytosis	701 (2.97%)	ko04144
9	RNA degradation	661 (2.8%)	ko03018
10	Protein processing in endoplasmic reticulum	656 (2.78%)	ko04141
11	Ribosome biogenesis in eukaryotes	655 (2.78%)	ko03008
12	Glycerophospholipid metabolism	588 (2.49%)	ko00564
13	Starch and sucrose metabolism	542 (2.3%)	ko00500
14	mRNA surveillance pathway	496 (2.1%)	ko03015
15	Purine metabolism	451 (1.91%)	ko00230
16	Oxidative phosphorylation	439 (1.86%)	ko00190
17	Ubiquitin mediated proteolysis	399 (1.69%)	ko04120
18	Ether lipid metabolism	392 (1.66%)	ko00565
19	Phenylpropanoid biosynthesis	392 (1.66%)	ko00940
20	Pyrimidine metabolism	386 (1.64%)	ko00240
21	Phagosome	348 (1.48%)	ko04145
22	Glycolysis / Gluconeogenesis	304 (1.29%)	ko00010
23	ABC transporters	302 (1.28%)	ko02010
24	Amino sugar and nucleotide sugar metabolism	284 (1.2%)	ko00520
25	Pentose and glucuronate interconversions	269 (1.14%)	ko00040
26	Stilbenoid, diarylheptanoid and gingerol biosynthesis	242 (1.03%)	ko00945
27	Phosphatidylinositol signaling system	230 (0.98%)	ko04070
28	Flavonoid biosynthesis	228 (0.97%)	ko00941
29	Pyruvate metabolism	222 (0.94%)	ko00620
30	Limonene and pinene degradation	216 (0.92%)	ko00903
31	Phenylalanine metabolism	208 (0.88%)	ko00360
32	Inositol phosphate metabolism	203 (0.86%)	ko00562
33	Homologous recombination	197 (0.84%)	ko03440
34	RNA polymerase	197 (0.84%)	ko03020
35	Circadian rhythm - plant	192 (0.81%)	ko04712
36	Nucleotide excision repair	190 (0.81%)	ko03420
37	Zeatin biosynthesis	184 (0.78%)	ko00908
38	Carotenoid biosynthesis	181 (0.77%)	ko00906
39	Glycerolipid metabolism	180 (0.76%)	ko00561
40	Arginine and proline metabolism	177 (0.75%)	ko00330
41	Terpenoid backbone biosynthesis	174 (0.74%)	ko00900
42	Cysteine and methionine metabolism	172 (0.73%)	ko00270
43	Tryptophan metabolism	170 (0.72%)	ko00380
44	Peroxisome	168 (0.71%)	ko04146
45	Flavone and flavonol biosynthesis	166 (0.7%)	ko00944
46	Galactose metabolism	165 (0.7%)	ko00052
47	Citrate cycle (TCA cycle)	155 (0.66%)	ko00020
48	Carbon fixation in photosynthetic organisms	155 (0.66%)	ko00710
49	Ascorbate and aldarate metabolism	153 (0.65%)	ko00053
50	Glutathione metabolism	148 (0.63%)	ko00480
51	Cutin, suberine and wax biosynthesis	146 (0.62%)	ko00073
52	Fructose and mannose metabolism	145 (0.62%)	ko00051
53	Other glycan degradation	139 (0.59%)	ko00511
54	Valine, leucine and isoleucine degradation	138 (0.59%)	ko00280
55	DNA replication	136 (0.58%)	ko03030
56	Aminoacyl-tRNA biosynthesis	127 (0.54%)	ko00970
57	Pentose phosphate pathway	125 (0.53%)	ko00030
58	Cyanoamino acid metabolism	121 (0.51%)	ko00460
59	Regulation of autophagy	121 (0.51%)	ko04140
60	Glucosinolate biosynthesis	120 (0.51%)	ko00966
61	Glycosylphosphatidylinositol(GPI)-anchor biosynthesis	119 (0.5%)	ko00563
62	Basal transcription factors	118 (0.5%)	ko03022
63	Glycine, serine and threonine metabolism	117 (0.5%)	ko00260
64	Base excision repair	116 (0.49%)	ko03410
65	Glyoxylate and dicarboxylate metabolism	115 (0.49%)	ko00630
66	Tyrosine metabolism	113 (0.48%)	ko00350
67	Propanoate metabolism	112 (0.48%)	ko00640
68	Phenylalanine, tyrosine and tryptophan biosynthesis	110 (0.47%)	ko00400
69	Mismatch repair	109 (0.46%)	ko03430
70	Proteasome	108 (0.46%)	ko03050
71	Alanine, aspartate and glutamate metabolism	102 (0.43%)	ko00250
72	alpha-Linolenic acid metabolism	101 (0.43%)	ko00592
73	Protein export	99 (0.42%)	ko03060
74	beta-Alanine metabolism	98 (0.42%)	ko00410
75	Porphyrin and chlorophyll metabolism	95 (0.4%)	ko00860
76	Sphingolipid metabolism	94 (0.4%)	ko00600
77	Natural killer cell mediated cytotoxicity	93 (0.39%)	ko04650
78	Ubiquinone and other terpenoid-quinone biosynthesis	88 (0.37%)	ko00130
79	Nitrogen metabolism	86 (0.36%)	ko00910
80	Fatty acid metabolism	85 (0.36%)	ko00071
81	Lysine degradation	84 (0.36%)	ko00310
82	Photosynthesis	84 (0.36%)	ko00195
83	N-Glycan biosynthesis	84 (0.36%)	ko00510
84	Steroid biosynthesis	78 (0.33%)	ko00100
85	Diterpenoid biosynthesis	77 (0.33%)	ko00904
86	Valine, leucine and isoleucine biosynthesis	77 (0.33%)	ko00290
87	Biosynthesis of unsaturated fatty acids	75 (0.32%)	ko01040
88	Pantothenate and CoA biosynthesis	74 (0.31%)	ko00770
89	SNARE interactions in vesicular transport	72 (0.31%)	ko04130
90	Butanoate metabolism	63 (0.27%)	ko00650
91	Brassinosteroid biosynthesis	61 (0.26%)	ko00905
92	Fatty acid elongation	60 (0.25%)	ko00062
93	Tropane, piperidine and pyridine alkaloid biosynthesis	58 (0.25%)	ko00960
94	Fatty acid biosynthesis	57 (0.24%)	ko00061
95	Glycosaminoglycan degradation	57 (0.24%)	ko00531
96	Isoquinoline alkaloid biosynthesis	57 (0.24%)	ko00950
97	Sulfur metabolism	57 (0.24%)	ko00920
98	Histidine metabolism	52 (0.22%)	ko00340
99	Sesquiterpenoid and triterpenoid biosynthesis	46 (0.2%)	ko00909
100	Glycosphingolipid biosynthesis - ganglio series	44 (0.19%)	ko00604
101	Selenocompound metabolism	43 (0.18%)	ko00450
102	Other types of O-glycan biosynthesis	43 (0.18%)	ko00514
103	Non-homologous end-joining	41 (0.17%)	ko03450
104	Lysine biosynthesis	39 (0.17%)	ko00300
105	Linoleic acid metabolism	36 (0.15%)	ko00591
106	Nicotinate and nicotinamide metabolism	34 (0.14%)	ko00760
107	Riboflavin metabolism	33 (0.14%)	ko00740
108	Isoflavonoid biosynthesis	32 (0.14%)	ko00943
109	Circadian rhythm - mammal	32 (0.14%)	ko04710
110	Benzoxazinoid biosynthesis	32 (0.14%)	ko00402
111	One carbon pool by folate	30 (0.13%)	ko00670
112	Arachidonic acid metabolism	29 (0.12%)	ko00590
113	Vitamin B6 metabolism	28 (0.12%)	ko00750
114	Photosynthesis - antenna proteins	26 (0.11%)	ko00196
115	Folate biosynthesis	26 (0.11%)	ko00790
116	Monoterpenoid biosynthesis	25 (0.11%)	ko00902
117	Sulfur relay system	20 (0.08%)	ko04122
118	Taurine and hypotaurine metabolism	18 (0.08%)	ko00430
119	Anthocyanin biosynthesis	16 (0.07%)	ko00942
120	Thiamine metabolism	16 (0.07%)	ko00730
121	Indole alkaloid biosynthesis	16 (0.07%)	ko00901
122	Glycosphingolipid biosynthesis - globo series	15 (0.06%)	ko00603
123	Synthesis and degradation of ketone bodies	13 (0.06%)	ko00072
124	C5-Branched dibasic acid metabolism	12 (0.05%)	ko00660
125	Lipoic acid metabolism	10 (0.04%)	ko00785
126	Biotin metabolism	9 (0.04%)	ko00780
127	Caffeine metabolism	3 (0.01%)	ko00232
128	Betalain biosynthesis	1 (0%)	ko00965
