# Supplementary material for: Transcriptomic Analysis of a Tertiary Relict Plant, Extreme Xerophyte Reaumuria soongorica to Identify Genes Related to Drought Adaptation
Source: PLoS One. 2013 May 23;8(5):e63993. doi: 10.1371/journal.pone.0063993 (PMC3662755; doi:10.1371/journal.pone.0063993)
Supplement: Table S5 — List of candidate genes involved in drought escape, drought avoidance and drought tolerance in Reaumuria soongorica (Unigenes appears multiple times were counted once in article). (XLSX) [file pone.0063993.s009.xlsx]

## Sheet: drought escape
Unigene list involed in drought escape
	Gene name	Organism	AccNum or GI number	Unigene ID	Score	E-value	Citation	Isoform
flowering time	FVE	Arabidopsis thaliana	AT2G19520	CL1125.Contig2_A	39	8e-13	Ehrenreich IM, Hanzawa Y, Chou L, Roe JL, Kover PX, et al. (2009) Candidate gene association mapping of Arabidopsis flowering time. Genetics 183: 325-335.
				CL1125.Contig1_A	39	8e-13
	FLK	Arabidopsis thaliana	AT3G04610	Unigene46197_A	47	1e-17
				CL4455.Contig1_A	47	1e-17
				CL4455.Contig5_A	29	7e-07
	FKF1	Arabidopsis thaliana	AT1G68050	Unigene24524_A	53	2e-21
	CRY1	Arabidopsis thaliana	AT4G08920	CL2023.Contig12_A - nr	115	1e-58
				CL2023.Contig11_A - nr	115	1e-58
				CL2023.Contig3_A - nr	115	1e-58
				CL2023.Contig13_A - nr	107	8e-54
				CL2023.Contig9_A - nr	107	8e-54
				CL2023.Contig6_A - nr	107	8e-54
				CL2023.Contig4_A - nr	107	8e-54
				CL2023.Contig2_A - nr	107	8e-54
				CL2023.Contig1_A - nr	107	8e-54
				CL2023.Contig10_A - nr	99	5e-49
				CL2023.Contig8_A - nr	99	5e-49
				CL2023.Contig7_A - nr	99	5e-49
				CL2023.Contig5_A - nr	88	2e-42
	CDF1	Arabidopsis thaliana	AT5G62430	Unigene24282_A	46	3e-17
	MYB33	Arabidopsis thaliana	AT5G06100	CL7211.Contig4_A	30	1e-07
				CL7211.Contig3_A	30	1e-07
				CL7211.Contig2_A	30	1e-07
				CL7211.Contig1_A	30	1e-07
	AGL24	Arabidopsis thaliana	AT4G24540	Unigene47168_A	41	4e-14
	SVP	Arabidopsis thaliana	AT2G22540	Unigene14603_A	52	1e-20
	SPY	Arabidopsis thaliana	AT3G11540	Unigene4668_A	72	2e-32
	SOC1	Arabidopsis thaliana	AT2G45660	CL638.Contig2_A	65	2e-28
	SLY1	Arabidopsis thaliana	AT4G24210	CL2974.Contig1_A	30	9e-08
	RGL2	Arabidopsis thaliana	AT3G03450	CL659.Contig11_A	31	3e-08
				CL659.Contig6_A	31	3e-08
				CL659.Contig5_A	31	3e-08
				CL659.Contig4_A	31	3e-08
				CL659.Contig3_A	31	3e-08
				CL659.Contig2_A	31	3e-08
	RGA	Arabidopsis thaliana	AT2G01570	CL659.Contig13_A	39	6e-13
	PIE1	Arabidopsis thaliana	AT3G12810	CL4996.Contig1_A	120	7e-61
	PHYE	Arabidopsis thaliana	AT4G18130	Unigene1860_A	46	5e-17
	PHYD	Arabidopsis thaliana	AT4G16250	Unigene1860_A	78	4e-36
	PHYB	Arabidopsis thaliana	AT2G18790	Unigene1860_A	60	3e-25
	PHYA	Arabidopsis thaliana	AT1G09570	Unigene393_A	113	7e-57
	PFT1	Arabidopsis thaliana	AT1G25540	Unigene47015_A	31	7e-08
	HUA2	Arabidopsis thaliana	AT5G23150	CL9820.Contig2_A	33	4e-09
	HOS1	Arabidopsis thaliana	AT2G39810	CL7692.Contig1_A	38	4e-12
	GI	Arabidopsis thaliana	AT1G22770	CL12866.Contig2_A	89	2e-42
				CL12866.Contig1_A	89	2e-42
	GAr3	Arabidopsis thaliana	AT3G63010	Unigene24128_A	70	2e-31
	GAr2	Arabidopsis thaliana	AT3G05120	Unigene24128_A	28	2e-06
	GAr1	Arabidopsis thaliana	AT5G27320	Unigene24128_A	45	2e-16
	GAI	Arabidopsis thaliana	AT1G14920	Unigene210_A	42	9e-15
	VIN3L	Arabidopsis thaliana	AT3G24440	Unigene46043_A	30	2e-07
	VIN3	Arabidopsis thaliana	AT5G57380	Unigene46043_A	41	3e-14

## Sheet: drought avoidance
Unigene list involed in drought avoidance
	Gene name	Organism	AccNum or GI number	Unigene ID	Score	E-value	Citation	Isoform
stomata	AGL16	Arabidopsis thaliana	AT3G57230	CL9915.Contig2_A	28	5e-07	Kutter C, Schob H, Stadler M, Meins F, Jr., Si-Ammour A (2007) MicroRNA-mediated regulation of stomatal development in Arabidopsis. Plant Cell 19: 2417-2429.
				CL9915.Contig1_A	28	5e-07
	FAMA	Arabidopsis thaliana	AT3G24140	Unigene34397_A	61	2e-26	Yang J, Isabel Ordiz M, Jaworski JG, Beachy RN (2011) Induced accumulation of cuticular waxes enhances drought tolerance in Arabidopsis by changes in development of stomata. Plant Physiol Biochem 49: 1448-1455.
	FLP	Arabidopsis thaliana	AT1G14350	CL6056.Contig1_A	80	1e-37	Xie Z, Li D, Wang L, Sack FD, Grotewold E (2010) Role of the stomatal development regulators FLP/MYB88 in abiotic stress responses. Plant J 64: 731-739.
	MYB88	Arabidopsis thaliana	AT2G02820	CL6056.Contig1_A	91	3e-44
	RLK	Arabidopsis thaliana	AT5G67280	Unigene146_A	34	4e-10	Nadeau JA (2009) Stomatal development: new signals and fate determinants. Curr Opin Plant Biol 12: 29-35.
	SCRM	Arabidopsis thaliana	AT3G26744	Unigene1869_A	74	4e-34	Liu T, Ohashi-Ito K, Bergmann DC (2009) Orthologs of Arabidopsis thaliana stomatal bHLH genes and regulation of stomatal development in grasses. Development 136: 2265-2276.
	SCRM2	Arabidopsis thaliana	AT1G12860	Unigene1869_A	54	3e-22
trichome and root hairs	CYCA2;3	Arabidopsis thaliana	AT1G15570	Unigene27180_A	27	4e-06	Ishida T, Kurata T, Okada K, Wada T (2008) A genetic regulatory network in the development of trichomes and root hairs. Annu Rev Plant Biol 59: 365-386.
	CYCD3;1	Arabidopsis thaliana	AT4G34160	Unigene39204_A	29	2e-07
	CYCD3;2	Arabidopsis thaliana	AT5G67260	Unigene5002_A	33	8e-10
	CYCD3;3	Arabidopsis thaliana	AT3G50070	Unigene5002_A	50	6e-20
	GL1	Arabidopsis thaliana	AT3G27920	CL5037.Contig1_A	88	1e-16
	TRY	Arabidopsis thaliana	AT5G53200	CL3918.Contig1_A	58	5e-25
	TTG1	Arabidopsis thaliana	AT5G24520	Unigene46823_A	119	4e-61
	EGL3	Arabidopsis thaliana	AT1G63650	Unigene36740_A	45	8e-17
	GL2	Arabidopsis thaliana	AT1G79840	Unigene46629_A	37	6e-12
	GL3	Arabidopsis thaliana	AT5G41315	Unigene36740_A	27	4e-06
	ARF1	Arabidopsis thaliana	AT1G59750	CL3583.Contig4_A	45	9e-17
				CL3583.Contig3_A	45	9e-17
				CL3583.Contig2_A	45	9e-17
				CL3583.Contig1_A	45	9e-17
	COW1	Arabidopsis thaliana	AT4G34580	CL6196.Contig3_A	68	2e-30
				CL6196.Contig2_A	68	2e-30
	GEM	Arabidopsis thaliana	AT2G22475	Unigene9351_A	52	3e-21
	MPK6	Arabidopsis thaliana	AT2G43790	Unigene46507_A	167	1e-89
	PDK1	Arabidopsis thaliana	AT5G04510	Unigene46670_A	197	1e-107
	PLD alpha2	Arabidopsis thaliana	AT1G52570	Unigene18879_A	51	3e-20
	PLD epsilon	Arabidopsis thaliana	AT1G55180	Unigene9177_A	32	5e-09
	PLD alpha 1	Arabidopsis thaliana	AT3G15730	Unigene18879_A	53	2e-21
	PLD beta2	Arabidopsis thaliana	AT4G00240	CL4496.Contig1_A	105	2e-52
	PLD gamma2	Arabidopsis thaliana	AT4G11830	CL4496.Contig1_A	65	2e-28
	PLD gamma 3	Arabidopsis thaliana	AT4G11840	CL4496.Contig1_A	73	2e-33
	PLD gamma 1	Arabidopsis thaliana	AT4G11850	CL4496.Contig1_A	93	3e-45
	PLD delta	Arabidopsis thaliana	AT4G35790	Unigene46843_A	110	2e-55
	RHD2	Arabidopsis thaliana	AT5G51060	CL7918.Contig2_A	36	3e-11
				CL7918.Contig1_A	36	3e-11
	SCN1	Arabidopsis thaliana	AT3G07880	CL4036.Contig2_A	51	1e-20
				CL4036.Contig1_A	51	1e-20
	WER	Arabidopsis thaliana	AT5G14750	Unigene46247_A	29	2e-07
cuticle	EIBI1	Hordeum vulgare	GI:339759319	CL717.Contig3_A	86	6e-41	Chen GX, Komatsuda T, Ma JF, Nawrath C, Pourkheirandish M, et al. (2011) An ATP-binding cassette subfamily G full transporter is essential for the retention of leaf water in both wild barley and rice. Proc Natl Acad Sci U S A 108: 12354-12359.
				CL717.Contig2_A	86	6e-41
				CL717.Contig1_A	86	6e-41
	FDH	Arabidopsis thaliana	AT2G26250	Unigene19793_A	33	1e-09	Wu R, Li S, He S, Wassmann F, Yu C, et al. (2011) CFL1, a WW domain protein, regulates cuticle development by modulating the function of HDG1, a class IV homeodomain transcription factor, in rice and Arabidopsis. Plant Cell 23: 3392-3411.Factor, in Rice and Arabidopsis
	HDG1	Arabidopsis thaliana	AT3G61150	CL531.Contig2_A	48	2e-18
				CL531.Contig1_A	48	2e-18
	PDF2	Arabidopsis thaliana	AT4G04890	Unigene43770_A	63	2e-27
	WIN1/SHN1	Arabidopsis thaliana	AT1G15360	Unigene4787_A	50	3e-20

## Sheet: drought tolerance
Unigene list involed in drought tolerance
	Gene name	Organism	AccNum or GI number	Unigene ID	Score	Expect	Citation
ABA-dependent pathway	ABF1	Arabidopsis thaliana	AT1G49720	CL9131.Contig2_A	32	4e-09	Choi HI, Hong JH, Ha JO, Kang JY, Kim SY (2000) ABFs, a family of ABA-responsive element binding factors. J Biol Chem 275: 1723-1730.
	ABF2	Arabidopsis thaliana	AT1G45249	CL1263.Contig3_A	30	6e-08	Shinozaki K, Yamaguchi-Shinozaki K (2007) Gene networks involved in drought stress response and tolerance. J Exp Bot 58: 221-227.
	ABF3	Arabidopsis thaliana	AT4G34000	Unigene28803_A	38	1e-12
	ABF4	Arabidopsis thaliana	AT3G19290	CL1263.Contig3_A	31	2e-08
	ABI1	Arabidopsis thaliana	AT4G26080	Unigene45989_A	29	3e-07	Shinozaki K, Yamaguchi-Shinozaki K, Seki M (2003) Regulatory network of gene expression in the drought and cold stress responses. Curr Opin Plant Biol 6: 410-417.
	ABI2	Arabidopsis thaliana	AT5G57050	Unigene45989_A	40	8e-14
	BCH1	Arabidopsis thaliana	AT4G25700	Unigene648_A	86	2e-41	Aprile A, Mastrangelo AM, De Leonardis AM, Galiba G, Roncaglia E, et al. (2009) Transcriptional profiling in response to terminal drought stress reveals differential responses along the wheat genome. BMC Genomics 10: 279.
	BCH2	Arabidopsis thaliana	AT5G52570	Unigene648_A	65	4e-29
	bZIP	Arabidopsis thaliana	AT1G08320	CL9964.Contig1_A	37	4e-12	Shinozaki K, Yamaguchi-Shinozaki K (2007) Gene networks involved in drought stress response and tolerance. J Exp Bot 58: 221-227.
	ERA1	Arabidopsis thaliana	AT5G40280	CL2407.Contig1_A	46	2e-17	Shinozaki K, Yamaguchi-Shinozaki K, Seki M (2003) Regulatory network of gene expression in the drought and cold stress responses. Curr Opin Plant Biol 6: 410-417.
	FRY1	Arabidopsis thaliana	AT2G37678	CL4140.Contig3_A	48	7e-19
	MYBR1	Arabidopsis thaliana	AT5G67300	CL4042.Contig2_A	105	5e-53	Shinozaki K, Yamaguchi-Shinozaki K, Seki M (2003) Regulatory network of gene expression in the drought and cold stress responses. Curr Opin Plant Biol 6: 410-417.
	MYC1	Arabidopsis thaliana	AT4G00480	Unigene36740_A	30	1e-07
	MYC2	Arabidopsis thaliana	AT1G32640	Unigene2026_A	65	1e-28
	MYC8E	Arabidopsis thaliana	AT1G01260	Unigene24765_A	29	4e-07	Abe H, YamaguchiShinozaki K, Urao T, Iwasaki T, Hosokawa D, et al. (1997) Role of Arabidopsis MYC and MYB homologs in drought- and abscisic acid-regulated gene expression. Plant Cell 9: 1859-1868.
	NAC007	Arabidopsis thaliana	AT1G12260	Unigene34905_A	28	1e-06	Shinozaki K, Yamaguchi-Shinozaki K (2007) Gene networks involved in drought stress response and tolerance. J Exp Bot 58: 221-227.
	NAC035	Arabidopsis thaliana	AT2G02450	CL659.Contig11_A	87	5e-42
	NAC036	Arabidopsis thaliana	AT2G17040	Unigene29167_A	29	1e-07
	NAC041	Arabidopsis thaliana	AT2G33480	CL7224.Contig2_A	27	2e-06
	NAC042	Arabidopsis thaliana	AT2G43000	CL10603.Contig1_A	26	8e-06
	NAC075	Arabidopsis thaliana	AT4G29230	Unigene32537_A	49	2e-19
	NAC086	Arabidopsis thaliana	AT5G17260	Unigene25272_A	32	3e-09
	NAC105	Arabidopsis thaliana	AT5G66300	Unigene42486_A	54	2e-22
	NAC3	Arabidopsis thaliana	AT3G15500	CL904.Contig2_A	66	2e-29
	NAC6	Arabidopsis thaliana	AT5G39610	Unigene10047_A	102	5e-51
	NCED2	Arabidopsis thaliana	AT4G18350	CL8218.Contig1_A	33	1e-09
	NCED3	Arabidopsis thaliana	AT3G14440	CL8218.Contig1_A	39	4e-13
	NCED6	Arabidopsis thaliana	AT3G24220	CL8218.Contig1_A	27	4e-06
	NCED9	Arabidopsis thaliana	AT1G78390	CL8218.Contig2_A	39	3e-13
	NCED4	Arabidopsis thaliana	AT4G19170	Unigene19292_A	32	5e-09
	NPQ1	Arabidopsis thaliana	AT1G08550	CL10828.Contig1_A	58	1e-24	Aprile A, Mastrangelo AM, De Leonardis AM, Galiba G, Roncaglia E, et al. (2009) Transcriptional profiling in response to terminal drought stress reveals differential responses along the wheat genome. BMC Genomics 10: 279.
	PDS3	Arabidopsis thaliana	AT4G14210	CL4381.Contig1_A	288	1e-162
	PSY	Arabidopsis thaliana	AT5G17230	Unigene2339_A	125	1e-64
	RD26	Arabidopsis thaliana	AT4G27410	CL904.Contig1_A	53	1e-21	Shinozaki K, Yamaguchi-Shinozaki K (2007) Gene networks involved in drought stress response and tolerance. J Exp Bot 58: 221-227.
	SnRK2	Arabidopsis thaliana	AT1G60940	CL5320.Contig1_A	179	7e-97
	ZDS	Arabidopsis thaliana	AT3G04870	Unigene46750_A	164	8e-88	Aprile A, Mastrangelo AM, De Leonardis AM, Galiba G, Roncaglia E, et al. (2009) Transcriptional profiling in response to terminal drought stress reveals differential responses along the wheat genome. BMC Genomics 10: 279.
	ZEP	Arabidopsis thaliana	AT5G67030	CL5984.Contig1_A	90	1e-43
ABA-independent pathway	CBF3	Arabidopsis thaliana	AT4G25480	Unigene42969_A	30	2e-08	Shinozaki K, Yamaguchi-Shinozaki K, Seki M (2003) Regulatory network of gene expression in the drought and cold stress responses. Curr Opin Plant Biol 6: 410-417.
	CBF4	Arabidopsis thaliana	AT5G51990	Unigene50663_A	32	2e-09	Aprile A, Mastrangelo AM, De Leonardis AM, Galiba G, Roncaglia E, et al. (2009) Transcriptional profiling in response to terminal drought stress reveals differential responses along the wheat genome. BMC Genomics 10: 279.
	CRT1a	Arabidopsis thaliana	AT1G56340	Unigene18743_A	355	0	Shinozaki K, Yamaguchi-Shinozaki K, Seki M (2003) Regulatory network of gene expression in the drought and cold stress responses. Curr Opin Plant Biol 6: 410-417.
	CRT3	Arabidopsis thaliana	AT1G08450	Unigene10003_A	108	2e-54
	HD-ZIP	Arabidopsis thaliana	AT1G30490	Unigene52364_A	129	9e-67	Shinozaki K, Yamaguchi-Shinozaki K (2007) Gene networks involved in drought stress response and tolerance. J Exp Bot 58: 221-227.
	PLC2	Arabidopsis thaliana	AT3G08510	Unigene43753_A	43	1e-15	Shinozaki K, Yamaguchi-Shinozaki K, Seki M (2003) Regulatory network of gene expression in the drought and cold stress responses. Curr Opin Plant Biol 6: 410-417.
	PLC4	Arabidopsis thaliana	AT5G58700	Unigene43753_A	37	4e-12
	RsMPK2	Reaumuria soongorica	GI:194346537	Unigene43812_A	1125	0	Liu Y, Li X, Tan H, Liu M, Zhao X, et al. (2010) Molecular characterization of RsMPK2, a C1 subgroup mitogen-activated protein kinase in the desert plant Reaumuria soongorica. Plant Physiol Biochem 48: 836-844.
